# Supplementary material for: Proteome and phosphoproteome signatures of recurrence for HPV+ head and neck squamous cell carcinoma
Source: Commun Med (Lond). 2022 Jul 30;2:95. doi: 10.1038/s43856-022-00159-8 (PMC9338924; doi:10.1038/s43856-022-00159-8)
Supplement: Supplementary file 2 — Supplementary Data 1 [file 43856_2022_159_MOESM2_ESM.xlsx]

## Sheet: Suppl_Data1
Supplementary Data 1. A list of phosphosites used to draw the T cell receptor signaling pathway. If multiple phosphosites were identified for one protein, a phosphosite with known function, or a phosphosite showing higher statistical significance between the NR and R groups, was selected for the protein.
Phosphosite	log2(recurrence/no recurrence)	N: -Log10(p-value)	PhosphositePlus_FUNCTION	PhosphositePlus_PROCESS
CD8A_S231	-2.16537	4.40287		signaling pathway regulation;carcinogenesis, inhibited
CD3G_Y160 (ITAM)	-1.66956	2.11861
NFATC2_S236	-1.56745	3.44359
VAV1_Y826	-1.45802	1.56592	molecular association, regulation;activity, induced	cell growth, altered;carcinogenesis, altered
CD247_Y83 (ITAM)	-1.115	1.97762		signaling pathway regulation;carcinogenesis, inhibited
MAPK14_T180	-1.04026	0.613763	enzymatic activity, induced; molecular association, regulation; phosphorylation;activity, induced	apoptosis, altered; apoptosis, induced; cell adhesion, altered; cell growth, induced; etc.
PTPRC_S975	-0.882401	1.07314
CARD11_S925	-0.852101	1.56844
LCK_Y394 (activation loop)	-0.823004	1.21312	enzymatic activity, induced; intracellular localization; protein conformation;molecular association, regulation	cell growth, altered
NCK1_Y105	-0.688278	0.558716
MAPK12_Y185	-0.677024	0.817601
PRKCQ_S676	-0.654442	0.935295	enzymatic activity, induced	transcription, altered
MAP3K8_S141	-0.646395	2.19413
MAPK3_Y204	-0.5601	0.725804	enzymatic activity, induced; intracellular localization; molecular association, regulation; etc.	apoptosis, altered; apoptosis, induced; carcinogenesis, induced; carcinogenesis, inhibited; etc.
IKBKG_S387	-0.48587	1.71925
NFATC1_S245	-0.462017	1.08425	activity, inhibited; intracellular localization; phosphorylation;activity, induced	cell motility, induced; transcription, induced;carcinogenesis, induced
PPP3CB_S478	-0.446354	0.75058
PIK3R1_Y467	-0.281963	0.459343
PDCD1_S285	-0.23036	0.625861
MAPK1_Y187	-0.221119	0.193236	enzymatic activity, induced; intracellular localization; molecular association, regulation; etc.	apoptosis, altered; carcinogenesis, induced; cell cycle regulation; cell differentiation, induced; etc.
LCP2_S298	-0.201233	0.491494
GRB2_Y209	-0.193678	0.279572	molecular association, regulation	cell growth, altered
SOS1_S1134	-0.187284	0.451422	molecular association, regulation	signaling pathway regulation
NFKB1_S903	-0.145398	0.220039	protein stabilization
CD3D_Y149 (ITAM)	-0.140866	0.0826126
GRAP2_T262	-0.135822	0.158357	activity, inhibited; phosphorylation;intracellular localization
CD3E_Y199 (ITAM)	-0.0802822	0.0733324
BCL10_S138	-0.0578957	0.0827175	phosphorylation;activity, induced	cytoskeletal reorganization; signaling pathway regulation; transcription, altered; etc.
NCK2_Y110	-0.018054	0.0112871
PIK3R2_Y464	-0.0121984	0.00830569		signaling pathway regulation;cell motility, induced
PDPK1_S241	0.0147781	0.0340248	enzymatic activity, induced; phosphorylation;molecular association, regulation	cell growth, induced;carcinogenesis, induced
LAT_Y220	0.0244865	0.0273549	molecular association, regulation;activity, induced	transcription, altered; transcription, induced;cytoskeletal reorganization
MAP3K7_S439	0.0389233	0.0870826	molecular association, regulation
GSK3B_T390	0.0823193	0.128929	enzymatic activity, induced	signaling pathway regulation
RAF1_S29	0.111609	0.331467	enzymatic activity, inhibited; intracellular localization;molecular association, regulation
MAPK11_Y182	0.117661	0.0871406
TEC_Y519 (activation loop)	0.155616	0.170469	enzymatic activity, induced
NFKBIA_Y42	0.200621	0.361882	molecular association, regulation; protein degradation;activity, induced	transcription, altered; transcription, induced;apoptosis, inhibited
MAPK8_Y185	0.234355	0.316369	enzymatic activity, induced	apoptosis, induced; cell adhesion, altered; signaling pathway regulation; transcription, altered; etc.
PLCG1_Y771	0.24766	0.418691	activity, inhibited	signaling pathway regulation
MAPK13_T180	0.250525	0.125648	enzymatic activity, induced
FYN_Y213	0.284968	0.317228	enzymatic activity, induced; intracellular localization;molecular association, regulation	apoptosis, inhibited
IKBKB_S675	0.296246	0.345899
PTPN6_Y564	0.317432	0.429689	enzymatic activity, induced;molecular association, regulation	signaling pathway regulation;transcription, inhibited
PAK2_Y130	0.388514	0.733439	enzymatic activity, induced
PAK4_S474	0.39147	1.47583	enzymatic activity, induced;intracellular localization	cell growth, altered;carcinogenesis, induced
VAV2_S392	0.529964	1.2615
AKT2_T309	0.561832	1.07084	enzymatic activity, induced;intracellular localization
PAK1_T212	0.673592	1.67169		cell growth, induced;carcinogenesis, induced
PAK6_S560	0.683418	1.3139	enzymatic activity, induced
MAP2K2_S226	0.736096	3.0297	enzymatic activity, induced
NFATC3_S359	0.854774	2.59664
MAPK9_Y185	1.11068	1.13422
JUN_S243	1.14092	1.54187	activity, inhibited; phosphorylation; ubiquitination;molecular association, regulation	transcription, altered
