# Supplementary material for: Proteome and phosphoproteome signatures of recurrence for HPV+ head and neck squamous cell carcinoma
Source: Commun Med (Lond). 2022 Jul 30;2:95. doi: 10.1038/s43856-022-00159-8 (PMC9338924; doi:10.1038/s43856-022-00159-8)
Supplement: Supplementary file 3 — Supplementary Data 2 [file 43856_2022_159_MOESM3_ESM.xlsx]

## Sheet: proteome log2 intensities
R6	R3	C1	R4	C2	NR5	R2	NR2	NR6	NR4	NR1	R7	R5	C3	NR8	C5	NR3	C4	R1	NR7	MaxPepProb	NumberPSM	Index	ProteinID
0.557319	-0.606845	-0.2676	1.20512	-0.45394	-0.623656	1.22274	-0.0894785	-0.84983	-0.431334	-0.29511	0.249185	1.16723	-0.275476	-0.561395	-0.518388	-0.737294	-0.573672	1.75806	0.124364	1	50	A1BG	P04217
0.49241	-0.747178	0.0939934	1.94646	-0.273627	-0.998238	1.54584	-0.510918	-1.08202	-0.943002	-0.483552	0.640926	0.935767	0.0155537	-0.542626	-0.337874	-0.839745	-0.546576	1.32607	0.308341	1	482	A2M	P01023
-1.02296	0.114133	0.454754	-1.21481	-0.515029	0.763878	0.562882	0.525406	1.56676	-0.974347	0.622342	-0.413461	-0.0290998	-1.30674	1.60599	-0.112937	0.6647	-0.111228	0.367407	-1.54765	1	187	A2ML1	A8K2U0
0.42619	0.531245	-0.0197515	0.209972	0.0118972	0.449697	-0.0108079	0.0863925	0.415427	-0.0553998	-0.233401	-0.100602	-0.459519	0.142013	0.218936	0.0481425	-0.162143	-0.209741	-1.08688	-0.201669	1	15	AAAS	Q9NRG9
0.296366	-0.141755	-0.246326	0.0182692	-0.14476	-0.478084	-0.302032	-0.774368	0.282418	0.446002	0.217364	0.0772596	0.465607	-0.154592	0.105488	0.122927	-0.191642	-0.101188	0.704106	-0.201061	1	12	AACS	Q86V21
-0.0813992	-0.410095	0.567296	-0.208551	0.119664	-0.165517	-0.342107	-0.0723718	-0.505872	-0.271083	0.0659091	0.402356	0.285681	0.305533	-0.204593	0.350434	-0.0554193	0.61871	-0.0167172	-0.381858	1	12	AAGAB	Q6PD74
-0.301183	-0.225462	0.0359214	0.32317	-0.0336644	-0.0537259	0.336714	0.0187476	-0.118059	0.0677283	0.231938	0.471079	0.0559276	-0.160598	0.0372279	-0.237631	0.100945	-0.270937	-0.244804	-0.0333344	1	12	AAK1	Q2M2I8
-0.196904	-0.570763	0.267932	-0.535142	0.019517	-0.186639	-0.279054	-0.0215081	-0.69616	0.378236	-0.190205	-0.169846	0.0902568	0.235709	-0.126422	-0.112039	0.56128	-0.230904	1.23901	0.523641	1	8	AAMDC	Q9H7C9
-0.168333	-0.236227	0.179211	-0.433067	0.273251	-0.15728	0.00177975	0.0742514	-0.344719	0.213127	0.0310747	0.253649	-0.0556276	0.205483	-0.0368021	0.0895865	-0.285755	0.271208	0.118677	0.00651188	1	18	AAMP	Q13685
-0.480541	-0.453427	-0.0775876	-1.13369	0.497541	-0.231873	-0.103859	-0.43944	-1.38331	0.696748	-0.240838	-0.0352635	0.568607	0.110217	-0.233053	0.360298	0.128181	0.526748	1.083	0.84155	1	7	AAR2	Q9Y312
0.347835	-0.105874	-0.074893	-0.536893	-0.0478601	-0.218081	-0.115146	-0.0809412	0.426007	0.21812	0.201739	0.200145	-0.339726	-0.137809	-0.217965	0.139613	0.34044	-0.124375	0.117063	0.0086031	1	147	AARS1	P49588
0.0402571	0.124226	-0.365499	0.0778643	-0.0818857	0.418889	0.0848566	0.118296	0.415726	0.152375	0.282435	0.147252	0.0691114	-0.0838312	0.350638	-0.223295	-0.200817	-0.565151	-0.38137	-0.380079	1	14	AARS2	Q5JTZ9
-0.037242	-0.119548	0.102582	-0.5801	0.281609	-0.0621444	0.0730752	-0.320939	-0.398069	0.130237	0.123053	-0.130862	0.27691	0.294814	-0.0419837	0.336335	-0.256274	0.150487	0.504611	-0.326551	1	15	AARSD1	Q9BTE6
0.128924	-0.140173	0.385643	-0.245792	0.172665	0.166922	-0.203479	0.167286	-0.462804	0.141367	-0.160919	-0.0673196	0.00779943	0.140932	-0.496311	0.300715	-0.281603	0.41363	0.111441	-0.0789239	1	16	AASDHPPT	Q9NRN7
-0.734773	-0.478551	-0.133567	0.0133368	0.0237013	0.00027523	-0.27279	0.348544	1.24459	0.628146	0.209447	-0.0388731	-0.301313	0.04806	0.145642	-0.116315	-0.0199236	-0.412908	0.305186	-0.457908	1	28	AASS	Q9UDR5
0.74833	0.846635	0.0225208	0.665822	-0.186408	0.0628326	-0.177352	-0.0551788	-0.472465	0.0622948	-0.429872	-0.600557	-0.202264	0.212872	0.0730465	-0.172858	-0.157735	0.232537	-0.410438	-0.061763	1	11	AATF	Q9NY61
-0.650212	-0.749524	0.179948	-0.268786	0.330247	-0.115433	0.0177664	-0.024943	2.5004	-0.491967	0.107904	-0.612652	-0.467198	-0.287745	-0.455723	-0.307427	0.357311	-0.297856	1.82174	-0.585856	1	22	ABAT	P80404
-1.179	-1.61001	NaN	NaN	-0.0117844	NaN	NaN	NaN	NaN	0.482069	NaN	NaN	-0.47949	NaN	NaN	-0.00974549	NaN	-0.0152024	1.67489	1.14828	1	2	ABCA8	O94911
0.793095	0.329046	-0.0665161	0.0673426	0.172372	0.270431	-0.111695	-0.0416032	0.701277	-0.0694658	-0.0191461	-0.634167	-0.466596	-0.0349065	-0.489773	-0.0359422	-0.280415	0.346668	-0.475418	0.0454129	1	4	ABCB10	Q9NRK6
0.309196	-0.29568	-0.608571	1.57737	-1.05511	0.0812465	-0.037341	-0.297102	-0.879553	0.375565	-0.0229538	1.14008	0.468826	-0.138847	0.0895015	-0.229976	-0.340673	-0.443358	0.434876	-0.127491	1	6	ABCB6	Q9NP58
-0.183478	0.0383519	-0.322278	-0.0431014	-0.158513	0.517539	-0.119071	0.1407	0.29773	0.654723	0.244485	-0.135852	-0.0863906	0.104054	0.0892133	-0.0407783	-0.291923	-0.40775	-0.311086	0.0134248	1	22	ABCB7	O75027
0.0357612	-0.0513494	-0.259435	0.281037	-0.14784	0.631207	-0.00108119	-0.115712	0.696492	-0.232974	0.191204	0.125682	-0.55128	0.207716	0.495886	-0.392594	-0.91272	NaN	NaN	NaN	0.9971	3	ABCB8	Q9NUT2
0.0536111	0.339465	-0.146285	1.13472	-0.94854	0.49385	-0.861321	-0.108611	-0.807654	1.01367	-0.17525	0.0810655	-0.0365321	-0.159129	0.477128	-0.0110595	-0.279296	0.049413	-0.30947	0.200218	1	23	ABCC1	P33527
-0.344524	-1.77576	-0.226524	0.912768	0.098263	0.24135	0.0866587	0.00234722	-0.420574	-0.139967	-0.23219	0.22547	0.373231	0.719367	0.279328	0.503249	-0.302489	NaN	NaN	NaN	0.9999	2	ABCC3	O15438
-0.599933	-0.634734	0.0537841	0.302512	-0.547134	0.71708	0.234824	0.30334	-0.488336	-0.164823	0.023751	0.742226	1.34185	-0.564011	-0.162364	0.0532215	-0.611251	NaN	NaN	NaN	1	10	ABCC4	O15439
-0.298303	-0.201812	-1.01786	0.380824	-0.457154	-0.479359	-0.272415	0.051643	1.17079	-0.571752	-0.961021	-0.454114	-0.176951	0.588258	0.117974	0.0698105	0.908818	0.389335	0.341565	0.871717	1	5	ABCC5	O15440
-0.473606	NaN	NaN	NaN	-0.244521	NaN	NaN	NaN	NaN	-0.218173	-0.136269	0.335548	-0.256527	0.619952	0.0880462	-0.0890358	0.432929	-0.0615977	NaN	0.0032541	1	2	ABCD1	P33897
-0.161647	0.126504	-0.0435137	0.265303	-0.136102	0.426037	0.138918	0.11333	0.0829817	-0.116502	0.105868	0.538182	-0.225931	-0.228519	0.354165	-0.144088	0.025662	-0.198562	-0.621671	-0.300414	1	33	ABCD3	P28288
0.290463	0.095307	0.0839983	-0.0784563	0.197428	-0.1107	0.220431	-0.168277	-0.234596	0.355141	0.0881868	0.00802097	-0.0796503	-0.127145	-0.0508055	0.0488745	-0.297346	0.0432135	-0.183837	-0.100252	1	97	ABCE1	P61221
0.371183	0.204866	0.24073	-0.527731	-0.0148872	-0.0729965	-0.108515	0.103624	-0.0648388	0.11984	0.0132748	-0.249924	-0.105193	0.315309	0.0557476	0.19576	0.0686718	0.17716	-0.689822	-0.0322594	1	79	ABCF1	Q8NE71
0.563593	-0.113155	0.221097	-0.348835	0.171307	-0.0470462	0.0195851	-0.204631	0.0868268	0.183342	0.0283551	0.294928	0.0758576	0.0504479	-0.228593	0.0655637	-0.17324	-0.0242763	-0.684902	0.0637746	1	49	ABCF2	Q9UG63
0.400037	0.499366	-0.270938	-0.349124	-0.133511	-0.236075	-0.0253131	-0.361083	0.847947	0.114368	-0.133221	0.114085	-0.00928183	-0.119395	0.143821	-0.18491	0.318828	-0.280795	-0.167794	-0.167012	1	37	ABCF3	Q9NUQ8
-0.521922	-0.454871	-0.0403546	-0.349036	0.318153	0.000323391	-0.531939	0.196555	0.393594	0.880597	0.0896483	-0.290168	-0.454743	0.109731	-0.278443	0.00517378	0.0631553	-0.00869455	1.0331	-0.159854	1	60	ABHD10	Q9NUJ1
-0.354127	0.203011	0.1136	0.209948	-0.00206146	-0.262708	-0.503818	-0.613351	0.407822	-0.232687	0.397875	-0.270588	-0.311533	-0.29692	0.196158	-0.166776	0.0662045	0.786936	0.640875	-0.0078598	1	11	ABHD11	Q8NFV4
-0.492466	-0.137972	0.0212952	-0.295208	-0.103087	0.365911	0.0397526	0.365373	-0.0433945	0.0794254	-0.174124	-0.060017	-0.0237621	0.139827	-0.232293	0.193752	0.000550842	0.161804	-0.0943684	0.289001	1	15	ABHD12	Q8N2K0
-0.503665	-0.37381	0.421775	-0.899233	0.832515	-0.269015	-0.243504	0.278888	-0.201211	-0.475003	0.356281	-0.912333	-0.398791	0.555318	-0.176667	0.434268	0.463632	0.486164	0.83366	-0.209269	1	31	ABHD14B	Q96IU4
-0.322686	-0.267039	-0.197461	0.217725	-0.244234	0.00779305	0.239452	0.0889145	-0.111824	0.0609623	-0.0486454	0.0630013	0.14147	-0.0462078	0.150711	-0.189982	0.228954	-0.0877251	0.104749	0.212072	1	20	ABHD16A	O95870
-0.0678222	-0.245147	-0.133897	0.409291	-0.0379846	0.073314	0.301292	-0.293154	-0.27233	-0.161635	-0.44817	0.485811	0.398673	-0.104523	-0.227678	-0.319993	0.0297234	0.0491555	0.413892	0.151184	1	4	ABHD17B	Q5VST6
-0.0839755	-0.387317	-0.0459525	0.527942	0.0730546	-0.120429	0.270832	0.400166	0.577936	-0.594976	NaN	NaN	-0.0669696	NaN	NaN	-0.706565	NaN	-0.428054	0.787585	-0.203278	1	2	ABHD4	Q8TB40
0.0645222	0.0858349	-0.445499	-0.521605	0.288552	-0.946274	-0.544258	0.370487	-0.566764	-0.247267	0.157967	0.154745	0.40062	-0.180049	0.0104746	-0.287418	0.357966	-0.140524	2.06877	-0.0802809	1	5	ABHD5	Q8WTS1
-0.158203	0.126507	-0.0636409	-0.0698626	0.127208	-0.151848	-0.067776	-0.200972	-0.214934	-0.341301	0.32274	0.0733659	0.315815	0.0512635	0.324495	-0.0234702	0.220016	0.0889051	-0.113314	-0.244993	1	42	ABI1	Q8IZP0
-0.568144	-0.45244	0.346369	-0.832611	0.646143	0.0931551	-0.187877	0.485541	-0.608858	0.287695	-0.0164888	-0.298845	-0.33848	1.03983	-0.401665	0.610254	0.315382	0.691174	-0.901621	0.0914881	1	23	ABI3	Q9P2A4
-1.08795	-1.34113	-0.0346191	0.0612881	-0.31733	0.221887	0.356921	0.639562	-1.48632	-0.889752	-0.375668	-0.245471	0.312596	0.3381	-0.895688	0.221	0.326711	-0.0540321	2.19735	2.05255	1	20	ABI3BP	Q7Z7G0
NaN	NaN	NaN	NaN	-0.0529677	NaN	NaN	NaN	NaN	-0.0646645	-0.188182	-0.0461251	0.141647	-0.147051	0.019894	-0.0405881	0.378037	NaN	NaN	NaN	1	1	ABL1	P00519
-0.747153	-0.450469	0.224477	-0.908433	0.321233	-0.253989	-0.107629	0.249294	0.149135	-0.437493	0.702676	-0.137309	-0.275866	0.427104	0.0519669	0.236943	0.431531	-0.273234	0.549136	0.248079	1	26	ABLIM1	O14639
0.589113	-0.579848	NaN	NaN	-0.780097	NaN	NaN	NaN	NaN	0.440332	NaN	NaN	1.08151	NaN	NaN	-0.84968	NaN	-0.896147	-0.135168	1.12998	1	3	ABLIM2	Q6H8Q1
-0.366799	-0.658721	0.248906	0.119252	-0.00577641	-0.011466	0.228513	0.0224638	-0.156249	0.00832272	-0.0144053	0.14133	0.0288572	0.04214	0.104405	0.088233	0.00312901	0.170697	-0.0595789	0.0667467	1	26	ABR	Q12979
-0.994752	-1.06233	1.02262	-1.61531	1.12467	-1.46953	-0.254143	-0.282729	-0.541827	0.964797	1.14017	-0.69238	-0.142941	0.860473	-0.476477	0.494583	0.957137	1.17194	-0.258099	0.054128	1	12	ABRACL	Q9P1F3
-0.771932	0.088221	-0.55731	0.147341	-0.370332	-0.437493	-0.740413	-0.260747	-0.569233	0.496588	NaN	NaN	0.378491	NaN	NaN	0.204226	NaN	0.622908	1.34724	0.422444	1	3	ABRAXAS1	Q6UWZ7
0.0282512	-0.0304437	0.164104	-0.131861	0.206207	-0.353852	0.00854063	-0.0611634	-0.19719	-0.214839	-0.172993	-0.0497136	-0.120846	0.0196261	0.119724	0.195123	0.11063	0.151039	0.374803	-0.0451455	1	19	ABRAXAS2	Q15018
NaN	NaN	NaN	NaN	0.288767	NaN	NaN	NaN	NaN	-0.348592	-0.225858	0.557468	0.0729784	0.233818	-0.408764	0.0708556	-0.240673	NaN	NaN	NaN	1	1	ABT1	Q9ULW3
-0.234424	0.10197	0.0660656	0.480199	0.09076	0.079274	-0.0919163	0.150311	-0.378196	-0.324979	0.103707	-0.107162	-0.166633	-0.0847828	-0.140214	-0.0618221	0.0692928	0.118727	0.46181	-0.131988	1	66	ACAA1	P09110
0.0679973	-0.884605	0.238732	0.133807	0.477934	0.329024	-0.0226781	0.396862	-1.22092	0.468298	-0.0815064	-0.269092	-0.342407	0.262617	-0.760723	0.223902	0.359537	0.141714	0.296543	0.184964	1	105	ACAA2	P42765
0.454949	0.657423	-0.0999809	0.668909	-0.461155	-0.450317	0.191409	-0.142046	0.476052	-0.680977	-0.186266	0.400261	0.112542	-0.798618	0.0539288	-0.574655	0.45719	-0.338768	0.484009	-0.223892	1	22	ACACA	Q13085
-0.0263494	-0.124318	-0.00481162	-0.435489	-0.0034555	0.407482	-0.0426696	0.0188519	0.287518	0.132512	0.109608	-0.593301	-0.195238	0.078571	0.120341	-0.11881	-0.194797	0.0608508	0.591973	-0.0684675	1	11	ACAD10	Q6JQN1
-0.92697	-0.468207	-0.0450156	-0.0882628	0.306833	0.68882	-0.523962	0.468376	-0.353651	0.0129792	0.264587	-0.269961	-0.23309	0.249492	-0.13152	0.149893	-0.155308	-0.411726	1.18125	0.285446	1	17	ACAD8	Q9UKU7
-0.154791	0.7423	-0.378881	0.605888	-0.356163	-0.0282097	-0.0691071	-0.367348	1.0654	0.6332	-0.268248	-0.0550728	-0.121109	-0.686071	-0.120281	-0.585007	0.813372	-0.554993	-0.106899	-0.00798416	1	65	ACAD9	Q9H845
-0.351084	-0.241116	-0.218348	0.188534	0.0757998	0.149801	0.0460376	0.367241	-0.552111	0.130073	0.428041	-0.223112	-0.712551	0.293974	0.0494651	0.0599956	-0.00718508	0.218918	0.207294	0.0903319	1	68	ACADM	P11310
-0.966765	-0.933352	-0.0452542	-0.223931	0.372081	0.66958	0.0439239	0.46273	-0.392161	-0.495486	0.252277	-0.222037	-0.445906	0.0182624	0.165971	0.173019	-0.259572	0.0798392	1.32791	0.418874	1	36	ACADS	P16219
-0.362445	-0.259132	0.170892	-0.182374	0.288623	0.130547	-0.126008	0.315726	-0.0941993	0.0737275	0.158898	0.206807	-1.14723	0.0074338	-0.443423	0.111222	-0.485417	0.374513	1.48394	-0.222108	1	20	ACADSB	P45954
-0.226031	-0.345809	0.0136978	0.487134	0.0842983	0.292506	-0.0259674	0.0554306	0.02798	-0.140982	0.616874	-0.141299	-0.510175	-0.279322	-0.318972	-0.052718	-0.0697849	-0.0218933	0.314775	0.240258	1	233	ACADVL	P49748
-0.563425	-0.492281	0.49223	0.0385381	0.695757	0.480639	-0.0839747	0.622965	-0.619665	0.053032	-0.22899	-0.327263	-0.195099	0.711769	-0.764685	0.468504	-0.50349	0.581698	-0.189045	-0.177214	1	29	ACAP1	Q15027
-0.549803	-0.515047	0.113378	-0.370602	0.126133	-0.259608	-0.0775435	0.108162	0.985807	0.657905	-0.0338195	-0.217657	-0.170607	0.0454461	0.130258	0.0302178	0.633125	-0.0469993	-0.548653	-0.0400928	1	53	ACAP2	Q15057
-0.323719	-0.000343704	0.00466118	-0.123978	0.166236	0.0910584	-0.111554	0.413963	-1.0424	-0.365004	0.360698	-0.282721	-0.435927	-0.129811	-0.485537	0.114238	0.0866791	-0.223854	1.76206	0.525259	1	135	ACAT1	P24752
-0.179648	-0.182162	0.112772	-0.0830329	0.355837	-0.211479	-0.147879	-0.375649	0.627039	0.538448	-0.0567	-0.310252	-0.401118	0.0749604	-0.109877	-0.133517	0.478985	0.125131	0.432537	-0.554396	1	79	ACAT2	Q9BWD1
0.361821	0.0558957	-0.416133	0.135554	-0.310905	-0.109672	0.0404824	-0.0931521	0.298613	-0.252767	0.104493	0.00809565	-0.0734683	-0.113824	-0.0587359	-0.0719615	-0.0992518	-0.319814	0.984271	-0.069543	1	45	ACBD3	Q9H3P7
0.148068	0.480977	-0.0886479	0.490621	-0.253754	-0.22804	-0.250803	-0.0669137	0.99628	-0.464153	NaN	NaN	-0.260995	NaN	NaN	-0.289883	NaN	-0.274039	0.292362	-0.231079	1	3	ACBD5	Q5T8D3
-0.0930251	-0.178548	-0.159933	-0.300458	-0.0614852	-0.0754355	-0.154323	-0.0144881	0.0703107	-0.0168427	0.292216	0.611329	0.44159	-0.489548	-0.507844	-0.303437	0.165482	-0.0845546	0.948427	-0.0894336	1	4	ACBD6	Q9BR61
-0.183951	-0.285507	NaN	NaN	-0.492189	NaN	NaN	NaN	NaN	-0.693966	-0.478749	0.156172	0.147139	-0.675798	-0.17049	-0.114586	1.14519	-0.247219	0.749224	1.14473	1	2	ACE	P12821
0.0427666	0.435741	0.12808	-0.483887	-0.300968	0.340631	-0.101576	0.259541	0.129639	0.363804	-0.0433331	-0.0153522	-0.56081	0.366354	0.0575943	0.185856	-0.157118	0.31859	-0.725752	-0.239801	1	139	ACIN1	Q9UKV3
0.0229587	-0.361405	0.11018	0.44029	0.150816	-0.287121	-0.213915	-0.238873	-0.464001	-0.0321866	-0.368088	0.261225	0.328644	0.183878	-0.368347	0.00209417	0.00660315	0.131584	0.895515	-0.199852	1	224	ACLY	P53396
-0.176468	-0.456791	-0.183182	-0.320302	0.0653452	-0.346678	0.193191	-0.26034	-0.135745	0.0538706	-0.01537	-0.255843	0.459289	-0.0628229	-0.356782	0.0130304	0.322593	-0.073012	1.2161	0.319913	1	125	ACO1	P21399
-0.895508	0.0364414	-0.15688	-0.227772	0.0393864	0.299585	-0.238253	0.283296	0.258943	-0.0521664	0.249239	0.255107	-0.460072	-0.135083	0.274942	-0.0400928	0.305547	-0.381703	0.261318	0.323724	1	292	ACO2	Q99798
-0.388027	-0.209224	-0.230041	-0.158384	0.205605	-0.0881113	0.0808931	0.390425	0.0211779	-0.481807	-0.00119534	0.262761	-0.17118	-0.70021	-0.866199	-0.109451	0.384549	-0.0666613	1.75555	0.369526	1	29	ACOT1	Q86TX2
-0.369653	-1.1995	NaN	NaN	-0.345447	NaN	NaN	NaN	NaN	-0.614891	0.667076	0.451262	0.892596	-0.266279	0.838049	-0.358804	0.312351	0.0598452	-0.0842034	0.0175937	0.9999	6	ACOT11	Q8WXI4
-0.0143345	-0.127261	0.125873	-0.0894325	0.107663	-0.810057	-0.144208	-0.592446	0.351033	0.402494	0.521356	-0.341439	-0.376647	-0.0204208	-0.216601	0.0563862	0.294055	0.155921	0.485862	0.232204	1	17	ACOT13	Q9NPJ3
-0.0768608	-0.479615	-0.0780128	-0.149468	0.0596672	0.0702091	0.0748669	-0.233195	-0.449555	-0.0632977	-0.0141853	0.602544	0.712726	-0.175085	-0.261431	-0.107361	0.334114	0.0795361	-0.167035	0.321437	1	38	ACOT7	O00154
0.183933	0.229996	-0.425108	-0.024708	0.0200632	-0.0184614	0.310179	-0.159472	-0.190989	-0.17244	-0.283543	0.293115	0.238254	-0.511395	0.296055	0.0445173	-0.300371	0.147089	0.0709627	0.252323	1	10	ACOT8	O14734
-0.505111	-0.331967	-0.0768478	0.52243	-0.0581253	0.255817	0.116645	0.185083	-0.503472	-0.105391	0.0149147	0.416373	0.0353882	-0.230367	0.0407116	-0.192052	0.114474	-0.229127	0.0870449	0.443578	1	56	ACOT9	Q9Y305
0.274253	-0.00901461	-0.212079	0.813201	0.0503535	0.264394	0.141361	-0.0566239	-0.304104	-0.41084	0.138364	0.0286937	0.262052	-0.434145	0.3334	-0.293923	-0.292466	-0.149214	0.284648	-0.428313	1	33	ACOX1	Q15067
-0.352868	0.0891183	0.224166	0.00932055	0.324746	0.00555735	-0.190749	0.044082	-0.0522468	0.0377343	0.559602	-0.0585658	-0.380925	0.0154107	0.190746	0.221599	-0.604336	0.246	0.045234	-0.373625	1	31	ACOX3	O15254
-0.0568708	-0.0778479	0.119397	0.609301	0.272584	-0.680309	0.0487028	-0.352081	-0.628742	0.00181065	0.189952	0.170945	0.0299135	-0.0454058	-0.182399	-0.0799345	0.118928	0.0262514	0.547593	-0.0317873	1	41	ACP1	P24666
0.229101	0.221589	-0.109725	0.491754	-0.727221	0.232925	-0.0270125	0.0304578	-0.285084	0.0311826	-0.776871	-0.0220248	-0.143126	-0.173438	0.224101	0.193261	-0.330489	0.161779	0.712461	0.0663808	1	25	ACP2	P11117
-0.196988	-1.18997	0.130342	0.274005	-0.0971305	-0.220267	0.216718	-0.0434062	2.84778	-0.421786	0.901285	-0.392012	-0.268878	-0.93464	0.543996	-0.310311	0.394258	-0.833583	0.781123	-1.18053	1	11	ACP3	P15309
-0.180197	-0.289467	-0.125226	0.0746836	-0.142634	0.349695	0.00301499	0.305019	-0.280171	0.186698	0.169349	-0.000727224	-0.275817	0.000340891	0.0234293	-0.294657	1.09884	-0.0493093	-0.550743	-0.0221181	1	7	ACP5	P13686
-0.696184	0.00622056	0.706942	-0.620339	0.691538	-0.445246	-0.801805	0.46018	-0.146912	-0.0255416	NaN	NaN	-0.0438254	NaN	NaN	-0.0869372	NaN	0.274578	1.26497	-0.537636	1	2	ACP6	Q9NPH0
-0.844502	-0.938657	0.03605	0.472694	0.217405	0.361526	-0.165189	0.506166	-0.519187	0.122359	0.0815956	-0.188668	-0.607922	0.191148	0.491424	-0.0727509	0.135965	-0.0196713	0.523069	0.217147	1	17	ACSF2	Q96CM8
-0.599634	-0.321272	0.271124	-0.106872	0.360442	0.407982	-0.467777	0.49815	-0.0513264	0.0370316	-0.0518929	-0.228109	-0.324436	0.303614	-0.463735	0.232905	-0.0236679	0.125723	0.133702	0.268048	1	45	ACSF3	Q4G176
-0.14177	0.782588	-0.267508	0.46893	-0.166686	-0.245965	0.0113593	-0.437259	-0.950795	-0.697436	-0.142316	0.348203	0.562995	-0.586102	-0.623471	-0.5271	0.272609	-0.357448	2.31581	0.381364	1	93	ACSL1	P33121
-0.022648	0.0373266	-0.20269	0.483967	-0.30624	0.137159	-0.128657	-0.0134947	-0.205935	0.19165	0.0710466	0.358984	-0.164866	-0.546087	0.175943	-0.355702	0.331217	-0.564844	0.339985	0.383886	1	40	ACSL3	O95573
-0.218778	-0.576587	0.0422999	0.313716	0.0791041	-0.428434	0.132485	-0.10679	-0.432338	-0.271818	-0.0321115	0.482587	-0.0245164	-0.174302	-0.115672	-0.00702982	0.142489	0.023339	0.428649	0.743708	1	29	ACSL4	O60488
0.0350576	0.255108	-0.0568384	-0.338136	0.102414	0.153304	-0.316299	0.319483	-0.174209	0.00500927	0.0448042	0.269515	0.0197798	0.342034	0.294259	0.138085	-0.117355	-0.140258	-0.66999	-0.165767	1	9	ACSL5	Q9ULC5
-0.890326	-0.570836	-0.0229996	-0.0575245	0.0288536	0.547771	0.0548527	0.279966	-0.194018	1.36045	-0.0457333	-0.488517	-0.478822	0.235191	0.460199	0.0461494	-0.399136	0.00653572	0.45349	-0.325545	1	30	ACSS1	Q9NUB1
0.0818585	-0.0468837	-0.190705	-0.361241	-0.23857	-0.375976	0.454095	-0.280467	0.539712	-0.205537	-0.0369273	-0.0465499	0.078185	-0.766181	-0.00522337	-0.334745	0.17347	-0.455222	1.90187	0.115039	1	13	ACSS2	Q9NR19
0.0864829	-0.864424	0.100019	0.327415	-0.691633	-0.281101	-0.0374204	-0.173018	-1.33267	-0.636774	-0.813847	-0.0269853	0.63925	-0.750269	-0.683943	-0.684929	1.47572	-0.722744	1.44956	3.62132	1	201	ACTA1	P68133
-0.207558	-0.640233	-0.904929	1.14144	-0.734824	-0.386065	0.972543	0.00389042	-0.654452	-0.820523	-0.672698	0.194421	1.04863	-0.731223	-0.662823	-0.777661	0.414928	-0.949868	2.69318	1.67382	1	28	ACTA2	P62736
-0.255225	-0.694121	0.482715	0.146522	0.512491	-0.136683	-0.0991903	0.338878	-0.51952	-0.195252	-0.237734	-0.0243727	0.122018	0.422202	-0.492205	0.448701	-0.0298429	0.501832	-0.52714	0.235927	1	1027	ACTB	P60709
0.0421288	-0.350616	NaN	NaN	0.0510142	NaN	NaN	NaN	NaN	-0.205769	NaN	NaN	0.20375	NaN	NaN	-0.00579431	NaN	-0.127291	0.0109446	0.381633	1	2	ACTBL2	Q562R1
-0.781383	-0.690765	0.447846	0.356181	0.742215	0.104319	-0.219421	0.514948	-0.955528	-0.0600752	0.273009	-0.0469145	0.0820299	0.485306	-0.181537	-0.301946	0.303984	0.444123	-0.477722	-0.0386709	1	90	ACTG1	P63261
0.197009	0.305104	-0.144992	-0.135938	-0.0836248	0.0598974	-0.2147	-0.176148	0.603147	0.766561	-0.0428476	-0.428731	-0.21482	0.0183916	0.127269	-0.141126	0.479749	-0.125749	-0.678494	-0.169957	1	93	ACTL6A	O96019
3.73541	1.74237	-0.277483	0.765293	-0.234636	-0.286837	-0.0549315	-0.422893	-0.326815	-0.260347	-0.741835	-0.969012	0.211123	-1.4175	-1.1051	-0.647919	0.15691	-0.296017	0.68688	-0.256658	1	23	ACTL8	Q9H568
0.0761183	-0.706742	-0.00151653	1.06644	0.0269259	-0.360953	0.547346	-0.136217	-1.22074	-0.469748	-0.698849	1.17889	0.728882	-0.430124	-0.537878	-0.0710375	-0.0832617	-0.126312	0.348511	0.870262	1	275	ACTN1	P12814
1.28527	-0.661042	-0.673104	-0.00397348	-0.746903	-1.42575	-1.13174	-0.674334	-1.092	-0.44653	-1.19518	-0.405818	1.92434	-1.19921	-0.257193	-0.989544	2.98338	-0.463532	0.291553	4.88131	1	82	ACTN2	P35609
-0.250868	-0.406574	NaN	NaN	-0.85984	NaN	NaN	NaN	NaN	-0.277342	NaN	NaN	0.580782	NaN	NaN	-0.959718	NaN	-0.759117	-0.0174558	2.95013	1	10	ACTN3	Q08043
-0.165973	-0.23972	-0.112964	0.154424	-0.0570592	-0.0729207	-0.0421647	-0.119916	-0.195113	0.0705634	0.0435477	0.473369	0.146825	-0.287352	-0.103854	-0.164424	-0.0496072	-0.256707	0.0828029	0.896243	1	572	ACTN4	O43707
-0.176253	-0.120498	0.0481445	0.163875	0.114663	-0.00722389	0.0676529	0.230775	0.0352776	0.00347252	0.134462	-0.117923	0.116967	-0.178296	-0.221429	-0.0459068	0.136878	-0.0286129	-0.170365	0.0143387	1	21	ACTR10	Q9NZ32
0.108822	-0.0589462	-0.0631977	0.109726	0.129654	-0.124733	0.0854458	-0.0502926	-0.00574646	-0.124141	0.0294899	0.025576	0.173767	-0.166681	-0.369489	-0.10642	0.0086216	0.0116924	0.280417	0.106434	1	70	ACTR1A	P61163
0.274862	-0.0786729	-0.245705	0.725513	-0.0463109	-0.517926	0.025804	-0.422629	0.385284	-0.104613	-0.0919843	-0.362833	-0.0732331	-0.327416	0.499118	0.364322	0.0898948	0.0479674	0.0510001	-0.192442	1	20	ACTR1B	P42025
-0.502421	-0.673335	0.507236	-0.276169	0.652795	0.071214	-0.0924842	0.371482	-0.591302	0.0444234	0.0793355	-0.036822	0.130315	0.501773	-0.241498	0.204881	0.11882	0.487525	-0.597407	-0.158362	1	113	ACTR2	P61160
-0.624149	-0.697296	0.442547	-0.140051	0.691307	0.00585022	-0.0320469	0.288367	-0.588977	-0.0131489	0.0539993	-0.0523296	0.224156	0.614905	-0.395855	0.428807	-0.0131546	0.645756	-0.627393	-0.211294	1	184	ACTR3	P61158
-1.06748	-1.31348	-1.08413	-0.35853	0.671065	-0.311908	-0.288263	-0.421762	-1.10428	0.548386	0.434391	1.11024	0.381844	1.60112	NaN	0.0514319	0.187283	0.661308	0.0194361	0.283333	1	3	ACTR3B	Q9P1U1
0.0125624	0.128771	NaN	NaN	-0.224677	NaN	NaN	NaN	NaN	0.183618	NaN	NaN	0.340513	NaN	NaN	-0.583927	NaN	-0.771032	1.10498	-0.190809	1	1	ACTR5	Q9H9F9
0.322581	1.04215	-0.229072	-0.0849677	-0.265757	0.128682	0.604235	-0.410789	0.209069	-0.223172	-0.6738	1.29818	-0.681746	-0.834163	-0.53129	-0.465476	-0.437179	-0.310071	0.397031	1.14555	1	5	ACTR6	Q9GZN1
-0.707131	-0.698488	0.276492	NaN	0.481736	4.42204e-05	-0.375059	0.598776	-0.363565	0.375224	0.163395	-0.0721089	-0.186224	0.474005	0.306719	0.256998	0.245249	0.141276	-0.553531	-0.363807	1	5	ACTR8	Q9H981
NaN	NaN	NaN	NaN	0.416772	NaN	NaN	NaN	NaN	-0.32386	-0.587344	0.401463	0.310636	0.159608	-0.229266	-0.178455	0.0304463	NaN	NaN	NaN	0.9812	1	ACTRT1	Q8TDG2
0.345404	0.295357	-0.0946636	-0.594278	0.100706	-0.17576	-0.0536728	-0.245409	-0.255173	-0.165157	0.013958	-0.549252	-0.177164	-0.402428	0.280954	-0.216038	0.488192	-0.106411	1.17232	0.338516	1	19	ACY1	Q03154
-0.220597	-0.442061	0.0503004	0.220842	0.307733	-0.192412	-0.223305	-0.23847	0.820394	-0.12438	-0.449591	-0.73386	0.0994719	-0.00683804	0.148012	-0.0236761	0.512407	0.293615	0.201729	0.000684547	1	15	ACYP1	P07311
0.161501	0.258356	-0.238695	-0.829391	-0.259729	-0.985193	-0.247469	-0.901641	1.1865	-0.504547	0.132071	-0.0760323	0.164275	-0.390058	0.369231	0.130608	0.356291	0.214932	-0.124782	1.58377	1	5	ACYP2	P14621
-0.785862	-0.819715	0.576628	-0.18104	0.63942	-0.206091	-0.0851439	-0.0259608	-0.727291	-0.021141	-0.0804996	0.782559	0.0672551	0.076193	-0.343948	0.279692	0.173304	0.626631	-0.36066	0.415672	1	49	ADA	P00813
-0.952134	-0.816082	0.219085	-0.709492	0.605581	-0.250871	0.137324	0.804098	-1.35251	0.0746875	0.930399	0.408458	0.11613	0.376426	-1.27074	0.461681	0.484691	0.568451	-0.847619	1.01243	1	3	ADA2	Q9NZK5
0.0427076	-0.0500696	-0.11668	0.472759	-0.501234	0.035887	0.0809519	0.00774784	0.155043	-0.423208	-0.120855	0.0387327	0.106936	0.275824	0.0989153	0.0931837	-0.0454405	-0.0554083	-0.13147	0.0356771	1	36	ADAM10	O14672
0.024261	1.20898	-0.32747	-0.27574	-0.885079	0.627373	0.342252	-0.0189433	0.377168	-1.20988	0.241321	0.562242	0.132664	-0.271532	-0.0318961	-0.316912	-0.0232949	-1.07521	0.990709	-0.0710139	1	3	ADAM15	Q13444
0.831231	0.246888	0.320141	0.326746	-0.321926	0.497937	-0.28157	0.134068	-0.180135	-0.468624	-0.561447	0.214472	-0.146713	-0.106386	-0.244791	-0.772953	-0.00673828	-0.199947	0.34665	0.373097	1	8	ADAM17	P78536
-0.860288	-0.572351	0.569557	0.00793653	-0.168044	0.149468	0.0622588	0.87889	0.0531645	0.0877285	0.188883	-0.839002	-1.00893	0.286611	0.456891	0.593492	0.870272	0.0577212	-0.945475	0.131215	1	4	ADAM28	Q9UKQ2
-0.234918	-0.994355	NaN	NaN	0.343175	NaN	NaN	NaN	NaN	-0.0981499	NaN	NaN	0.823307	NaN	NaN	-0.115466	NaN	0.151658	-0.586259	0.711006	0.9999	1	ADAM8	P78325
0.58213	0.325336	-0.484023	0.362443	-1.004	-0.49952	0.254632	-0.640072	0.7052	0.0765529	-0.177479	0.429031	0.035358	-0.166956	0.131654	-0.441164	0.324371	-0.832149	0.79936	0.219297	1	8	ADAM9	Q13443
0.116554	-0.177872	NaN	NaN	-0.897666	NaN	NaN	NaN	NaN	-0.364336	NaN	NaN	0.793769	NaN	NaN	-0.467073	NaN	-0.102528	0.14742	0.951732	0.9967	1	ADAMTSL2	Q86TH1
0.148505	-0.483682	-0.140175	0.479453	-0.408491	-0.359928	0.887907	0.0361211	0.143647	-0.684936	NaN	NaN	0.631117	NaN	NaN	-0.502535	NaN	0.487878	-0.238522	0.00364272	0.9999	2	ADAMTSL4	Q6UY14
0.487518	-0.0387193	NaN	NaN	-0.0815898	NaN	NaN	NaN	NaN	-0.650322	NaN	NaN	1.00321	NaN	NaN	-0.48198	NaN	0.00911511	-0.294507	0.0472745	1	1	ADAP1	O75689
0.281421	0.622779	-0.0430283	-0.173729	0.00526962	0.108329	0.00931702	0.0275513	0.193323	0.138267	0.0754906	0.0429741	-0.266037	0.105938	-0.0427174	-0.0693974	0.0871635	-0.2137	-0.745016	-0.144198	1	141	ADAR	P55265
1.20902	0.0334103	-1.19507	2.86888	-1.5405	0.398433	0.598895	0.890979	-1.80545	0.283164	-0.141261	-0.164737	-0.779954	-0.965026	-0.0224255	-0.293361	-0.60999	-1.40533	0.639236	2.00109	0.9996	5	ADARB1	P78563
NaN	NaN	NaN	NaN	0.0379644	NaN	NaN	NaN	NaN	0.29263	0.15353	-0.253159	-0.675169	0.119568	-0.0700201	0.224324	0.170332	NaN	NaN	NaN	1	1	ADCK5	Q3MIX3
-0.524076	-0.43727	0.116385	0.748544	0.225663	0.0808514	-0.140243	0.162328	-0.52917	-0.103841	-0.176912	-0.0532677	-0.212363	0.278498	-0.2261	0.27451	-0.236652	0.116584	0.301814	0.334718	1	53	ADD1	P35611
-0.191852	-0.209609	-0.344689	3.10445	-0.490413	0.0780772	-0.7377	-0.827517	-0.612951	-0.096366	NaN	NaN	0.0907134	NaN	NaN	-0.445601	NaN	-0.435579	1.33354	-0.214497	1	4	ADD2	P35612
-0.435188	-0.0762936	0.317883	0.0393223	0.358715	0.27578	-0.0250774	0.139195	-0.134056	-0.129921	-0.168312	-0.764459	-0.422489	0.213915	0.0373157	0.275877	-0.0530792	0.115713	0.19458	0.240576	1	68	ADD3	Q9UEY8
-0.0155428	-0.435027	-0.0851753	0.646145	0.114012	-0.192545	0.0151198	-0.0947168	-1.22259	-0.530838	-0.19409	1.30466	1.36998	-0.0173118	-0.626282	0.221034	-0.256829	NaN	NaN	NaN	1	2	ADGRE2	Q9UHX3
-0.0910845	-0.110944	0.127788	-0.00274563	-0.265323	0.128684	0.0683184	0.354506	-0.638867	-0.0201006	0.226001	0.217103	0.278836	0.259345	-0.488164	0.0958033	0.233998	0.125443	-0.699239	0.200641	1	24	ADGRE5	P48960
1.127	0.50641	0.0524156	1.35684	-0.221407	-0.352347	-0.580372	0.048043	0.826838	-0.371637	NaN	NaN	0.25343	NaN	NaN	-0.912297	NaN	-0.439082	-1.13863	-0.155213	0.9993	2	ADGRG1	Q9Y653
1.71295	-0.943495	NaN	NaN	-0.29506	NaN	NaN	NaN	NaN	-0.570997	NaN	NaN	1.269	NaN	NaN	-0.60523	NaN	-0.0505649	NaN	-0.516594	1	1	ADGRG3	Q86Y34
-1.10303	NaN	NaN	NaN	-0.349544	NaN	NaN	NaN	NaN	-1.51383	NaN	NaN	0.676896	NaN	NaN	-0.259877	NaN	-1.1484	4.25343	-0.555638	1	1	ADH1A	P07327
-1.39291	-1.36368	-0.28136	-1.65604	0.610583	0.499045	-0.417159	0.772668	-2.29403	-1.18554	0.663764	-1.53424	-0.166063	0.844187	1.79117	0.9816	-1.24041	-0.202627	5.205	0.366038	1	90	ADH1B	P00325
-0.789841	0.164737	-0.717249	0.34784	-0.499532	-0.76024	0.357548	-0.534773	0.0749564	-0.972845	0.792977	0.144629	0.195848	-0.73666	3.76964	-0.405786	-0.431253	NaN	NaN	NaN	1	6	ADH1C	P00326
-0.0582979	0.495108	-0.210098	-0.548536	0.206803	-0.379625	0.0992758	-0.0160997	0.703203	-0.100874	0.0430071	-0.351023	-0.160272	-0.150265	0.20166	0.0554258	-0.505415	-0.104267	0.620934	0.159355	1	104	ADH5	P11766
0.199212	1.22463	0.0457564	-0.402715	0.677913	0.331817	-0.677941	0.274297	1.85913	-1.44995	1.397	-0.947249	-1.02581	-0.538394	0.685062	0.0966044	-0.510972	-0.287494	0.130843	-1.08174	1	87	ADH7	P40394
0.886372	1.26323	-0.660758	0.0626264	-0.226446	-0.671167	0.11435	-0.540124	0.545929	-0.00291586	-0.210416	-0.015821	-0.104944	-0.481874	0.143729	-0.182451	-0.284038	0.172841	0.295287	-0.10341	1	11	ADI1	Q9BV57
0.465093	-1.08479	NaN	NaN	-0.93915	NaN	NaN	NaN	NaN	-1.15202	-0.135407	0.411786	1.92029	-0.767497	-0.00456299	-0.704608	-0.677299	-0.50894	1.80003	1.37708	1	3	ADIPOQ	Q15848
-0.371693	-0.490511	0.299102	-0.74758	0.682506	-0.0210556	0.000959015	0.136148	0.0426384	0.403528	0.420818	-0.490048	0.287582	0.0851284	-0.153054	0.317485	-0.293793	0.273477	-0.17457	-0.207068	1	75	ADK	P55263
0.209996	0.686155	0.0763599	-0.336442	-0.0240906	0.447543	-0.306548	-0.000273514	0.347013	-0.283385	0.069524	-0.296857	-0.499606	0.0906021	0.33323	-0.0235775	-0.00830727	0.248285	-0.419337	-0.310284	1	62	ADNP	Q9H2P0
-0.526038	-0.226111	0.050233	-0.0738133	0.340798	0.423793	0.190936	-0.0215272	-0.0625333	0.282302	-0.0562428	-0.216596	-0.279521	0.213971	0.0166141	0.142892	-0.0128335	0.289073	-0.317809	-0.157588	1	13	ADO	Q96SZ5
0.0804502	0.125378	0.214272	0.355768	-0.0486888	0.0731736	0.480417	0.13381	0.0785638	-0.145372	-0.351803	0.107967	0.134039	0.0203763	-0.684336	0.06983	0.0711366	0.0080987	-0.62203	-0.101051	1	25	ADPGK	Q9BRR6
-0.374215	-0.558101	0.330711	-0.437255	0.65433	0.0855266	-0.185374	0.54658	-0.957206	0.173081	-0.206944	-0.623538	0.206254	0.548965	-0.179698	0.603776	-0.270654	0.566489	0.205644	-0.128373	1	15	ADPRH	P54922
0.129758	-0.338093	-0.00226269	-0.247052	0.310327	0.16607	-0.0368277	-0.111971	-0.320859	0.00243893	0.00296345	-0.169047	0.0651812	0.405862	-0.286894	0.123657	0.128866	0.133356	0.0642961	-0.0197683	1	39	ADPRS	Q9NX46
-0.19146	-0.151211	0.0930882	-0.15535	0.265228	-0.00506401	-0.075716	-0.139153	-0.20096	0.0884476	0.131475	0.471617	-0.0168743	0.161417	0.183979	0.0953064	0.169039	-0.109768	-0.461885	-0.152157	1	44	ADRM1	Q16186
-0.19015	-0.436923	0.433457	0.510512	0.549069	-0.381175	-0.152158	-0.0197346	-0.502198	-0.00206871	-0.245055	0.0185936	-0.325908	0.301339	-0.454747	0.320168	-0.0339024	0.34948	-0.0422356	0.303637	1	48	ADSL	P30566
0.11164	-0.707423	NaN	NaN	-0.707452	NaN	NaN	NaN	NaN	-0.522757	NaN	NaN	0.641149	NaN	NaN	-0.733749	NaN	-0.727163	0.698729	1.94703	1	6	ADSS1	Q8N142
0.325546	-0.208609	-0.108151	-0.380128	0.0982298	-0.248744	0.159015	-0.416651	0.609435	-0.0834986	0.103324	0.292381	0.386478	-0.0141989	0.252403	-0.0671812	-0.0215937	-0.0906034	-0.439959	-0.147494	1	64	ADSS2	P30520
0.591369	-0.0937962	-0.880495	3.38015	-1.28535	-0.230709	0.884765	-0.736826	-0.86674	-1.18883	-0.184101	1.25045	2.09901	-1.02768	-0.608429	-1.02363	0.141092	-1.15827	0.736057	0.201988	1	75	AEBP1	Q8IUX7
0.0657998	-0.0550345	NaN	NaN	-0.5937	NaN	NaN	NaN	NaN	0.583704	0.284268	-0.398242	0.947933	-0.26609	0.555469	-0.620955	-1.48428	-0.0635089	0.577485	0.467156	1	2	AFAP1	Q8N556
-0.895721	-0.281037	0.302904	-0.569213	0.222361	0.22199	-0.0199895	-0.041822	-0.654872	-0.485774	0.21245	1.06611	0.782779	-0.199775	0.28976	-0.107912	0.157763	NaN	NaN	NaN	1	8	AFAP1L2	Q8N4X5
-0.0868359	0.281229	-0.26762	0.278923	-0.234177	-0.0480347	-0.0910244	0.0799789	0.192608	0.238501	0.26412	-0.243322	-0.184601	-0.623114	0.355589	-0.0199852	0.101168	-0.2568	0.188971	0.0744267	1	67	AFDN	P55196
-0.729389	0.106037	0.193089	0.349115	0.391	-0.0613275	-0.283907	0.289874	0.138564	0.151377	-0.348678	0.170997	-0.3842	0.0461421	-0.140283	0.181182	-0.364803	-0.0810781	0.327712	0.0485749	1	5	AFG1L	Q8WV93
0.161766	0.337052	-0.260395	0.0603144	-0.125246	0.457173	-0.258428	0.000461769	0.915411	0.165493	-0.107143	0.138125	-0.378853	-0.115076	0.110151	-0.119659	-0.0508459	-0.276329	-0.34565	-0.308323	1	67	AFG3L2	Q9Y4W6
-0.647971	-0.775119	-0.285582	0.839109	-0.770285	-0.372098	0.802821	-0.328648	-0.834491	0.177133	0.600095	0.312059	1.08786	-0.794774	-0.164351	-0.721309	0.0595256	-0.873393	2.11217	0.577256	1	42	AFM	P43652
-0.845872	-0.672868	0.920487	-0.732012	0.302386	-0.0051475	0.00956006	0.892771	-1.85357	-0.269699	0.240963	-0.025909	0.545937	0.190606	-0.029142	0.0915074	-0.0718074	0.278096	0.559781	0.473936	1	9	AFTPH	Q6ULP2
-0.429077	-0.432194	-0.0470791	-0.25263	-0.125469	0.00139618	0.165392	0.168007	0.130264	-0.227102	0.651894	0.0265522	0.379898	-0.333073	-0.194551	-0.280754	0.0677261	-0.0984879	0.604326	0.224962	1	25	AGA	P20933
-0.616407	-0.85349	0.0503242	-0.470808	0.396476	0.229256	-0.534203	0.265742	-0.967576	0.0386074	-0.189842	-0.331999	0.166613	1.02193	-1.22095	0.380543	-0.098901	0.351706	0.929854	1.45312	1	8	AGAP2	Q99490
-0.485679	-0.454684	0.0228074	0.33993	-0.0388086	-0.13613	-0.0942905	-0.227707	-0.131141	0.292997	-0.38689	0.401866	0.182799	0.0574553	-0.0801103	0.0593121	0.452553	-0.0199401	0.665662	-0.42	1	5	AGAP3	Q96P47
-0.699434	-0.626445	0.107478	-0.335523	0.39078	-0.0152256	0.0104034	-0.0391418	-0.415757	0.0143784	0.274901	0.0758198	0.440453	0.306926	0.34068	0.375102	0.0811031	0.393473	-0.576787	-0.103185	1	42	AGFG1	P52594
-0.520908	-0.931464	0.00312109	-0.569368	0.353638	-0.48963	-0.331295	-0.0177567	0.0731761	0.23333	0.868323	-0.0582402	-0.489463	0.630007	-0.131323	-0.120975	0.0867755	-0.18276	2.06728	-0.472466	1	8	AGFG2	O95081
-0.16435	0.0664867	-0.0725189	-0.0698811	0.238749	0.266894	-0.166303	0.115248	0.209807	0.35579	0.153384	0.0451092	-0.0342537	0.120629	0.0783009	-0.0925251	-0.388769	-0.0916897	-0.343616	-0.22649	1	45	AGK	Q53H12
0.0855555	0.181171	-0.46704	0.0682177	-0.330874	-0.347788	0.410228	-0.409903	0.834314	-0.402928	-0.214896	0.0818571	0.461521	-0.193205	0.467195	-0.452717	0.161489	-0.693612	-0.314135	1.07555	1	80	AGL	P35573
-0.0801553	-0.37988	0.266345	-0.228841	0.25632	0.0628291	-0.13699	0.471965	-0.00840273	-0.048663	0.0406371	-0.552571	-0.375245	0.216519	-0.38955	0.300452	-0.293223	0.294248	0.302014	0.282191	1	9	AGO1	Q9UL18
0.0106786	-0.146937	-0.168297	0.576467	-0.0984656	0.064008	-0.107741	-0.161914	-0.34289	-0.0189464	-0.083163	0.198451	0.187188	0.0855878	0.375804	-0.129374	-0.212062	-0.184554	0.124511	0.031648	1	28	AGO2	Q9UKV8
0.196545	0.0383949	-0.282825	0.436573	-0.453056	0.329321	-0.0616589	0.20957	0.356024	0.032156	-0.353348	0.181553	0.36657	0.0385952	-0.0989418	-0.411873	-0.265835	-0.471394	0.10091	0.11272	1	10	AGPAT1	Q99943
0.314094	-0.0787856	NaN	NaN	-0.608086	NaN	NaN	NaN	NaN	-0.558093	0.221772	1.36339	0.390126	0.154081	0.407943	-0.50904	0.0979894	-1.10655	0.295671	-0.384513	1	4	AGPAT2	O15120
-0.181068	0.028115	0.0171268	0.570103	-0.296312	0.089648	-0.106153	0.453313	-0.897153	0.090758	0.0666511	-0.111188	-0.253661	-0.145973	0.209504	0.191495	-0.100265	0.0909888	0.00649519	0.277575	1	9	AGPAT3	Q9NRZ7
NaN	NaN	NaN	NaN	-0.408784	NaN	NaN	NaN	NaN	-0.148884	-0.122807	0.971875	0.254682	-0.058541	-0.0370509	0.00775464	-0.458246	NaN	NaN	NaN	1	1	AGPAT4	Q9NRZ5
0.658028	0.323519	0.591612	1.11801	0.0895349	1.07243	0.940785	0.384594	0.393625	0.0260888	-0.487701	-1.05848	-0.833303	-0.198994	-0.42387	-0.235281	-0.558157	-0.701004	-0.705652	-0.395773	1	6	AGPAT5	Q9NUQ2
0.489273	0.190838	-0.0157258	0.912325	-0.217449	-0.128549	0.061806	-0.281528	-0.731477	-0.297489	-0.00532885	0.644566	0.226166	-0.166443	-0.113226	-0.210247	-0.0163877	-0.395487	-0.0302369	0.0845988	1	51	AGPS	O00116
-0.312835	0.65471	-0.596656	-0.632436	-0.807552	-0.412604	0.139666	-0.847419	1.17541	-0.872153	-1.01487	-0.665153	0.589322	-1.74236	1.94223	-0.429612	-1.76473	-0.342551	5.67469	0.264909	1	40	AGR2	O95994
-0.211757	-0.176576	NaN	NaN	-0.471531	NaN	NaN	NaN	NaN	-0.40991	NaN	NaN	-0.16112	NaN	NaN	-0.464303	NaN	-0.187092	2.892	-0.809714	0.9978	1	AGR3	Q8TD06
0.443217	-0.08805	-0.596446	1.29632	-0.840121	0.108081	0.0110101	-0.583442	-0.339431	0.452086	-0.277301	0.428109	1.16102	-0.712329	-0.119264	-0.407041	-0.278499	-0.557721	0.797957	0.101842	1	71	AGRN	O00468
0.344509	-0.541594	-0.426546	1.32717	-0.643267	-0.59626	0.931589	0.20952	-0.695671	-0.449804	-0.00474758	0.539671	1.1948	-0.669489	-0.661606	-0.720392	-0.828499	-0.840492	1.87082	0.660286	1	47	AGT	P01019
0.857169	0.537195	-0.851621	0.891946	-0.245766	0.382266	0.530334	-0.201317	0.780504	-0.701923	-1.10549	0.275358	0.321763	-0.803953	0.0464538	-0.675759	0.858609	-0.668324	-0.0631892	-0.164258	1	6	AGTRAP	Q6RW13
0.685677	0.552393	-0.190266	0.151911	-0.306789	0.171846	-0.381628	-0.0210895	0.5418	0.0658532	-0.0954494	-0.237965	-0.218641	-0.20137	0.248613	-0.144785	-0.274332	-0.318087	0.0447103	-0.0724029	1	29	AHCTF1	Q8WYP5
0.0592302	-0.0954386	-0.0236383	-0.276936	0.139482	0.414535	0.831825	-0.0319639	0.109783	0.241691	0.0357775	-0.167718	-0.312949	-0.564524	0.134115	0.0474447	-0.199227	-0.0190588	-0.072415	-0.250014	1	138	AHCY	P23526
-0.108624	-0.22222	0.0208853	-0.131712	0.0813807	0.0481356	-0.244261	0.143041	0.234892	0.0460089	0.121185	-0.257876	-0.330342	0.075485	-0.0893957	0.0102003	-0.00935574	0.0760744	0.365381	0.171116	1	72	AHCYL1	O43865
-0.776893	-0.84282	0.520044	-2.18428	0.338894	-0.0381339	-0.939754	0.56895	-1.93932	0.390623	0.591613	0.646192	0.776235	0.657976	-0.644513	0.474142	0.314844	0.51489	1.22845	0.342859	1	6	AHCYL2	Q96HN2
-0.712234	-0.396032	-0.0781593	-0.479202	0.0559006	0.501396	0.509642	0.264669	0.216606	0.0301304	0.43059	-0.43461	-0.20038	-0.0876369	0.272219	0.135286	0.539873	0.353546	-0.826237	-0.0953655	1	6	AHDC1	Q5TGY3
-0.230314	0.213053	-0.103315	-0.454872	-0.344783	-0.178157	-0.0806021	0.0991961	0.265212	-0.557212	0.898402	0.336547	0.336217	-0.56727	0.515233	-0.143678	0.364489	-0.776039	0.291396	0.116498	1	1883	AHNAK	Q09666
0.90978	-0.0265721	-0.899876	0.268798	-1.10355	-0.474559	0.439763	-0.689704	-0.59224	-0.975612	0.559213	2.31643	1.96289	-1.11936	0.26208	-0.91957	0.445266	-1.12161	0.275697	0.482741	1	143	AHNAK2	Q8IVF2
0.860417	-0.0310033	NaN	NaN	0.17306	NaN	NaN	NaN	NaN	0.0929801	-0.0871365	-0.289382	-0.469596	0.273877	0.312312	0.15729	0.102891	-0.107608	-1.13636	0.148261	1	6	AHR	P35869
0.628522	-0.213515	0.0417989	-0.590871	0.046964	-0.299908	-0.0523726	-0.198518	-0.162944	-0.149283	-0.244113	0.326915	0.144441	-0.0178763	-0.000807476	0.0444844	0.185211	0.356462	-0.153805	0.309215	1	76	AHSA1	O95433
-0.277768	-0.694567	0.202405	0.551763	-0.130477	-0.652524	0.361768	0.166858	-0.523896	-0.16557	0.159923	0.17082	1.05405	-0.280678	-0.473359	-0.109576	-0.343489	-0.352404	0.371335	0.965387	1	31	AHSG	P02765
-0.59745	-0.671295	0.182166	-0.455425	0.26911	-0.365356	-0.0199791	0.281289	-0.261203	0.0609478	0.122464	0.108731	0.310967	0.552494	-0.154054	0.0914692	-0.0660435	0.14683	0.312346	0.151993	1	18	AIDA	Q96BJ3
-0.347858	-0.450948	0.360638	-0.289186	0.809947	-0.608112	0.793435	0.386864	-1.22649	-0.36222	-0.314914	-0.130592	0.586682	0.33153	-0.288383	0.0744464	0.555361	0.172871	-0.00373583	-0.0493348	1	20	AIF1	P55008
-0.665317	-0.479231	NaN	NaN	0.138982	NaN	NaN	NaN	NaN	0.707054	NaN	NaN	0.0603301	NaN	NaN	-0.570026	NaN	-0.31809	1.05243	0.0738722	0.9997	1	AIF1L	Q9BQI0
-0.392908	-0.154907	0.0799929	0.235806	0.0784117	0.0892492	0.118479	0.218642	0.0502592	-0.0234598	0.178433	-0.123474	-0.613695	0.0560194	-0.223846	0.00114307	-0.0225386	-0.0141272	0.330458	0.13206	1	105	AIFM1	O95831
0.363537	0.396857	NaN	NaN	0.277321	NaN	NaN	NaN	NaN	-0.192243	NaN	NaN	-0.512594	NaN	NaN	0.404376	NaN	-0.224616	-0.449279	-0.0633577	1	2	AIM2	O14862
0.0701359	0.0775898	0.00105743	-0.0929729	0.0721004	-0.0923798	0.120461	-0.151151	-0.0168392	-0.0318996	0.109906	0.0657967	-0.0143559	0.0662277	-0.0355713	-0.0989086	0.0572155	-0.00484962	-0.0438683	-0.0576946	1	49	AIMP1	Q12904
0.0694941	0.25194	0.130705	0.325744	0.176107	-0.421549	0.216657	-0.266636	-0.202532	-0.0256369	0.0843523	0.0711897	-0.0465071	0.14327	-0.62752	-0.287134	0.075073	-0.0956232	0.458086	-0.0294802	1	30	AIMP2	Q13155
-0.377001	-0.350933	0.390617	-0.66135	0.596483	-0.196812	-0.0707816	0.385193	-0.0296821	0.121204	0.0149938	-0.55994	-0.32527	0.537562	-0.389664	0.387373	0.199766	0.458521	-0.28351	0.153229	1	51	AIP	O00170
0.846552	0.736961	-0.572757	1.17691	-0.860976	-0.025771	0.376944	-0.660245	0.182163	-0.035097	-0.0450829	0.61722	0.6759	-1.33918	0.636805	-0.834059	-0.27054	-0.728017	0.0132552	0.109013	1	5	AJUBA	Q96IF1
0.0362368	-0.385221	-0.699176	1.1661	-0.765109	-0.421277	-0.169017	-0.931598	0.156569	-0.142829	-0.477725	0.324868	0.624879	-0.87403	0.0342779	-0.883647	0.745801	-0.887588	1.21895	2.32953	1	59	AK1	P00568
0.14647	0.237618	0.162652	0.0733421	0.301209	-0.401282	0.108891	0.0175407	0.442029	-0.308757	-0.318801	-0.436675	-0.398284	0.0963886	-0.031213	0.22119	0.426421	0.179995	-0.140697	-0.378038	1	95	AK2	P54819
0.146475	0.434237	-0.201784	0.364516	0.430287	-0.507688	-0.368068	-0.00810595	-0.356569	-0.696558	0.316927	-0.451132	-0.0469071	-0.0850713	0.307587	0.00279074	0.364395	0.0702842	0.750433	-0.466049	1	78	AK3	Q9UIJ7
0.868262	-0.162067	-0.652322	0.123658	-0.460474	-0.825746	0.187369	-0.754808	0.301365	-0.918764	0.00806856	0.656741	0.709622	-1.14823	0.363648	-0.568464	0.589936	-0.245441	1.06993	0.857708	1	11	AK4	P27144
0.144946	0.172267	-0.114111	-0.184657	0.00857506	-0.328609	-0.203934	0.0517641	-0.169621	-0.675322	NaN	NaN	0.0602451	NaN	NaN	0.654146	NaN	0.715139	0.211545	-0.342371	1	2	AKAP10	O43572
0.561841	0.504378	NaN	NaN	0.276029	NaN	NaN	NaN	NaN	-0.279358	0.0602012	-0.644879	-0.714224	-0.00266784	-0.0330128	0.409978	-0.182781	0.847931	-0.580088	-0.223348	0.9999	3	AKAP11	Q9UKA4
-0.618713	-0.928619	-0.193891	0.151408	-0.0362331	-0.444419	0.450742	0.575106	-1.43952	-0.383418	0.0235661	-0.289752	-0.204494	0.296237	-0.270078	0.10257	0.474633	-0.183858	1.8851	1.03363	1	15	AKAP12	Q02952
-0.245906	-0.394666	0.13021	-0.295218	0.244725	0.0548697	0.062564	0.205661	0.0115672	-0.168469	-0.0821713	0.0852996	-0.128924	0.189908	0.032199	0.255218	0.145227	0.112886	-0.539765	0.324786	1	59	AKAP13	Q12802
0.147484	0.317723	-0.107347	-0.909495	-0.360098	0.425684	-0.394912	0.118113	0.0567515	0.239128	-0.318526	-0.247289	-0.167864	0.465529	0.299303	0.126229	0.0126594	0.0755675	-0.162796	0.384156	1	6	AKAP17A	Q02040
-0.740778	-0.952194	0.553987	-0.333613	0.529659	0.425505	0.176248	0.814188	-1.26155	-0.199003	0.0262449	-0.0235712	-0.254505	0.804897	-0.863362	0.435465	-0.262005	0.592249	0.166628	0.365516	1	26	AKAP2	Q9Y2D5
-0.415566	0.440667	-0.129266	0.0869131	-0.0675611	0.14565	0.0471659	0.131499	0.132358	0.332328	-0.00986576	-0.0567636	-0.620706	0.333158	0.147449	0.210126	-0.104384	0.0586863	-0.638295	-0.023591	1	14	AKAP8	O43823
-0.135427	-0.0613947	-0.0101423	-0.448276	0.0500822	0.401996	-0.00191784	0.227788	-0.0520945	0.637094	-0.109492	-0.184491	-0.394788	0.00820446	0.294314	0.0324945	0.096036	0.088088	-0.369998	-0.0680761	1	22	AKAP8L	Q9ULX6
-0.0725153	0.0132544	-0.0230616	-0.565288	-0.236875	0.060858	-0.120586	0.140154	0.0623247	0.360878	0.170263	0.044142	0.0763456	-0.351974	0.0632231	-0.0708788	-0.196882	-0.399544	0.730683	0.315479	1	12	AKAP9	Q99996
-0.718793	-0.38466	0.199777	-0.958854	0.337104	-0.234469	0.324761	0.173766	0.221307	-0.069581	0.399179	-0.778073	-0.412179	0.173297	0.297528	0.303374	0.565028	0.239646	0.374446	-0.0526037	1	139	AKR1A1	P14550
-0.129995	-0.801389	0.16009	-0.301672	0.461314	-0.650747	0.229794	0.0634656	-0.508937	-0.0473628	0.0117917	-0.413593	-0.402158	0.346625	-0.261678	0.46641	0.265408	0.441544	0.274563	0.796526	1	75	AKR1B1	P15121
-1.51801	1.16023	-0.531496	3.40518	-1.07751	-0.731428	0.363245	-1.07055	-0.221151	-1.28132	1.07365	2.53213	1.49483	-1.71924	0.282459	-0.897497	0.0740108	-1.31839	1.46041	-1.47957	1	48	AKR1B10	O60218
-0.53579	0.327676	-0.531432	1.79324	-0.417128	-0.778565	0.296243	-0.271638	0.296283	-0.893306	0.749442	0.625503	-0.106721	-0.857421	0.339467	-0.459361	0.0348179	-0.807347	1.37928	-0.183238	1	69	AKR1C2	P52895
-0.422858	0.159558	-0.388629	1.29006	-0.243758	-0.728984	0.689412	-0.0310489	0.0229768	-1.20383	0.850478	0.191714	-0.354987	-0.881637	0.124762	-0.461774	0.636311	-1.1062	1.59241	0.266028	1	48	AKR1C3	P42330
-0.205859	-0.38859	0.0382401	-0.359459	0.265224	-0.00820761	0.0910375	0.107534	0.167858	0.266111	0.0733716	-0.214051	-0.038874	0.134315	-0.0938285	0.109533	-0.12987	-0.0469878	0.425647	-0.193146	1	66	AKR7A2	O43488
-0.236439	-0.108921	0.081598	-0.312342	-0.00700979	-0.0138858	0.342874	0.108579	0.327173	-0.0236056	-0.271916	-0.120398	-0.311474	-0.01487	-0.0931056	-0.15643	0.00288172	-0.217215	0.531912	0.492593	1	21	AKT1	P31749
0.178692	0.376306	-0.314631	-0.859207	-0.346945	-0.416304	0.117502	-0.439161	0.136112	0.0792158	0.0702513	0.235866	0.273014	-0.156601	0.256725	-0.0971739	0.0209826	0.20554	0.26239	0.417427	1	11	AKT1S1	Q96B36
0.57814	0.0747887	-0.139674	0.773361	0.0724541	-0.0191864	0.500908	-0.00431094	-0.0739597	-0.0280803	-0.338456	-0.246418	-0.439888	0.275489	-0.755013	-0.10878	-0.121374	NaN	NaN	NaN	1	6	AKT2	P31751
-0.295647	-0.53304	-0.162881	2.13719	0.281383	-0.580552	-0.318814	-0.414138	-0.0729777	0.016496	-0.211421	0.16312	0.241569	-0.0482013	-0.539435	-0.245024	-0.585995	-0.245343	1.69183	-0.278117	1	39	ALAD	P13716
1.25589	0.556258	-1.34651	-0.156437	-0.777834	-0.539421	-0.0611608	-1.1752	1.34429	2.01216	0.143769	-0.360508	0.0158599	-0.438926	-0.198129	-0.624983	-0.251474	-0.805418	1.50562	-0.0978467	1	42	ALCAM	Q13740
-0.411915	-0.293132	0.0168851	-0.391204	0.444993	0.0584252	-0.223017	0.0768064	0.126247	0.117645	0.295312	-0.0930812	-0.122494	0.329316	0.0416863	0.112615	-0.060805	0.306163	-0.224822	-0.105624	1	73	ALDH16A1	Q8IZ83
0.0919109	0.0753551	-0.308325	-0.0819839	-0.211068	0.336649	0.16658	-0.154334	-0.102766	0.798198	0.0947777	-0.147168	-0.367989	-0.286206	-0.29571	-0.293423	-0.192837	-0.331503	1.35856	-0.148718	1	80	ALDH18A1	P54886
-1.02199	1.3282	-0.503308	0.613284	-0.41058	-0.512429	-0.852038	0.0882142	-1.44228	0.704402	0.768987	-0.711917	-0.684952	-0.614844	0.98867	-0.494958	0.3162	-0.487658	3.13636	-0.207368	1	143	ALDH1A1	P00352
0.0737858	-0.604692	-0.336269	1.29167	0.0236912	-0.894794	-0.27387	-0.288877	-0.20619	-0.883396	0.191267	0.349161	-0.0694313	-1.04477	0.844721	0.13398	-0.273563	-0.291765	2.41009	-0.150753	1	22	ALDH1A3	P47895
0.305292	-0.81732	-0.470734	1.04484	0.246828	0.326042	1.05538	-0.226557	-0.445572	-0.686648	-0.178662	-0.45353	0.0434546	0.0851741	0.196006	-0.294858	-0.223761	-0.48614	0.345821	0.634944	1	55	ALDH1B1	P30837
-0.863921	-0.790343	-0.524978	0.0690583	0.0369596	-0.708259	0.661528	-0.254397	-0.82631	-0.112277	0.996922	-0.916303	-0.24002	-0.296914	1.53967	-0.0918361	-0.756305	0.0413522	3.06896	-0.0325862	1	31	ALDH1L1	O75891
-0.427283	-0.345048	-0.743994	0.0437024	-0.28665	-0.205973	0.823554	-0.0104739	-0.796864	-0.888671	0.47416	0.402397	0.00676088	-0.39272	-0.374203	-0.0427539	0.262298	-0.578612	2.72561	0.35476	1	19	ALDH1L2	Q3SY69
-1.12672	-1.03862	0.166031	-0.617254	0.598391	0.813759	-0.428928	0.23321	-0.50819	0.569191	0.540808	-0.416233	-0.386598	-0.00751467	0.252522	0.375063	0.0258124	0.375922	1.05312	-0.473768	1	212	ALDH2	P05091
-0.0522613	1.7301	-0.295797	1.65294	0.293886	-0.268028	-0.623943	0.0785123	1.73193	-1.12046	2.31006	-0.910822	-1.04355	-0.977255	0.384195	-0.621176	-0.149618	-1.32422	0.914543	-1.70904	1	180	ALDH3A1	P30838
0.122254	0.787881	-0.264324	0.944733	-0.344926	0.106516	-0.290611	-0.268014	0.642575	0.279244	0.520445	-0.436258	-0.377788	-0.462596	0.558915	-0.335576	-0.149539	-0.739768	0.0221125	-0.315275	1	82	ALDH3A2	P51648
-0.549816	0.00318327	-0.645712	-0.0350476	-0.547062	0.102894	-0.485005	-0.108221	0.792538	-0.101593	0.32465	0.533401	0.150841	-0.909567	1.21097	-0.601887	0.429445	-0.730938	0.31337	0.853556	1	57	ALDH4A1	P30038
-0.354159	-0.175949	0.247194	-0.376379	0.347088	0.3755	-0.0701639	0.472624	0.354976	-0.10204	0.0662687	-0.611069	-0.929541	0.470583	-0.335909	0.375488	0.0419691	0.187586	-0.184027	0.199961	1	48	ALDH5A1	P51649
0.0107522	0.0333886	-0.323232	-0.37582	-0.00673056	0.177533	-0.0195422	0.00738764	1.00081	-0.00942945	0.0182939	-0.611312	-0.760553	-0.276935	-0.0600314	-0.241062	0.0569634	-0.399055	1.80155	-0.0229812	1	78	ALDH6A1	Q02252
0.19621	0.0343262	0.242916	0.164182	0.0558144	0.487392	-0.627505	-0.113509	0.520496	0.62005	0.814476	0.401498	-0.396006	-0.788645	-0.538203	-0.528304	-0.875204	-0.207558	1.24105	-0.703474	1	95	ALDH7A1	P49419
-0.487604	-0.66827	0.295029	-0.779497	0.352005	0.127358	-0.164034	0.483696	0.0874905	1.01773	0.530146	-0.270431	-0.478227	-0.281971	-0.253202	0.159735	-0.414129	0.111515	0.83779	-0.205129	1	157	ALDH9A1	P49189
0.588378	-0.0621973	-0.223229	-0.309607	-0.117777	-0.521739	0.117559	-0.38995	0.555753	-0.212029	-0.0881792	-0.180724	0.518821	-0.4184	0.251287	-0.272061	0.211515	-0.274352	-0.0818354	0.908767	1	505	ALDOA	P04075
0.188525	-0.463472	0.118506	-0.0776782	0.400687	0.00729227	-0.284368	0.0922284	-0.135858	-0.315221	0.0266271	-0.377992	0.313487	0.503279	-0.217908	0.188448	-0.135528	0.0852017	0.582148	-0.498403	1	94	ALDOC	P09972
-0.125888	-0.100112	-0.0952906	0.0931822	-0.222062	0.390439	0.594159	0.351876	1.08238	-0.568469	-0.237165	-0.731605	-0.410081	-0.0710634	-0.259206	0.0134188	-0.197595	-0.147098	0.375506	0.264674	1	20	ALG1	Q9BT22
0.302521	-0.109909	NaN	NaN	-0.448726	NaN	NaN	NaN	NaN	-0.24478	NaN	NaN	-0.0593677	NaN	NaN	0.254572	NaN	-0.228803	0.349915	0.184577	1	1	ALG11	Q2TAA5
-0.209305	0.176823	-0.171377	-0.0326213	-0.356459	0.213518	-0.479637	0.217756	0.320738	0.355053	-0.433536	0.0585271	-0.447079	0.17119	-0.0857543	0.455753	-0.115812	-0.0406932	0.441944	-0.03903	1	8	ALG12	Q9BV10
0.0938335	-0.0650677	-0.1776	-0.267045	0.0908314	-0.0403885	0.30133	0.116417	-0.297264	-0.670863	NaN	NaN	0.285398	NaN	NaN	-0.0444416	NaN	-0.216686	0.481994	0.409551	0.996	2	ALG13	Q9NP73
-0.215856	0.136588	-0.237514	0.107287	-0.142207	-0.54564	-0.0500138	0.175719	0.440016	-0.149102	0.163762	0.204074	0.0726211	-0.0734876	-0.360906	0.159272	0.117381	-0.325437	0.452622	0.0708224	1	19	ALG2	Q9H553
-0.251827	-0.418541	-0.0455667	-0.21282	-0.398394	0.0280035	0.156585	0.740526	-0.41539	-0.463392	0.61062	-0.111254	-0.173157	0.172247	-0.357081	0.550897	0.292801	-0.430544	0.264877	0.46141	1	13	ALG5	Q9Y673
-0.0892121	-0.364515	-0.661564	NaN	0.475725	0.342778	0.974235	0.241375	-0.865497	-0.271373	0.243302	0.910356	0.410792	0.857457	NaN	-0.126726	0.942892	-1.47483	-1.1626	-0.382586	1	3	ALKBH4	Q9NXW9
0.14548	-0.254138	-0.229897	0.734222	-0.273875	0.435759	0.494184	0.209171	0.109532	-0.550812	-0.0525218	-0.0514041	-0.474135	0.390133	0.0127	-0.451691	-0.156567	-0.00385389	0.144333	-0.176621	1	12	ALKBH5	Q6P6C2
-0.538488	-0.0327035	NaN	NaN	0.274971	NaN	NaN	NaN	NaN	-0.00413333	NaN	NaN	-0.0838433	NaN	NaN	-0.0670653	NaN	0.458012	-0.126297	0.119547	0.9979	1	ALKBH8	Q96BT7
0.0890214	-0.611006	NaN	NaN	-0.0583976	NaN	NaN	NaN	NaN	-0.254378	-0.326988	0.813627	0.206858	0.0634915	-0.166639	-0.0693114	0.18565	-0.618741	-0.0446837	0.791496	0.9754	2	ALMS1	Q8TCU4
-0.115522	0.196214	0.0154781	0.830358	0.00396824	-0.0415859	-0.38391	0.108562	-0.239919	-0.55958	-0.182909	0.729089	0.344701	-0.550963	0.308525	-0.0817223	-0.380783	NaN	NaN	NaN	1	5	ALOX12	P18054
-0.0708925	-0.0335085	-0.128578	0.0890978	0.00223713	0.364452	0.0943506	-0.232778	-0.449273	-0.641749	0.0848806	0.314655	0.387745	1.09966	0.0728109	0.753187	-0.290822	-0.480334	-0.126001	-0.809142	1	5	ALOX15B	O15296
0.151375	-0.658138	0.322718	1.00699	0.140673	0.231546	0.285709	0.221502	-0.959692	-0.20013	-0.490938	0.376781	0.725279	0.308592	-0.752281	0.188068	-0.678684	0.212643	-0.423531	-0.00848007	1	45	ALOX5	P09917
-0.161349	-0.780592	0.30056	1.43026	-0.191029	0.181112	0.130497	0.481764	-0.7901	-0.195719	-0.731674	0.267551	0.840484	0.486484	-0.23613	0.690603	-0.131735	0.152469	-1.40656	-0.336893	1	8	ALOX5AP	P20292
0.139822	0.332484	0.728531	0.421114	-0.849146	0.208578	-0.0303207	0.39601	0.140198	-1.12217	-0.585174	-0.0087677	0.30774	0.276816	1.00036	0.0673965	-0.467601	0.208096	-0.60672	-0.557247	1	11	ALPL	P05186
NaN	NaN	NaN	NaN	-0.238857	NaN	NaN	NaN	NaN	-0.67407	0.0906795	0.416787	0.181451	-0.27325	-0.0376155	-0.185363	0.720238	NaN	NaN	NaN	1	1	ALS2CL	Q60I27
-0.12544	0.440079	0.0739065	-0.797456	0.391213	0.402064	-0.343891	0.183289	0.18487	0.25853	0.168942	-0.200218	-0.146957	0.266619	0.142857	0.0891462	0.101576	0.066485	-0.480825	-0.674793	1	53	ALYREF	Q86V81
0.0367991	-0.315811	-0.911762	1.06904	-1.00108	-0.10863	1.1213	-0.125255	-0.608093	-0.4129	-0.0258382	0.566428	1.99593	-0.650499	-0.374742	-0.87762	-0.780141	-0.906101	1.89414	0.414843	1	57	AMBP	P02760
-0.244096	0.000551319	0.126528	-0.269994	0.156994	-0.224467	-0.096877	-0.0390243	0.683643	-0.0826682	0.401585	-0.25161	-0.0599641	-0.209823	-0.23631	0.0616132	-0.298546	0.174281	0.289348	0.118836	1	3	AMDHD2	Q9Y303
-0.36572	-0.397754	-0.700597	2.03791	-1.07266	-0.455127	1.9114	-0.471269	-1.40948	-1.54067	0.080994	0.950783	1.7304	0.381092	-0.364177	-0.926645	0.611519	NaN	NaN	NaN	0.9998	2	AMER3	Q8N944
-0.0990676	-0.261912	-0.0361518	-0.0991659	-0.197684	0.0761777	-0.369988	0.383061	0.223387	-0.504391	0.521481	0.120616	-0.0165958	0.155418	-0.202979	0.233619	0.0741768	NaN	NaN	NaN	1	2	AMFR	Q9UKV5
NaN	NaN	NaN	NaN	-0.0195918	NaN	NaN	NaN	NaN	0.044436	-0.336623	0.667567	1.15092	-0.42855	-0.0482249	-0.746721	-0.283216	NaN	NaN	NaN	0.9997	1	AMOTL1	Q8IY63
0.321922	-0.080593	0.510089	0.396073	-0.213302	0.580423	0.550252	0.511169	-0.341862	-0.629866	NaN	NaN	-1.25007	NaN	NaN	-0.443151	NaN	-0.0118197	-0.420416	0.521152	1	2	AMOTL2	Q9Y2J4
-0.254751	-0.525533	NaN	NaN	-0.437245	NaN	NaN	NaN	NaN	-0.398928	NaN	NaN	0.127449	NaN	NaN	-1.46114	NaN	-1.1797	0.242779	3.88707	0.9997	1	AMPD1	P23109
-0.143014	-0.413431	0.16364	-0.155439	0.366196	0.0265852	0.479653	0.200102	-0.359048	-0.296068	-0.142232	-0.0160288	-0.0484594	0.388775	-0.243944	0.259244	0.00980053	0.100495	-0.521585	0.344758	1	32	AMPD2	Q01433
-0.621277	-0.940911	0.494884	0.26544	0.629135	0.216367	-0.0850453	0.393474	-0.653878	-0.0536561	-0.118796	0.353525	0.78442	0.494123	-0.362729	0.410125	-0.158862	0.34262	-1.25916	-0.129799	1	33	AMPD3	Q01432
-0.724952	-0.944913	NaN	NaN	-0.846837	NaN	NaN	NaN	NaN	-0.917074	NaN	NaN	1.12621	NaN	NaN	-0.577026	NaN	-0.968726	4.47669	-0.623378	1	16	AMY1A	P04745
0.447348	0.314471	0.144553	-0.12375	-0.113142	-0.372903	0.116421	0.250147	0.326626	0.201804	-0.0925593	-0.064096	-0.000165462	-0.433153	0.566851	-0.177967	-0.701879	0.161906	-0.276777	-0.173736	1	11	ANAPC1	Q9H1A4
NaN	NaN	NaN	NaN	0.169796	NaN	NaN	NaN	NaN	0.490539	-0.563166	0.356394	0.393294	-0.47515	0.499219	-0.07939	-0.791536	NaN	NaN	NaN	0.9997	1	ANAPC10	Q9UM13
0.545715	0.180286	0.0212432	0.314475	-0.355882	0.460487	0.173653	0.107232	0.356714	-0.436757	-0.368034	-0.583906	-0.571176	0.641193	-0.227861	0.294211	-0.551595	NaN	NaN	NaN	1	2	ANAPC2	Q9UJX6
0.400246	-0.157191	0.0558772	0.279824	-0.115637	-0.0641561	-0.718082	-0.0601955	-0.192919	-0.0131622	NaN	NaN	0.273144	NaN	NaN	0.0117697	NaN	-0.306121	0.221096	0.385508	1	3	ANAPC4	Q9UJX5
0.166456	0.0299543	0.300943	1.41127	-0.143635	0.470331	0.741435	0.0166611	0.0505089	-0.609614	NaN	NaN	-0.0763107	NaN	NaN	-0.73833	NaN	-0.803656	-0.52149	-0.294528	1	3	ANAPC5	Q9UJX4
0.612472	0.669378	-0.469544	0.506174	-0.367642	-1.01485	0.244075	-0.683848	0.411237	0.0251155	-0.218306	0.208622	-0.0653424	0.332149	0.411855	-0.0596242	-0.0846848	-0.0796456	-0.37954	0.00194502	1	14	ANAPC7	Q9UJX3
1.26587	0.0203781	-0.636616	1.64474	-1.10273	-0.653484	1.31262	-0.424389	-0.732395	-0.887112	0.336809	-0.151707	1.98052	-1.22215	-0.534527	-1.27107	-0.192871	-1.16551	1.8728	0.540812	1	11	ANG	P03950
-0.141236	-0.189099	0.236272	NaN	0.65066	-0.0165779	-0.591122	0.481764	-1.18263	-0.212167	NaN	NaN	NaN	NaN	NaN	-0.0203897	NaN	0.426694	NaN	0.557835	1	2	ANGEL2	Q5VTE6
0.287328	-0.113547	NaN	NaN	-0.427686	NaN	NaN	NaN	NaN	-0.173563	NaN	NaN	0.501485	NaN	NaN	-0.452231	NaN	-0.697054	0.276994	0.798273	1	1	ANGPTL2	Q9UKU9
0.0153688	0.0708994	-0.430178	3.72694	-0.460255	-0.180575	-0.329638	-0.793097	-0.930897	0.403657	-0.960068	1.44658	0.301843	-0.872292	-0.268635	-1.44743	-0.143157	-1.18262	1.85585	0.177701	1	121	ANK1	P16157
-1.45945	-1.23738	0.345498	-0.883573	0.50492	0.158496	-0.28754	0.326226	-0.726802	0.530236	-0.293578	0.798516	0.579106	0.563269	-0.348678	0.432357	0.998378	NaN	NaN	NaN	1	4	ANK2	Q01484
-0.165505	0.452325	-0.273881	-0.597219	-0.389077	0.120318	0.171916	-0.279328	0.806977	0.121783	0.152402	0.246236	-0.210959	-0.606378	0.859776	-0.391789	-0.0261812	-0.515582	0.623094	-0.0989275	1	41	ANK3	Q12955
0.0971248	-0.509158	-0.0363935	-0.132055	0.177212	0.0107142	0.150113	0.125468	-0.078399	-0.17024	0.233031	-0.205905	0.256524	0.0199153	-0.282256	0.0438411	-0.0449937	-0.25378	0.0121486	0.587088	1	46	ANKFY1	Q9P2R3
0.0964515	0.151124	0.0276858	-0.0472844	-0.0166028	-0.0468934	0.0368239	-0.0391019	0.371644	-0.175487	0.145232	0.0301616	-0.0654748	-0.0949834	-0.051862	-0.0635751	0.0606334	-0.133231	0.0217044	-0.206964	1	41	ANKHD1	Q8IWZ3
-0.111594	0.174656	-0.313505	0.298691	0.173334	-0.523826	-0.117028	0.025486	0.413542	-0.605061	0.00707436	0.161451	0.12941	0.166283	0.0418663	0.25598	0.335669	-0.146549	0.330513	-0.696391	1	13	ANKLE2	Q86XL3
-0.145096	0.23988	0.0645543	0.113306	0.337503	-0.188142	-0.0138797	-0.133726	-0.154587	-0.468296	0.110842	-0.171133	0.149801	0.288103	0.353092	-0.152193	-0.432591	-0.519802	0.830389	-0.108025	1	6	ANKMY2	Q8IV38
-0.410369	0.127408	0.251375	-0.552099	0.3248	0.696896	0.726693	0.115592	0.206853	0.334326	-0.0593923	-0.533794	0.0285232	-0.415031	-0.0439866	-0.101677	-0.635183	0.44081	-0.244711	-0.257034	1	4	ANKRD10	Q9NXR5
-0.479599	-0.353131	0.446212	-0.10661	0.521028	0.218622	-0.338337	0.514503	-0.0873664	-0.139797	-0.227448	-0.396744	0.242965	0.657871	-0.419833	0.531994	-0.457476	0.399685	-0.205719	-0.32082	1	26	ANKRD13A	Q8IZ07
0.988709	1.53936	-0.298553	-0.882467	-0.115442	-0.447675	-0.977823	-0.586835	-1.22142	-0.544029	NaN	NaN	2.41445	NaN	NaN	-0.200298	NaN	-0.434865	0.528187	0.238705	0.9999	3	ANKRD17	O75179
-0.129835	-0.308647	NaN	NaN	-0.839933	NaN	NaN	NaN	NaN	-0.659801	-0.863441	0.502436	1.21706	-1.02053	-0.363901	-0.877735	0.647036	-0.648071	0.172793	3.17257	1	7	ANKRD2	Q9GZV1
-0.931872	-0.758994	0.00557671	-0.100373	-0.222775	0.587059	-0.0180611	0.254951	-0.32116	0.255891	0.430759	0.288982	0.256868	-0.47312	0.689644	-0.110743	0.233902	0.0240036	0.25329	-0.343829	1	13	ANKRD22	Q5VYY1
NaN	NaN	NaN	NaN	-0.295333	NaN	NaN	NaN	NaN	-0.240413	0.512095	1.03793	0.877138	-0.726542	-0.0884742	-0.912984	-0.163422	NaN	NaN	NaN	0.9847	1	ANKRD26	Q9UPS8
0.420916	0.327478	0.443115	-0.0166053	-0.13986	0.121297	0.448012	0.0459834	-0.00704568	-0.111172	NaN	NaN	-0.537651	NaN	NaN	0.0144854	NaN	-0.823395	0.178017	-0.363576	0.994	3	ANKRD27	Q96NW4
0.193062	0.329641	-0.409211	0.462846	-0.221213	-0.0495589	0.344972	-0.428454	0.319654	0.0892159	0.154072	0.175512	-0.214007	-0.246218	0.392786	-0.269852	-0.568348	-0.241505	0.1128	0.0738046	1	18	ANKRD28	O15084
0.107561	0.190611	-0.344967	0.793003	-0.363491	0.477291	-0.0798495	-0.262188	0.480581	0.323724	NaN	NaN	-0.464184	NaN	NaN	-0.272541	NaN	-0.302712	-0.166346	-0.116492	0.9942	2	ANKRD35	Q8N283
-0.469747	-0.847469	0.600449	-0.432064	0.941599	-0.0510917	-0.0482459	0.574543	-0.609914	0.140307	-0.0391288	-0.410015	-0.295305	0.663857	-0.421657	0.696051	-0.0692191	0.586585	-0.481487	-0.028049	1	56	ANKRD44	Q8N8A2
0.093507	-0.210596	NaN	NaN	0.0438454	NaN	NaN	NaN	NaN	-0.260495	0.184718	0.142456	-0.621966	0.557306	0.175297	0.165658	0.122121	-0.159931	0.158193	-0.390114	0.9997	2	ANKRD49	Q8WVL7
NaN	NaN	NaN	NaN	-0.082641	NaN	NaN	NaN	NaN	0.0210568	-0.412943	0.111691	0.309658	0.605673	0.00491206	-0.12303	-0.434376	NaN	NaN	NaN	0.999	1	ANKRD54	Q6NXT1
0.403342	-0.00177646	-0.590989	-0.16777	-0.0803621	-0.880325	-0.177418	-1.59095	-0.221773	0.30581	-0.0148046	0.0922129	0.67363	-0.322429	0.129566	-0.32476	0.347233	-0.48316	2.2561	0.648618	1	4	ANKS1A	Q92625
0.317293	-0.00986857	0.0548563	0.364714	-0.0651063	0.333094	0.324459	0.402382	-0.361747	-0.203551	-0.110032	-0.930799	0.531584	-0.18718	-0.30638	-0.450695	-0.318767	0.560246	0.149805	-0.0943059	1	5	ANKZF1	Q9H8Y5
0.855174	1.11998	-0.549308	0.336669	-0.867022	-0.0830486	0.301389	-0.851098	0.544315	0.622489	-0.19399	0.389463	0.151054	-0.817292	0.677907	-0.771626	0.206351	-0.79787	-0.620913	0.347377	1	19	ANLN	Q9NQW6
0.698118	0.255396	-0.223254	0.564441	-0.623371	-0.161843	-0.10549	0.257238	0.00396318	-0.581892	-0.302126	0.343191	0.126564	-0.727566	-0.256743	0.0728089	0.08164	-0.352597	0.760557	0.170965	1	7	ANO10	Q9NW15
-0.0486445	-0.0357394	0.00289202	0.601813	-0.843523	0.22338	-0.335514	0.367962	-0.448213	-0.229694	0.179894	0.741173	1.06535	0.372366	-0.178485	-0.0744205	-0.220958	-1.00846	0.0074563	-0.138635	0.9998	5	ANO6	Q4KMQ2
0.253757	-0.443997	0.428497	-0.547642	0.421156	-0.0778581	-0.202591	0.243114	-0.272827	0.225212	0.105896	-0.497355	-0.295347	0.518803	-0.0882684	0.436314	-0.105143	0.578148	-0.577196	-0.102673	1	107	ANP32A	P39687
-0.00792208	0.0891925	0.210174	-0.963353	0.110574	-0.178887	-0.322497	-0.0372857	0.664415	0.439017	-0.129084	-0.372481	-0.126759	0.433799	-0.0483273	0.252168	0.436479	0.335803	-0.49327	-0.291753	1	54	ANP32B	Q92688
0.072363	0.299683	0.389052	-0.789799	0.613537	0.0453034	-0.440018	0.418144	-0.0873469	0.481684	0.0796739	-0.568365	-0.475683	0.666266	-0.292843	0.455225	0.133221	0.721283	-1.24846	-0.472919	1	26	ANP32E	Q9BTT0
0.359013	-0.138824	-0.605852	1.90314	-0.64311	-0.334291	0.831429	-0.0849378	-1.19002	-0.592144	-0.626411	0.738188	1.18837	-0.803348	-0.450855	-0.833973	-0.0693471	-0.456197	0.79191	1.01726	1	23	ANPEP	P15144
-0.232634	-0.372326	NaN	NaN	0.384052	NaN	NaN	NaN	NaN	-0.374607	0.266779	0.284912	-0.603867	0.083513	0.204838	0.477302	-0.319357	-0.0455516	0.36152	-0.114573	0.999	2	ANTXR2	P58335
1.06496	0.345599	-0.0822289	-0.128787	-0.0194505	-0.726701	0.240168	0.00396414	0.112868	-0.848031	1.42354	0.515183	-0.416534	-1.31519	0.816357	-0.44227	1.11366	-1.14528	0.176324	-0.688146	1	407	ANXA1	P04083
0.144109	0.668438	-0.348547	0.313795	0.180587	-0.285878	-0.15346	-0.0762141	0.325277	-0.395523	-0.18038	-0.0334285	0.720119	-0.256922	-0.0944636	-0.180392	-0.146269	-0.0664924	-0.225283	0.0909268	1	124	ANXA11	P50995
0.80412	0.0253382	-0.377843	0.646291	-0.450397	-0.1375	0.16295	-0.220939	-0.378423	-0.648391	0.132684	0.36918	0.806813	-0.681092	0.074666	-0.505668	0.262427	-0.655374	0.427339	0.343818	1	536	ANXA2	P07355
1.76845	-0.257595	-0.666126	1.23268	-0.28935	-1.02123	0.566256	-1.33764	-1.1443	-1.00696	-0.830648	1.64971	2.44016	-0.849857	-0.755655	-0.768743	-1.06874	-0.19368	1.75269	0.780588	1	110	ANXA3	P12429
0.342596	-0.404348	-0.279045	0.709336	-0.362266	0.0133116	0.181921	-0.360788	-0.126058	-0.00131397	-0.22694	0.776875	1.01283	-0.598078	0.255547	-0.515968	-0.27445	-0.339351	0.264866	-0.068672	1	148	ANXA4	P09525
0.427713	-0.176817	-0.1304	0.334725	-0.205795	-0.322185	-0.149721	-0.163072	-0.596123	-0.0557307	-0.199827	0.301773	0.62277	-0.195799	-0.187929	-0.282003	-0.28956	-0.214491	1.21286	0.269611	1	250	ANXA5	P08758
-0.474425	-1.06834	0.595107	0.0554399	0.607965	0.136123	0.178329	0.55524	-1.24341	0.307038	-0.208491	-0.0859385	-0.0615644	0.686173	-0.811715	0.507482	-0.515761	0.567199	-0.175456	0.449008	1	382	ANXA6	P08133
-0.35732	-0.177211	-0.2687	0.395803	-0.0123183	-0.225369	-0.220589	-0.0459544	0.265354	0.116548	-0.186772	0.205762	0.321117	-0.0614306	-0.11732	-0.0988872	-0.190713	0.193532	0.387706	0.0767625	1	156	ANXA7	P20073
1.50146	0.688988	-0.155215	NaN	-1.02052	NaN	1.37699	NaN	1.72278	-1.12007	-0.194249	0.755683	0.821361	NaN	-0.0282764	-1.45518	-0.852973	-0.847561	NaN	-1.19322	1	5	ANXA8	P13928
0.72525	0.0736615	-0.0990031	0.0696122	-0.290428	-0.653645	0.457952	-0.950671	1.06408	-0.621575	0.560215	0.919471	1.09753	-0.900559	0.934698	-0.734093	-0.156767	-0.534216	-0.133723	-0.827792	1	97	ANXA8L1	Q5VT79
-0.407257	-0.466231	1.03209	-0.993214	0.820579	-0.26701	0.0907351	1.28551	0.0141769	-0.549192	0.393001	-0.758657	-0.0129265	-0.33101	-0.345364	0.700328	-0.992197	0.897329	0.191373	-0.30206	1	8	ANXA9	O76027
-0.462701	-0.81717	0.601967	-0.377234	0.316947	-0.0717169	0.318546	0.771881	-0.495365	0.0437978	-0.17215	-0.669693	-0.30245	0.880288	-0.241011	0.647025	-0.0564286	1.43811	-1.43547	0.0828174	1	4	AOAH	P28039
-0.364656	1.23483	NaN	NaN	0.0870468	NaN	NaN	NaN	NaN	-0.617154	NaN	NaN	-0.14406	NaN	NaN	0.335772	NaN	-0.321664	-0.0254972	-0.18462	0.9811	1	AOC1	P19801
-0.466545	-0.746467	NaN	NaN	-0.51462	NaN	NaN	NaN	NaN	-0.953025	NaN	NaN	0.272938	NaN	NaN	-0.297613	NaN	-0.461523	2.8649	0.301955	1	9	AOC3	Q16853
0.0107834	-0.685097	NaN	NaN	-0.294235	NaN	NaN	NaN	NaN	-0.343542	0.149719	NaN	-0.074292	-1.0159	-0.196375	-1.09474	-0.327272	-0.305032	1.99043	2.18556	0.9997	2	AOX1	Q06278
-0.359749	-0.202553	0.141424	-0.0307563	0.230148	-0.0312846	-0.0130599	0.0406682	0.235563	-0.144951	0.181312	-0.00908499	-0.206522	0.0742108	-0.237288	0.168953	0.379595	0.0568006	-0.205849	-0.0675757	1	93	AP1B1	Q10567
-0.212015	-0.0563205	0.136106	-0.471077	0.164036	0.0595471	-0.263029	-0.00165014	-0.0655883	0.12936	-0.134453	0.420168	0.105079	0.150087	-0.179131	0.0985047	-0.244038	0.141031	0.309919	-0.0865348	1	78	AP1G1	O43747
-0.694094	-0.433512	0.19208	0.261219	0.5135	-0.338629	0.035574	0.0545559	-0.590244	-0.149054	0.418201	0.196018	0.156977	0.372875	0.152351	0.41157	-0.472218	0.178101	-0.256981	-0.00829124	1	15	AP1G2	O75843
-0.375995	-0.279823	0.189793	0.0548385	0.252796	0.0859416	0.00166349	0.122319	-0.197723	0.0257018	-0.143215	0.140225	0.0876449	0.185963	-0.36227	0.275048	-0.328558	0.266262	0.0319121	-0.0325238	1	55	AP1M1	Q9BXS5
0.390249	0.538349	-0.118106	-0.130557	-0.182654	-0.0595594	-0.755801	-0.283234	0.686075	-0.588116	0.308265	0.299735	0.253662	-0.853444	0.89439	-0.165322	-0.473279	-0.0933176	0.99982	-0.667155	1	11	AP1M2	Q9Y6Q5
-0.307	-0.206166	0.292537	0.0613889	0.0732507	-0.49783	-0.467761	-0.335057	-0.435639	-0.10761	0.15706	0.495881	0.324954	-0.0853816	-0.23862	-0.24352	0.134416	0.622023	0.66187	0.101207	1	10	AP1S1	P61966
-0.707784	-0.595489	0.111624	0.676686	0.493216	-0.626607	0.336573	-0.521987	-0.926052	-0.0276217	-0.066544	0.353347	0.382735	0.526572	-0.223024	0.588044	0.226312	NaN	NaN	NaN	1	3	AP1S2	P56377
-0.342627	-0.314738	0.00236864	0.403953	0.0201756	0.0192124	0.145797	0.0468842	-0.180586	0.124176	0.0363328	0.184816	0.0767209	-0.0886958	-0.276661	-0.103573	0.308181	-0.164978	-0.228941	0.332182	1	163	AP2A1	O95782
-0.434064	-0.424034	-0.0265117	0.0257382	0.131333	-0.0982356	0.317812	0.150385	-0.504901	0.0417066	0.0445352	0.223849	0.401101	0.0235772	-0.460483	-0.11322	0.0850186	-0.0706897	0.295775	0.391308	1	44	AP2A2	O94973
-0.211714	-0.22584	-0.00436201	0.552488	0.0732404	-0.0526656	0.209675	0.0189935	-0.381792	0.188845	0.0354615	0.297417	0.0928861	-0.0760917	-0.423248	-0.066883	-0.214968	-0.157236	-0.0141849	0.359978	1	158	AP2B1	P63010
-0.0797806	-0.0368176	-0.123869	0.557007	-0.0366783	-0.179312	0.263653	-0.0236168	-0.142704	0.0561352	-0.278669	0.179228	-0.0126362	-0.0444202	-0.154514	-0.170702	0.102001	-0.176495	-0.0431881	0.345379	1	72	AP2M1	Q96CW1
-0.221332	-0.203218	-0.416864	0.658028	-0.238591	-0.264443	0.0713853	-0.411172	-0.183219	-0.144523	0.14399	0.438348	0.387938	-0.233218	-0.223218	-0.319194	0.34909	0.0838384	0.489659	0.236714	0.9998	9	AP2S1	P53680
-0.149254	-0.109284	-0.0744727	0.0339524	-0.147702	-0.186415	0.0844914	-0.0106853	0.42943	-0.0388415	0.0680005	-0.166327	-0.0117152	-0.0233691	-0.0127986	0.121277	0.0167253	-0.0507606	0.297916	-0.0701678	1	104	AP3B1	O00203
-0.322251	-0.084164	-0.0792202	-0.229008	-0.238217	0.06768	0.251546	0.0517307	0.242839	0.173681	-0.0283665	-0.226303	0.226287	-0.0136856	-0.0909752	-0.0207371	0.0851112	-0.0663761	0.213432	0.0869957	1	67	AP3D1	O14617
-0.40707	-0.504036	-0.137453	-0.103441	0.20072	0.0866321	0.179821	-0.180174	0.265189	0.00378065	0.0211509	-0.150995	0.0359233	0.0179503	0.177838	0.118182	0.0373176	-0.132765	0.499079	-0.0276505	1	41	AP3M1	Q9Y2T2
-0.100589	-0.971527	-0.220375	-1.1313	0.0925368	0.420366	0.339753	-0.403648	-0.765532	-0.328727	-0.282369	0.675486	0.632052	0.336422	1.37376	0.232495	0.101195	NaN	NaN	NaN	1	3	AP3M2	P53677
-0.0442678	-0.0527745	0.00192251	-0.597504	0.0601081	-0.809607	0.0281104	-0.572563	0.10479	-0.180494	0.0345096	-0.330107	0.432375	-0.133204	-0.0324231	0.0324649	0.493515	0.2379	0.575359	0.75189	1	10	AP3S1	Q92572
-0.325631	-0.810453	NaN	NaN	0.060369	NaN	NaN	NaN	NaN	-0.20084	0.373128	0.487151	0.18212	-0.229794	-0.291344	0.166969	0.360008	0.0677695	-0.0101075	0.170655	1	4	AP4E1	Q9UPM8
-0.231845	-0.62487	-0.250267	-0.525299	0.264532	-0.435907	-0.495911	-0.330727	0.199491	0.0881149	1.06743	0.22079	0.0757075	-0.0979337	0.788822	0.229405	0.0584651	NaN	NaN	NaN	0.9994	2	AP4M1	O00189
0.578093	-0.00950553	0.279134	0.314685	0.0708759	-1.10559	-0.279856	-0.881824	-0.406019	-0.155202	NaN	NaN	0.439761	NaN	NaN	0.0120303	NaN	0.640128	-0.00352217	0.506814	1	3	AP4S1	Q9Y587
-0.217303	-0.210069	NaN	NaN	-0.0406394	NaN	NaN	NaN	NaN	-0.232355	-0.0627484	0.0204806	0.0218034	0.161273	0.335157	0.0558667	0.150492	-0.109832	0.108462	0.0194116	1	4	AP5B1	Q2VPB7
NaN	NaN	NaN	NaN	-0.581507	NaN	NaN	NaN	NaN	-0.380389	-0.103725	0.0513413	0.192227	-0.439608	0.499	0.0383026	0.72436	NaN	NaN	NaN	1	1	AP5M1	Q9H0R1
0.0470801	-0.270973	0.133633	-0.178372	0.220226	0.0829144	0.0446149	0.240907	-0.40937	-0.0606488	-0.33194	0.0244103	0.831911	0.419242	-0.308315	0.278654	-0.361096	0.304776	-0.63002	-0.0776338	1	5	APAF1	O14727
0.446009	0.00766468	NaN	NaN	-0.439854	NaN	NaN	NaN	NaN	-0.0391045	NaN	NaN	0.779837	NaN	NaN	-0.549509	NaN	-0.269748	0.077857	-0.0131521	0.9851	1	APBA2	Q99767
0.723006	0.423563	0.085421	0.445716	-0.204004	-0.446409	-0.0543028	-0.593456	0.231099	-0.000320053	-0.20408	0.477549	-0.670534	-0.0430695	-0.446641	-0.139473	0.0291018	-0.191797	0.48495	0.0936789	1	4	APBA3	O96018
NaN	NaN	NaN	NaN	-0.08374	NaN	NaN	NaN	NaN	-0.0458381	0.258213	0.165633	0.242181	0.0897734	-0.4054	-0.0707424	-0.15008	NaN	NaN	NaN	1	1	APBB1	O00213
-0.780776	-1.19182	0.965917	-0.781653	1.05354	0.0947906	-0.21757	0.694461	-1.07288	0.211822	-0.133805	-0.556041	-0.0215425	1.21357	-0.631204	1.02082	-0.0200547	1.0772	-0.522357	-0.402417	1	40	APBB1IP	Q7Z5R6
1.03837	-0.394833	-1.60149	2.1163	-1.34815	-0.284777	1.39726	0.811346	-1.01302	-0.651226	-0.242866	1.31555	1.5725	-1.46427	-0.702509	-1.79766	-1.05106	-1.58466	2.43461	1.45059	1	55	APCS	P02743
0.619543	-0.364893	-0.135397	0.564066	0.0709265	-0.0762713	0.0598658	-0.126648	-0.537182	0.0821169	0.00548344	-0.12026	-0.164854	0.016712	-0.332451	-0.0472967	0.0429628	0.0125196	0.349176	0.0818823	1	76	APEH	P13798
0.14069	-0.0952983	0.167355	-0.472024	0.43289	0.051125	-0.394536	0.199728	0.00302362	0.445231	0.221371	-0.210603	-0.483093	0.250748	0.0370259	0.205204	0.00490808	0.203692	-0.522197	-0.185241	1	129	APEX1	P27695
0.257018	0.220737	0.0452626	-0.335396	0.164722	0.119602	0.0712903	-0.0480945	0.382041	0.424495	-0.27805	-0.179585	-0.459769	-0.0351989	0.239732	0.0402463	0.0210813	0.0769818	-0.630002	-0.0971133	1	80	API5	Q9BZZ5
-0.164487	0.157225	0.170745	0.562945	-0.140548	-0.571731	0.0644842	0.210753	-0.112785	0.0718695	0.00384579	0.242257	-0.2602	-0.0394587	-0.054439	0.00886784	-0.164112	0.277993	0.0277849	-0.291009	1	30	APIP	Q96GX9
-0.662638	-0.987034	0.648436	0.282039	0.34641	1.1846	-0.0458414	1.02828	0.892545	0.528282	0.404169	-0.590014	-0.018016	-1.32372	0.247816	-0.0335762	NaN	-1.31905	NaN	-0.582686	0.9997	3	APLF	Q8IW19
0.526244	-0.203454	-0.536693	1.0966	-0.456185	-0.0174953	0.271491	-0.214254	-0.513848	0.0930356	-0.342963	0.830605	0.96156	-0.287837	-0.0426665	-0.437062	-0.219827	-0.51068	0.0924119	-0.0889827	1	86	APMAP	Q9HDC9
0.181398	-0.321805	-0.306367	1.0024	-0.113928	-1.15744	0.690709	0.469722	-0.976325	-0.703614	-0.244765	0.238079	1.02592	-0.272685	-0.6741	-0.461098	-0.063582	-0.616213	2.25126	0.0524401	1	266	APOA1	P02647
-0.0615038	-0.549507	0.432112	0.772864	-0.319398	-1.2458	0.591323	-0.677379	-1.20369	0.119002	0.63074	0.0505739	0.640448	-0.362863	-0.605676	-0.492074	0.151543	-0.118753	1.51016	0.737887	1	35	APOA2	P02652
0.0677482	-0.0765351	-0.37663	0.656415	-0.711495	-0.866893	0.167527	0.254771	-0.61996	-0.641766	0.31441	-0.353782	1.22375	0.145192	-0.285193	-0.418015	0.0322429	-0.817937	2.36006	-0.053914	1	71	APOA4	P06727
0.592425	0.045458	-0.535122	1.28369	-0.506965	-0.50412	0.358589	-0.403364	-0.555439	-0.369879	0.639118	0.689261	1.04578	-0.851597	0.138003	-0.446329	-0.991331	-1.14233	1.03273	0.481423	1	483	APOB	P04114
0.888679	-0.946469	NaN	NaN	-0.824587	NaN	NaN	NaN	NaN	-0.915874	-1.28687	-0.899301	1.74676	-0.775088	-0.844905	-0.951825	2.0054	-0.877446	-0.524285	4.2058	1	5	APOBEC2	Q9Y235
-0.532177	-0.121944	0.216854	-0.213894	0.865776	-0.475258	-0.297623	-0.415335	-0.227001	-0.406666	0.185007	-0.167002	0.0760651	-0.313976	0.0275402	0.607513	0.505529	1.30079	-0.377932	-0.236263	1	13	APOBEC3A	P31941
0.515378	0.571328	-0.116177	-0.026202	-0.594861	0.00929947	-0.0149811	-0.196557	0.382056	0.766265	-0.235871	0.339221	0.297698	-0.923795	-0.0838898	-0.44706	0.629241	-0.509246	0.0366489	-0.398497	1	7	APOBEC3B	Q9UH17
-0.349857	-0.0762674	0.389406	0.271509	0.434351	0.281425	0.225958	0.57387	-0.453341	0.187284	0.0979022	-0.713989	-0.216967	0.482288	-1.09507	0.07876	0.389614	0.521984	-0.988518	-0.0403387	1	16	APOBEC3C	Q9NRW3
-0.77094	-0.221496	0.88746	0.329399	0.553771	0.592143	-0.0532856	0.548739	-0.0497779	0.0758973	-0.116809	-0.463476	-1.11395	0.605695	0.372378	0.600612	0.149299	0.228483	-1.37937	-0.774778	1	5	APOBEC3F	Q8IUX4
-0.355594	-0.481778	0.19506	-0.566113	0.0587265	0.176126	-0.205994	0.130189	-0.713656	0.62679	0.037204	0.130635	-0.0554016	0.0427982	0.388097	-0.218865	0.373117	-0.0261868	0.260274	0.204572	1	15	APOBEC3G	Q9HC16
0.165636	-0.56677	-0.0888344	0.244858	0.110896	0.203761	0.69492	-0.435905	-0.685121	-0.212055	-0.00280914	0.196865	0.853848	-0.0199505	0.0369553	-0.267637	0.493569	-0.206644	-0.466194	-0.0493885	1	18	APOBR	Q0VD83
0.588209	-0.0224973	-0.555491	1.0583	-0.0196477	-1.16466	-0.428713	-0.673477	-1.36844	-0.643789	0.203855	0.761654	1.5213	-0.372412	0.0515517	-0.179098	-0.0160504	-0.61624	1.45543	0.420214	1	11	APOC1	P02654
0.596202	0.127619	-1.93127	2.33318	-0.404755	NaN	NaN	-0.614795	-0.649093	-0.763014	-0.126311	0.959276	0.754299	-0.0337181	0.615624	-0.37813	-0.0207262	-0.135038	0.193872	-0.523218	1	7	APOC2	P02655
0.55402	0.819786	-0.636499	1.95447	-0.109407	-0.0814531	-0.156513	-0.070278	-0.137962	-0.643654	-0.328686	0.126038	0.00241871	-0.6112	0.103377	-0.484756	-0.143675	-0.978569	1.2912	-0.468651	1	13	APOC3	P02656
0.783459	-0.272871	-0.691856	1.68611	-1.01461	-0.51317	0.899807	0.448916	-0.981252	-0.562282	0.123068	0.551529	0.711016	-0.802969	-0.341993	-0.914274	-0.387703	-1.54556	2.19336	0.631275	1	24	APOD	P05090
1.39564	-0.060602	-0.0850981	1.32205	-0.507095	-0.258417	0.134106	-0.11248	-1.00893	-0.438904	-0.699529	0.149393	1.08136	-0.453146	-1.04559	-0.901653	0.420567	-0.162927	1.24258	-0.0113142	1	64	APOE	P02649
2.03795	0.181732	-0.151107	0.698504	-0.27061	-1.52753	0.991755	-0.392097	-0.0929417	-0.920359	-0.132937	-0.202696	1.25156	-0.369492	-0.763194	-0.454497	-1.0414	-0.369474	1.51654	0.0102897	0.9998	3	APOF	Q13790
0.116537	0.351811	-0.84922	2.85749	-1.3396	-0.0835493	1.02951	-0.0303743	-0.930818	-0.34355	-0.146801	1.3678	2.02206	-1.48407	-0.287439	-2.02691	-0.973055	-1.29093	1.62737	0.413748	1	99	APOH	P02749
-0.174749	-0.0943274	-0.525451	0.76804	-0.588171	-0.515018	0.549401	-0.849754	-0.197671	-0.3626	-0.169235	0.700312	1.20488	-0.583858	0.223765	-0.618715	0.528655	-0.562557	0.415514	0.85154	1	21	APOL1	O14791
-0.247957	-0.22784	-0.606991	0.697233	-0.390361	-0.459297	0.642361	-0.510183	-0.635147	0.0644782	-0.00906153	0.749052	0.690031	-0.48356	-0.146715	-0.362295	1.49503	-0.176222	-0.872636	0.790078	1	26	APOL2	Q9BQE5
-0.871176	-0.578612	0.210407	0.168397	0.0217929	0.0866199	-0.150147	0.344463	-1.26679	-0.0838075	-0.0263047	0.451091	0.423545	0.5267	0.715047	-0.0440373	0.626056	0.200334	-0.591422	-0.162156	1	10	APOL3	O95236
0.609339	-0.146276	-0.177963	1.05508	-0.132461	-0.509754	0.101039	-0.0389666	-0.761863	-0.342258	0.135857	0.144196	1.05345	-0.00441303	-0.201034	-0.262536	-0.503457	-0.551938	0.773894	-0.239934	0.9999	7	APOM	O95445
0.142546	0.397425	-0.331342	0.265326	-0.0342194	-0.502679	0.242335	-0.610391	0.674067	-0.0532337	0.0732426	-0.208955	-0.223823	-0.387884	0.26618	-0.373369	0.270388	-0.182853	0.218354	0.358887	1	7	APOO	Q9BUR5
-0.195826	-0.290272	-0.0851804	0.263166	0.0296992	0.761083	0.126667	0.363941	-0.790743	-0.25609	-0.33869	-0.143154	0.103315	-0.208571	-0.166281	-0.267752	-0.404995	0.0791072	0.785427	0.635147	1	23	APOOL	Q6UXV4
0.996139	0.258571	-0.47934	0.904353	-0.579291	-0.372596	-0.0519856	-0.526849	-0.52344	0.232276	-0.399829	0.62942	0.607024	-0.303372	0.131717	-0.399758	0.0629397	-0.353215	0.205484	-0.038247	1	29	APP	P05067
0.00546446	-0.0580007	0.0934009	-0.159405	0.12962	0.330049	0.105734	0.157555	-0.564306	0.108919	-0.151861	-0.42359	-0.0798627	0.117878	0.0521926	0.110853	-0.0784455	0.231605	0.100988	-0.0287877	1	44	APPL1	Q9UKG1
-0.349293	-0.687399	-0.086596	1.27462	-0.228022	0.153833	-0.053164	-0.0628877	0.670698	-0.399251	-0.459332	-0.184693	0.300888	0.131679	0.212934	-0.569605	0.48073	-0.574444	0.443811	-0.014502	1	10	APPL2	Q8NEU8
0.403749	-0.219939	0.275205	-0.621486	0.608531	-0.682658	-0.504527	-0.221225	0.203038	0.143523	0.149406	-0.0103691	-0.0273064	0.703365	-0.827441	0.247331	0.218429	0.43027	-0.15375	-0.114146	1	41	APRT	P07741
-0.616421	-0.641298	-0.391661	2.01946	-1.0025	0.685726	-0.03232	0.623354	-0.786272	-0.531513	0.00392723	0.550152	-0.771708	-0.400358	-0.341291	-0.218367	-0.137129	-1.02371	1.90019	1.11173	1	8	AQP1	P29972
-0.276352	1.58679	-0.455664	0.282682	-0.776386	-0.159361	0.103954	-0.381824	0.00682263	-0.690001	0.732512	0.76861	0.477848	-1.13246	-0.0788154	-0.398045	0.418924	-0.491375	0.521704	-0.0595626	1	8	AQP3	Q92482
0.046108	0.333828	0.0671098	-0.1502	0.0583207	0.149837	-0.292273	0.0163228	0.367468	0.442688	-0.319598	-0.00791578	-0.430582	0.046518	0.304355	0.0124242	-0.0733359	0.0165822	-0.6201	0.0324437	1	40	AQR	O60306
-0.0649426	-0.217807	0.0122917	-0.37827	0.339351	-0.0803883	0.225106	-0.0682785	0.575236	-0.124574	-0.0696709	0.125146	-0.131423	0.166112	0.0303867	-0.0303852	0.0576466	0.00101738	-0.0413677	-0.325185	1	11	ARAF	P10398
-0.0183718	-0.393116	-0.0664923	0.418066	0.235578	-0.321987	0.0849054	-0.249495	-0.423269	-0.190251	-0.0611975	0.134958	0.537054	0.391386	-0.270407	0.0523069	-0.0576498	0.357967	-0.0452578	-0.114727	1	32	ARAP1	Q96P48
-0.187731	-0.157126	-0.0335715	-0.180012	-0.0451739	-0.175268	0.279478	-0.0727351	-0.317761	-0.0963481	-0.0194343	-0.0238688	0.031286	-0.133574	-0.0558093	0.065376	-0.251372	0.0598332	1.15748	0.156334	1	127	ARCN1	P48444
0.508968	-0.260694	0.221331	-0.0976886	0.466576	-0.974996	-0.386743	-0.514795	-0.177324	0.0863763	0.163023	0.35302	0.454796	-0.145336	-0.646013	0.0686685	0.260717	0.147368	0.450865	0.0218831	1	80	ARF1	P84077
0.281121	-0.0478662	-0.132697	0.377881	-0.318681	-1.34184	0.39666	-1.11933	-0.744329	0.0808874	0.218955	0.591885	0.408425	-0.558648	-0.458843	-0.456241	0.498332	-0.0630163	1.7467	0.640652	1	36	ARF4	P18085
0.275276	-0.323633	0.234739	-0.193407	0.217375	-1.113	-0.221735	-0.957825	0.235187	0.472246	0.202196	0.755812	0.461263	0.255304	-0.331316	-0.0614416	0.00378399	0.0490816	0.292503	-0.252403	1	19	ARF5	P84085
-0.498503	-0.472094	0.383699	-0.277956	0.413484	-0.370091	-0.111962	0.275955	-0.00127649	-0.20085	0.0146708	0.335174	0.0714583	0.324485	-0.375025	0.189964	0.107162	-0.018929	0.355783	-0.145148	1	30	ARF6	P62330
-0.161755	-0.103882	0.0189362	-0.432125	-0.0901508	-0.369673	-0.302084	0.0585537	-0.058115	-0.130749	-0.0252171	0.471022	0.115997	-0.0393085	0.279865	0.179825	0.215858	0.114841	0.251879	0.0062809	1	18	ARFGAP1	Q8N6T3
0.0677621	0.165613	0.0335748	-0.62052	0.172041	0.0824601	0.083841	-0.0156825	0.290519	-0.296105	-0.092192	-0.257061	0.11766	0.111227	0.143242	0.0739285	-0.0394137	0.187671	-0.0974658	-0.1111	1	40	ARFGAP2	Q8N6H7
-0.297211	-0.200413	-0.290823	0.104809	-0.234628	-0.17267	0.425915	-0.0341795	-0.11458	-0.122707	0.355095	0.341711	-0.0770929	-0.0596788	-0.192938	0.0245554	0.14177	-0.14035	0.390064	0.153351	1	37	ARFGAP3	Q9NP61
0.129988	0.0176891	-0.0236946	-0.026548	-0.156721	0.0471157	-0.126844	0.0706028	0.073212	-0.028318	-0.0608803	0.198584	-0.0473896	-0.11462	0.653237	0.0115532	0.00122871	-0.18963	-0.0398842	-0.388681	1	58	ARFGEF1	Q9Y6D6
-0.104459	-0.186547	0.16731	-0.16627	0.166083	-0.0738267	-0.22737	0.195039	-0.008706	-0.116979	0.183904	-0.0956563	-0.251958	0.152814	0.108356	0.335876	-0.102725	0.24355	0.0775157	-0.295951	1	24	ARFGEF2	Q9Y6D5
0.195317	0.0978055	-0.325508	0.192673	-0.116535	-0.238771	0.197947	-0.325197	0.348521	-0.160057	0.0662618	0.0427194	0.355795	-0.277082	0.267195	-0.188709	-0.215078	-0.151006	0.484673	-0.250967	1	37	ARFIP1	P53367
0.274397	0.209685	-0.287044	-0.451526	-0.105993	-0.147009	-0.246505	-0.404482	0.640032	-0.132188	0.00723305	0.374377	0.149044	-0.0731808	0.28166	-0.0656487	-0.334465	-0.00705109	1.11093	-0.792265	1	8	ARFIP2	P53365
-0.0671003	0.0504477	-0.0165384	0.099436	0.0895769	-0.267446	0.289536	-0.109291	0.320494	-0.2582	-0.0656031	0.201817	-0.362493	-0.142301	-0.32192	-0.0509661	-0.0785788	0.141722	0.863739	-0.31633	1	9	ARFRP1	Q13795
1.18208	-0.631974	-0.727519	1.93578	-0.223839	-0.57964	1.11655	-1.25396	-1.31295	-0.737553	-0.737416	1.76981	2.15385	-0.411564	-0.510786	-0.618832	-1.08375	-0.781985	1.45608	-0.00237126	1	9	ARG1	P05089
-0.391087	0.529605	0.0367482	-0.294285	-0.639514	0.630798	-0.180436	0.157548	0.24052	0.405246	-0.0322692	0.191387	-0.376809	0.033397	0.6846	0.266721	-0.330859	0.295759	-0.643021	-0.584048	1	18	ARGLU1	Q9NWB6
-0.182455	-0.403456	-0.0706864	0.0535792	0.134872	-0.218601	0.369848	-0.149752	-0.334303	-0.325092	-0.0763494	0.184379	0.310648	-0.0355073	-0.180405	-0.0271092	0.124458	0.192968	0.59333	0.0396327	1	90	ARHGAP1	Q07960
NaN	NaN	NaN	NaN	-0.19125	NaN	NaN	NaN	NaN	0.0270787	0.039672	0.128977	0.591902	-0.929136	0.733559	-0.281236	-0.119567	NaN	NaN	NaN	0.9999	1	ARHGAP10	A1A4S6
-0.49456	0.74061	0.484036	-0.491008	-0.405902	0.691075	0.760742	0.448784	0.337548	-0.397407	-0.437256	-0.258156	0.360409	-0.383819	-0.291663	-0.588334	-0.567015	0.188192	0.539139	-0.235416	1	5	ARHGAP12	Q8IWW6
-0.632095	-0.951324	0.549086	-0.0418013	0.979107	0.49107	-0.0694845	0.744551	-0.711342	-0.184711	-0.254211	-0.456734	0.146715	1.23438	-0.447029	0.593369	-0.401325	0.751042	-0.558203	-0.781065	1	24	ARHGAP15	Q53QZ3
-0.225401	-0.542075	0.520193	-0.426163	0.702499	0.192106	-0.0891176	0.255538	-0.377673	-0.274207	-0.164462	-0.394686	-0.489894	0.898759	-0.257393	0.647319	-0.292267	0.502733	-0.0970274	-0.08878	1	41	ARHGAP17	Q68EM7
-0.471119	-0.419634	-0.0993448	0.212181	-0.0781313	-0.0557676	0.518981	0.108943	-0.432152	-0.032868	0.0449556	-0.335658	0.470508	0.151575	-0.0254389	0.015468	0.629411	0.0703405	-0.261717	-0.010531	1	18	ARHGAP18	Q8N392
0.984167	0.412502	NaN	NaN	-0.4954	NaN	NaN	NaN	NaN	-0.0993251	-0.639361	0.316543	0.567414	-0.69072	0.140259	-0.748799	0.329085	-0.231026	-0.0264644	0.181126	0.9998	2	ARHGAP21	Q5T5U3
1.6293	1.09429	-0.666423	1.77077	-1.34884	0.779847	0.259607	-0.62352	-0.0118376	-1.43835	-0.874227	0.960371	0.50551	-0.341006	1.03287	-0.91845	-0.567025	-0.903834	-0.436706	0.0976566	1	3	ARHGAP23	Q9P227
-0.157112	-0.00316563	0.331219	0.806346	0.562662	0.718269	0.568474	0.685366	0.474224	-0.085956	-0.482198	-0.533911	-0.573472	-0.0837502	-0.889742	0.117448	-1.82751	0.415278	0.254048	-0.296515	1	4	ARHGAP24	Q8N264
-0.981822	-1.16556	0.801082	-0.652694	1.01386	0.505139	-0.25092	0.901116	-0.854224	0.226316	-0.0748395	-0.407334	-0.0695905	0.98092	-0.641103	0.795133	-0.18014	0.841144	-0.693147	-0.0933389	1	70	ARHGAP25	P42331
-0.751384	-0.65042	0.244609	-0.774912	0.394477	-0.457431	0.0586542	0.068664	0.184669	-0.776533	-0.32037	0.3348	0.497322	-0.654977	0.459064	0.308717	-0.0860926	0.44136	0.932639	0.547145	1	5	ARHGAP26	Q9UNA1
-0.386777	-0.42016	0.247294	-0.154557	0.180974	0.141019	-0.198875	0.222026	-0.286031	-0.324699	0.0207985	-0.364017	0.164077	0.592406	-0.264692	0.213	-0.118798	0.414307	0.25542	0.0672844	1	15	ARHGAP27	Q6ZUM4
-0.748356	-0.900977	0.840883	-0.725331	0.752012	0.427061	-0.378983	0.607217	-0.726389	0.189746	-0.018723	-0.478072	-0.0955586	1.12658	-0.532797	0.826063	0.00133657	0.672554	-0.657301	-0.180964	1	24	ARHGAP30	Q7Z6I6
NaN	NaN	NaN	NaN	0.436063	NaN	NaN	NaN	NaN	0.219898	0.0274383	0.416988	0.0912591	0.325863	-1.92206	0.0899755	0.314572	NaN	NaN	NaN	0.9737	1	ARHGAP31	Q2M1Z3
-0.0798679	-0.164959	-0.0504632	0.327295	0.110567	-0.314966	-0.149718	-0.121154	0.118239	0.172802	-0.331818	0.136359	-0.122243	0.214948	-0.269748	0.180831	-0.346761	0.134838	0.464547	0.0912747	1	6	ARHGAP35	Q9NRY4
-0.195515	-0.505635	0.312988	-0.221638	0.417764	0.228851	0.31648	0.457	-0.783915	0.0135018	-0.271128	-0.268278	0.108965	0.525476	-0.112812	0.235227	0.0957658	0.207781	-0.733691	0.172811	1	43	ARHGAP4	P98171
-0.82346	-0.958512	0.771387	-0.138617	0.906305	0.34077	0.0145755	0.704612	-0.869824	0.0268607	0.0335574	-0.361067	-0.160388	1.26896	-0.782891	0.776681	-0.281062	0.682987	-1.03411	-0.116772	1	52	ARHGAP45	Q92619
-0.147141	-0.142813	-0.454699	-0.0836816	-0.303349	-0.14613	0.0943027	-0.226119	0.0829597	0.0798011	0.272066	0.48718	0.255121	-0.742489	0.587434	-0.248827	0.293626	0.00141859	-0.141842	0.483182	1	9	ARHGAP5	Q13017
-0.182474	-0.354217	-0.138182	0.167207	-0.329877	-0.524561	0.273524	-0.165602	-1.15569	-0.164676	0.0793133	0.429149	0.880218	-0.448339	-0.107655	-0.107238	0.0410032	-0.466969	1.87353	0.401534	1	9	ARHGAP6	O43182
0.0547817	-0.615319	0.456839	0.26187	0.623128	0.453513	-0.237413	0.216142	-1.06384	-0.0963776	-0.449413	-0.25139	0.48244	1.0809	-0.41822	0.580684	-0.34562	0.43485	-1.04719	-0.120366	1	11	ARHGAP9	Q9BRR9
-0.208387	-0.544236	0.142642	-0.471292	0.371316	-0.620067	0.118016	0.153878	-0.541436	-0.142986	0.178798	0.193759	0.450961	0.00457077	-0.325603	0.256789	-0.0521805	0.420382	0.520371	0.0947044	1	104	ARHGDIA	P52565
-0.580119	-1.28015	0.981141	-0.96779	1.25047	0.119285	-0.187383	0.825259	-1.14925	0.0164174	0.0579099	-0.402463	0.303168	0.894065	-0.685033	0.980645	-0.265462	1.19311	-1.0158	-0.0880176	1	134	ARHGDIB	P52566
-0.330999	-0.381676	0.454422	-0.150597	0.614388	0.208159	-0.133379	0.368971	-0.58522	-0.0280532	-0.107588	-0.225956	0.0544778	0.722746	-0.515598	0.338688	-0.137518	0.357643	-0.680418	0.157507	1	111	ARHGEF1	Q92888
0.0516309	-0.414562	NaN	NaN	-0.257733	NaN	NaN	NaN	NaN	-0.641924	NaN	NaN	0.934828	NaN	NaN	-0.758816	NaN	-0.17936	0.697701	0.568235	1	2	ARHGEF10	O15013
-0.84243	-0.548006	0.00373016	0.247035	-0.0362956	-0.124442	-0.0718981	-0.0508563	0.074695	-0.905459	0.754072	0.0449632	0.128312	-0.360859	0.859483	0.219116	0.608838	NaN	NaN	NaN	1	6	ARHGEF10L	Q9HCE6
-0.238412	0.344688	-0.536441	0.366115	-0.388281	-0.616199	-0.195817	-0.612195	0.236057	0.200346	0.154963	0.0519055	0.204922	0.29882	0.878941	-0.390768	0.241355	NaN	NaN	NaN	1	4	ARHGEF11	O15085
-0.496073	-0.173514	0.174628	0.259083	0.106766	0.889948	0.511481	0.511559	-0.78953	-0.0499245	-0.0449864	-0.287573	0.0736516	0.00995669	0.121685	0.0566553	-0.390837	-0.146792	-0.213853	-0.122329	1	6	ARHGEF12	Q9NZN5
-0.151511	0.300143	-0.479422	-0.347258	-0.573867	-0.536084	0.545116	-0.616477	0.980434	-0.139028	0.419782	-0.15643	0.45354	-1.16014	1.05858	-0.529715	0.788844	-0.627606	0.968412	-0.197307	1	15	ARHGEF16	Q5VV41
-0.632861	-0.423165	0.120839	-0.271607	0.297233	0.360921	-0.258012	0.27914	0.0515718	0.00207615	-0.019702	0.180619	-0.03053	0.204602	0.0756121	0.541535	-0.206414	0.532182	-0.321893	-0.482146	1	16	ARHGEF18	Q6ZSZ5
-0.138897	-0.247192	0.247196	-0.413618	0.314953	0.202742	0.218557	0.161144	-0.374853	0.10387	0.0402489	-0.303226	-0.174458	0.475908	-0.445435	0.315121	-0.208374	0.406313	-0.453753	0.273752	1	70	ARHGEF2	Q92974
0.0629965	-0.608317	0.0374456	0.561018	0.296472	-0.237997	-0.321108	-0.12739	0.288647	0.0595852	-0.0625376	-0.0388187	0.21521	-1.17738	-0.440134	-0.248	0.164248	-0.127456	1.68404	0.0194784	1	3	ARHGEF37	A1IGU5
0.240306	-0.193019	-0.0549168	0.290182	-0.416843	0.0994668	-0.167109	-0.367352	0.51431	-0.351813	-0.109888	0.453167	0.348581	-0.655314	0.700418	-0.189687	-0.140489	NaN	NaN	NaN	1	5	ARHGEF5	Q12774
-0.745163	-1.08242	0.742229	-0.234251	0.795951	0.448503	0.00236282	0.489151	-1.00116	0.13384	0.0923744	-0.189715	-0.121558	0.874527	-0.314721	0.686639	0.0606152	0.686683	-1.16905	-0.154841	1	24	ARHGEF6	Q15052
-0.826196	-0.542595	0.339512	-0.441255	0.463171	0.243912	0.119612	0.324858	-0.33641	0.244736	-0.124039	-0.192365	0.00370235	0.315443	-0.139656	0.27294	-0.31327	0.353943	0.125496	0.108462	1	54	ARHGEF7	Q14155
0.00980845	0.22416	-0.0101481	0.450974	-0.0785399	0.0179624	-0.10661	-0.125604	-0.218112	0.0230531	0.000841999	-0.142179	-0.0114356	0.107055	0.0798863	0.036313	-0.333617	0.185704	-0.158897	0.049384	1	34	ARID1A	O14497
-0.129122	-0.187651	-0.174753	-0.220476	0.165857	-0.0219766	-0.381491	-0.126839	0.140869	1.09534	0.00405111	-0.0237924	-0.279043	0.311935	0.191175	0.244177	-0.324543	0.225756	-0.3549	-0.154574	1	20	ARID1B	Q8NFD5
-1.00052	0.278564	-0.471622	1.10792	-0.22098	0.728409	0.375042	0.402081	0.301821	0.255375	0.00211334	-0.5322	-0.453362	-0.610247	0.41416	0.0026474	-0.198179	-0.266693	0.2038	-0.318125	1	11	ARID2	Q68CP9
NaN	NaN	NaN	NaN	0.104732	NaN	NaN	NaN	NaN	0.0458246	-0.361961	0.29886	0.313433	0.514755	-1.10249	0.0713277	0.11552	NaN	NaN	NaN	1	2	ARID3A	Q99856
0.404837	0.34226	-0.309427	-1.17218	-0.296312	-0.951052	-0.414329	-0.231116	-1.4621	0.521571	-0.312	-0.418145	0.406983	0.115811	0.125193	0.483437	-0.487857	1.16421	1.96071	0.529508	0.9999	4	ARID4A	P29374
NaN	NaN	NaN	NaN	-0.184144	NaN	NaN	NaN	NaN	0.673623	0.0164053	-0.59308	-0.411999	0.289221	0.425915	-0.0353287	-0.180613	NaN	NaN	NaN	0.9982	1	ARID4B	Q4LE39
0.293707	-0.0690671	-0.0348912	0.238359	-0.0171948	-0.240294	0.0240687	-0.0101701	0.252479	-0.477654	0.202505	0.215261	-0.268616	-0.200806	0.128746	0.117132	-0.0215703	-0.1388	-0.148573	0.155376	1	15	ARIH1	Q9Y4X5
0.409396	-0.202838	0.133261	-0.0611698	-0.209978	-0.10606	0.936259	-0.0914108	-0.161324	-0.246911	-0.0918066	-0.104634	0.214503	0.0485361	-0.231521	-0.0829956	-0.249921	-0.38849	0.312113	0.174993	1	6	ARIH2	O95376
0.382031	0.290654	-0.0617062	0.492606	-0.228607	-0.10709	0.0389675	-0.153471	0.727412	-0.0805241	-0.449667	0.21138	-0.00823936	-0.408838	0.0493587	-0.102234	-0.441911	-0.327211	0.407462	-0.230373	1	11	ARL1	P40616
-0.113621	-0.2746	NaN	NaN	-0.220969	NaN	NaN	NaN	NaN	0.33885	0.109615	0.830556	0.276235	-0.493867	-0.709997	-0.262251	-0.0705956	-0.204011	0.658002	0.136653	1	6	ARL15	Q9NXU5
0.885669	0.339044	0.0965548	0.236112	0.243321	-0.491221	0.115445	-0.404347	-0.1867	-0.336209	0.0509329	0.112866	-0.282723	-0.161063	-0.829326	-0.297242	0.267402	0.0969687	0.333585	0.210933	1	14	ARL2	P36404
-0.0726441	-0.612538	NaN	NaN	0.144034	NaN	NaN	NaN	NaN	0.00211822	NaN	NaN	0.120116	NaN	NaN	-0.198366	NaN	0.288365	0.282076	0.0468389	1	1	ARL2BP	Q9Y2Y0
-0.0755858	-0.35197	-0.0429301	-0.718492	0.385872	-0.581651	-0.175689	-0.365915	-0.0186763	0.52776	0.55497	-0.206136	-0.00939703	0.16467	0.449526	0.294501	0.00665903	0.275851	0.0606847	-0.174051	1	18	ARL3	P36405
-0.125933	-0.391049	NaN	NaN	-0.232569	NaN	NaN	NaN	NaN	-0.200081	NaN	NaN	0.292722	NaN	NaN	-0.2205	NaN	0.0309143	0.539369	0.307127	0.9996	1	ARL5B	Q96KC2
NaN	NaN	NaN	NaN	-0.0949894	NaN	NaN	NaN	NaN	0.425187	0.354223	-0.205312	-0.0168901	-0.727907	0.0105977	0.0381112	0.21698	NaN	NaN	NaN	0.9995	2	ARL6	Q9H0F7
0.133629	0.847389	-0.000297832	0.55899	-0.518797	0.0771634	-0.386595	-0.185374	-0.0296958	-0.102259	-0.339966	0.481657	-0.0867618	0.0226991	0.513694	0.056976	-0.131319	-0.330639	-0.726586	0.146093	1	10	ARL6IP1	Q15041
0.025622	0.71102	0.0868612	-0.396436	-0.833011	0.210351	0.235314	0.387457	0.675479	0.281088	-0.186452	-0.488733	-0.587898	0.241412	0.481618	-0.189931	0.104733	0.19596	-0.523765	-0.430688	1	11	ARL6IP4	Q66PJ3
-0.47467	-0.684187	0.291991	0.0702671	0.00298729	0.516907	0.0557159	0.736287	-0.769765	-0.146139	-0.33056	-0.0875221	0.00300827	0.42132	-0.570911	0.615313	0.075457	-0.0430981	0.0824074	0.235192	1	29	ARL6IP5	O75915
0.0184378	-0.389583	NaN	NaN	0.235591	NaN	NaN	NaN	NaN	0.414203	0.0331559	-0.468731	0.311189	-0.119311	0.0233931	0.0390639	0.106748	-0.0849043	-0.338247	0.218994	1	3	ARL6IP6	Q8N6S5
0.13567	-0.379951	0.169474	0.569754	0.315921	-0.253423	0.21353	0.0243384	-0.369933	-0.285243	-0.210664	0.38185	0.3385	-0.106412	-0.276004	-0.0622705	-0.0365861	-0.0499166	-0.0708936	-0.0477403	1	9	ARL8A	Q96BM9
0.0645254	-0.582432	0.147411	0.30402	0.431242	-0.0670492	0.201107	0.213577	-1.20674	0.0927122	0.128328	0.22106	0.274399	0.224436	-0.684632	-0.265673	0.540533	-0.270388	-0.087744	0.321306	1	22	ARL8B	Q9NVJ2
0.592603	0.387422	-0.433822	-0.060893	-0.28093	-0.179912	0.142865	-0.264604	0.266847	-0.0174512	-0.146062	0.190997	0.0755588	-0.596055	0.360959	-0.257651	-0.340369	-0.180652	0.500074	0.241075	1	14	ARMC1	Q9NVT9
-0.426163	-0.0945017	0.0216558	0.399544	-0.0496962	-0.343842	-0.0960104	-0.991915	0.306658	0.11314	0.188057	0.129001	0.218597	-0.318705	0.331108	-0.205162	0.0925425	0.030649	0.408483	0.28656	1	17	ARMC10	Q8N2F6
-0.181266	0.0474155	0.243861	-0.5935	0.466475	-0.308127	-0.0651629	-0.316726	-0.192225	0.236233	0.18774	0.235522	-0.367847	0.429415	-0.352771	0.282828	-0.146097	0.222491	0.178416	-0.00667596	1	7	ARMC6	Q6NXE6
-0.174188	-0.0513239	-0.0144969	-0.420299	0.190328	-0.888248	-0.425454	-0.254934	0.0213174	0.221827	0.350489	-0.0318432	-0.0652342	0.114915	-0.812642	-0.0463219	0.75668	0.172545	0.333792	1.02309	1	4	ARMC8	Q8IUR7
-0.393407	-0.64294	NaN	NaN	-0.173126	NaN	NaN	NaN	NaN	0.20167	NaN	NaN	-0.327671	NaN	NaN	-0.185254	NaN	-0.277438	1.37802	0.420146	0.9932	1	ARMCX1	Q9P291
-0.0430933	-0.215073	0.199369	0.108777	-0.164538	-0.0179754	0.224586	0.0671476	0.383649	-0.12403	NaN	NaN	-0.309163	NaN	NaN	-0.402652	NaN	-0.274296	0.470937	0.0963549	1	7	ARMCX3	Q9UH62
-0.255443	-0.582398	-0.0121813	-0.295003	-0.137485	0.0268964	0.12646	0.139739	-0.275859	-0.245227	-0.392089	0.418925	0.299907	-0.422776	0.488824	0.0345296	-0.150844	0.281444	0.715556	0.237023	1	9	ARMH3	Q5T2E6
-0.117283	-0.479348	0.338293	-0.253272	0.40224	-0.331542	0.0620893	0.040172	0.12391	0.179885	-0.0441519	-0.076903	0.0188612	0.153322	-0.540967	0.145997	0.0135798	0.320302	0.107152	-0.0623384	1	32	ARMT1	Q9H993
0.118439	0.659762	-0.135431	-0.348813	0.00287504	-0.171077	-0.394649	-0.0564263	0.543273	0.0602023	0.397156	-0.369195	-0.376729	-0.48896	0.1664	-0.260734	0.062947	-0.244212	0.407326	0.427846	1	52	ARPC1A	Q92747
-0.493316	-0.767871	0.516463	0.0211802	0.596417	0.126285	0.122083	0.500939	-0.848607	0.0896807	-0.449445	-0.106582	0.296218	0.647895	-0.459327	0.449525	-0.218331	0.749211	-0.747567	-0.0248518	1	126	ARPC1B	O15143
-0.395433	-0.436392	0.418478	0.0904102	0.47053	-0.0307293	0.0669422	0.327045	-0.417034	0.0518188	-0.415709	0.235622	0.303713	0.179821	-0.261641	0.0681515	-0.390554	0.622458	-0.579235	0.0917377	1	125	ARPC2	O15144
-0.385737	0.083906	0.827629	-0.168036	0.165127	-1.31045	-0.309626	-1.00289	-0.392279	-0.19454	0.229837	-0.0553877	0.303201	0.379398	0.0459936	0.480486	0.230688	1.03039	-0.287451	0.329748	1	51	ARPC3	O15145
-0.125022	-0.474311	0.876855	0.189265	0.142325	-1.09557	0.00617504	-1.19273	-0.575919	-0.112885	0.212735	-0.254004	0.489913	0.65286	-0.124476	0.316485	0.350675	0.860593	-0.330449	0.187491	1	28	ARPC4	P59998
-0.305267	-0.623115	0.605735	-0.132158	0.806504	-0.211051	-0.186156	0.338813	-0.607223	-0.0229008	0.117453	-0.104331	0.217883	0.564542	-0.76332	0.320025	0.0318134	0.796342	-0.676492	-0.167096	1	104	ARPC5	O15511
-0.396958	-0.243634	0.540794	-0.210305	0.864209	-0.452172	-0.736358	0.438325	-0.0211762	-0.3117	0.16109	-0.258342	-0.0949105	0.542981	-0.392703	0.311195	0.277843	0.53469	-0.157924	-0.394944	1	31	ARPC5L	Q9BPX5
-0.144862	-0.0324602	-0.135041	-0.363587	0.0567694	0.104896	0.307528	-0.182006	0.060111	-0.178506	0.0660181	0.00559711	0.211909	-0.140372	-0.0327635	-0.248578	0.273284	-0.113921	0.391925	0.0940599	1	16	ARPIN	Q7Z6K5
0.602911	0.00301352	-0.682669	-0.140749	-0.332085	-0.535439	0.796612	-0.492113	0.0388431	-0.52878	0.266241	-0.787293	0.630718	-0.446076	0.862402	-0.228081	0.376816	-0.0410787	0.485193	0.151613	1	14	ARPP19	P56211
-0.72837	-0.704499	0.101684	0.399722	0.191674	0.154294	0.223472	-0.0596399	-0.635345	0.611201	0.184169	-0.1039	-0.278199	-0.0283175	-0.20721	0.144197	0.24722	0.0252562	0.424054	0.038537	1	19	ARRB1	P49407
0.180676	-0.591654	-0.0669763	0.286877	0.384054	-0.0565869	0.457943	-0.172138	-0.837917	-0.0566041	-0.0384595	0.591261	0.828675	-0.155498	-0.347112	-0.257625	-0.0026185	0.387734	-0.691953	0.157923	1	16	ARRB2	P32121
-0.368884	-0.185243	NaN	NaN	0.717572	NaN	NaN	NaN	NaN	-0.12712	NaN	NaN	0.254048	NaN	NaN	0.36696	NaN	-0.205727	0.0835105	-0.535117	1	2	ARRDC1	Q8N5I2
0.362682	0.377897	-0.564141	0.452213	-0.678032	-0.201636	0.378065	-0.00652742	0.238349	-0.277689	0.366537	0.286184	-0.0187402	0.0505843	-0.526682	-0.47437	0.020824	-0.453528	0.554611	0.113401	1	21	ARSA	P15289
0.16987	-0.170992	-0.209623	1.03252	-0.241127	-0.265303	0.734297	-0.148911	-0.72805	0.677546	-0.171173	0.0551872	0.356871	-0.496113	-0.18852	-0.427927	-0.659512	-0.34008	0.252028	0.769011	0.9999	7	ARSB	P15848
NaN	NaN	NaN	NaN	-0.797108	NaN	NaN	NaN	NaN	-0.532112	-0.0782587	0.557589	1.12032	-0.731187	0.737077	0.0478494	-0.324172	NaN	NaN	NaN	1	2	ARVCF	O00192
0.422212	0.293447	-0.103703	0.280007	-0.104333	-0.176513	0.28538	-0.170127	-0.18225	-0.298022	-0.0125971	-0.167726	-0.257333	-0.474921	-0.369983	-0.0796118	0.395535	-0.0407743	1.08579	-0.324481	1	83	ASAH1	Q13510
-0.0327154	-0.432347	-0.187893	0.637718	-0.0470015	-0.23351	-0.108307	0.0982183	-0.754405	0.137832	-0.408448	0.156103	0.477683	0.0427908	-0.00997028	0.0952982	-0.443551	-0.184311	0.764318	0.432498	1	21	ASAP1	Q9ULH1
0.0976235	-0.217803	-0.972238	-0.0617516	0.155704	-0.453508	0.147778	-0.926472	-0.419443	0.849187	0.167345	1.24054	1.53084	-0.836115	0.454639	-0.570757	-0.185561	NaN	NaN	NaN	1	3	ASCC1	Q8N9N2
-0.204532	0.225506	0.0780799	-0.424693	0.000300121	-0.251621	0.285029	-0.0561116	0.419644	0.19518	-0.0546067	0.066714	0.0982749	0.216471	0.168978	0.0205752	-0.179866	-0.164851	-0.306545	-0.131927	1	7	ASCC2	Q9H1I8
0.153268	0.27984	-0.171586	-0.523507	0.0234195	-0.231398	0.151034	0.0637046	0.272912	0.023759	-0.0660504	0.24455	0.11292	-0.0162744	0.148414	0.110437	0.0191241	-0.158873	-0.345164	-0.0905274	1	43	ASCC3	Q8N3C0
0.473053	0.729132	0.406511	0.0150835	0.102562	-0.348163	-1.07727	-0.0748766	0.0289537	0.609255	-0.274216	-0.540042	-0.72351	-0.224267	0.345579	0.350119	0.310267	0.266253	-0.630023	0.255598	1	4	ASF1A	Q9Y294
-0.0949056	0.497837	0.149519	0.311131	0.0160392	0.0471557	-0.311908	-0.190239	0.489279	0.685068	-0.00800486	-0.528356	-0.611347	-0.12054	0.5261	0.0156405	0.112465	0.113743	-0.863062	-0.235616	1	9	ASF1B	Q9NVP2
0.187385	0.0395121	-1.07657	1.12167	-0.724585	0.20188	1.11357	-0.566954	0.311012	-0.604632	NaN	NaN	0.5042	NaN	NaN	-0.445488	NaN	-0.476036	0.562169	-0.147134	0.9996	2	ASH1L	Q9NR48
-0.05869	0.498412	0.0457355	-0.0842256	0.153098	0.216582	-0.0528077	-0.0410966	0.0312549	0.515306	0.100062	-0.246629	-0.537053	0.281638	-0.105195	-0.0179261	-0.0575437	0.0862533	-0.613946	-0.113231	1	33	ASH2L	Q9UBL3
-0.336644	-0.0575402	-0.0685933	-0.139165	-0.0939401	0.329924	0.139895	-0.0259889	-0.114726	-0.178907	-0.0432408	0.136496	0.502793	-0.0619843	-0.28061	-0.0952809	0.202395	-0.183635	0.639573	-0.27082	1	20	ASL	P04424
0.662234	-0.768791	0.284035	-0.715668	0.4135	-0.0282209	-0.0994451	-0.202862	0.246247	0.30839	0.20022	-0.606006	-0.452944	0.281182	-0.257744	0.0860121	0.0508177	0.445404	0.0396349	0.114004	1	29	ASMTL	O95671
-0.000880909	-0.402893	-0.0177629	0.0825885	0.0608867	-0.40946	-0.0350186	-0.289177	0.302492	-0.288341	0.164135	0.154032	-0.145622	-0.107792	0.245896	0.221398	0.332213	0.110186	-0.0193479	0.0424674	1	27	ASNS	P08243
0.409465	-0.206897	-0.430966	1.64716	-0.702548	-0.0344153	0.59579	-0.216477	0.404872	-0.486455	-0.199319	0.394269	0.0985211	-0.747489	0.520373	-0.48734	-0.039857	-0.712909	0.166186	0.0280389	1	77	ASPH	Q12797
0.223874	-0.214307	-1.16381	2.89704	-1.29966	-0.346244	0.633098	-1.32347	-1.4754	-1.49638	-0.0972053	1.19654	1.90922	-0.380981	-0.29791	-0.330901	0.5505	-1.44422	0.444777	2.01542	1	81	ASPN	Q9BXN1
-0.796908	-0.282744	0.580813	-0.582118	0.531337	0.0823298	0.146829	0.218961	-0.806582	-0.135072	0.12349	-0.228951	0.164846	0.249354	-0.459536	0.481107	0.599176	0.410775	-0.349131	0.0520258	1	13	ASPSCR1	Q9BZE9
NaN	NaN	NaN	NaN	-0.166023	NaN	NaN	NaN	NaN	-0.0630786	0.340784	0.116608	0.53552	-0.595921	0.12534	-0.614995	0.321765	NaN	NaN	NaN	1	2	ASRGL1	Q7L266
-0.094181	1.13604	-0.931837	0.0726529	-0.391983	-0.763546	0.401129	-0.890125	2.89031	-1.09194	0.554972	0.185602	-0.181494	-1.08836	1.80558	-0.887764	-0.197424	-1.03973	1.53315	-1.02106	1	69	ASS1	P00966
-0.047514	0.381811	-0.259483	-0.322235	-0.408989	-0.146194	-0.310028	-0.204693	1.18295	-0.249752	0.120665	0.467506	-0.231834	-0.528316	0.61837	0.0713387	0.707565	-0.370014	-0.347805	-0.123348	0.9908	5	ASTN2	O75129
0.335875	0.360901	-0.446417	0.130124	-0.630799	-0.403889	-0.989811	0.0777358	0.131227	0.692954	0.0150689	0.145394	-0.695806	1.021	-0.257183	0.382206	0.661331	0.642835	-1.15186	-0.0208875	1	3	ASXL2	Q76L83
0.175274	0.335007	-0.116476	-0.151098	-0.00077219	0.203724	-0.159511	0.110668	0.335205	-0.138107	0.026047	-0.0831029	-0.513067	-0.258001	0.634178	-0.181789	0.00347738	-0.0611131	-0.394771	0.234227	1	27	ATAD1	Q8NBU5
0.159571	0.895399	-0.378052	0.0976829	-0.514023	0.468058	-0.403492	-0.641304	-0.0687047	0.86392	-0.235294	0.121281	-0.0204068	-0.442803	1.10698	-0.670233	0.210749	-0.605066	-0.196388	0.252132	1	20	ATAD2	Q6PL18
0.531971	0.0774899	NaN	NaN	0.0872679	NaN	NaN	NaN	NaN	0.0020705	0.0691052	0.105781	-0.131953	0.255422	0.713394	0.152775	0.0211669	-1.29022	-0.0602187	-0.534056	1	2	ATAD2B	Q9ULI0
-0.225006	0.384353	-0.191534	0.238062	-0.0228312	0.782001	0.119837	-0.0450346	-0.131094	0.286537	-0.224711	0.159981	-0.211945	-0.101786	0.02157	-0.306019	-0.16247	-0.17401	-0.0936243	-0.102276	1	77	ATAD3A	Q9NVI7
-0.349692	0.435533	-0.108588	0.162671	0.0657893	0.486209	0.161443	-0.0810479	0.254403	0.202926	-0.0777616	0.207172	-0.319699	-0.358125	0.202149	-0.0814637	-0.186822	-0.111546	-0.352616	-0.150933	1	7	ATAD3B	Q5T9A4
-0.0811713	-0.22769	0.0771939	0.0201966	0.192741	-0.344408	-0.286656	0.19614	-0.192282	-0.127573	0.21054	0.0450418	0.0355355	0.0161111	0.239645	0.122057	0.159345	0.0437295	-0.109259	0.0107629	1	14	ATE1	O95260
NaN	NaN	0.061236	NaN	0.124968	0.127391	-0.709384	0.553563	NaN	0.230534	0.0720717	0.0341622	0.282802	-0.481917	0.6414	-0.409269	-0.527559	NaN	NaN	NaN	1	2	ATF1	P18846
0.128236	0.355249	0.0476563	-0.548361	-0.00377722	0.283939	-0.236754	0.22389	-0.110955	0.308177	-0.0483195	0.372218	-0.0413863	0.0980962	-0.0828273	-0.214488	0.00789576	0.0565293	-0.453973	-0.141045	1	7	ATF7	P17544
-0.539003	-0.224862	0.263787	0.929757	0.110512	0.447968	0.04611	0.249019	0.0477255	0.329367	0.173414	-0.562858	-0.627479	0.219267	0.0261963	-0.267297	0.100596	0.23432	-1.1522	0.195657	1	8	ATF7IP	Q6VMQ6
-0.340862	-0.232842	0.159702	-0.00668208	0.183754	0.033831	0.253826	0.301291	-0.165882	-0.440963	NaN	NaN	0.0947145	NaN	NaN	-0.392551	NaN	-0.346246	0.649439	0.249472	1	3	ATG16L1	Q676U5
-0.0963829	-0.186002	-0.201983	-0.161593	0.0312111	-0.382245	-0.0533112	-0.223157	0.770427	0.280946	0.0300018	-0.108758	0.271531	0.0461246	-0.188256	-0.101674	0.633382	-0.149943	0.130731	-0.34105	1	31	ATG3	Q9NT62
0.0177578	-0.351995	-0.25614	1.46137	-0.354733	-0.400014	-0.0527225	-0.0482345	-0.0503527	-0.19459	-0.288173	-0.0244146	0.0156101	-0.136501	0.484643	-0.130972	0.309464	NaN	NaN	NaN	1	3	ATG4A	Q8WYN0
-0.160802	-0.427965	0.284125	0.396004	0.213343	-0.0609258	0.480025	-0.0246041	0.307168	0.0194613	0.00474424	-0.227044	-0.221751	-0.167253	0.205754	0.0406253	-0.377532	-0.0445169	0.0162322	-0.255088	1	10	ATG4B	Q9Y4P1
-0.472175	-0.660143	0.31049	-0.475246	0.382862	0.0956042	-0.0665967	0.232735	-0.319973	-0.0512635	0.17297	0.339558	0.213702	0.316796	0.0663817	0.218859	-0.160557	0.0277541	0.0872958	-0.259054	1	9	ATG5	Q9H1Y0
-0.157011	-0.28432	-0.0435061	-0.590604	0.300805	-0.434034	0.248311	-0.0291286	-0.102102	0.125023	0.00842905	0.00230455	0.186062	0.164439	-0.0532012	0.21024	0.356656	0.132851	-0.0506301	0.00941706	1	37	ATG7	O95352
-0.434882	-0.898409	0.56352	-0.378748	0.774025	-0.0575928	-0.0164532	0.151716	-0.614329	0.569746	0.315227	-0.128735	-0.1174	0.49163	-0.12542	0.46174	-0.252642	0.573671	0.0400177	-0.916682	1	175	ATIC	P31939
1.25501	0.80039	NaN	NaN	-0.640105	NaN	NaN	NaN	NaN	-1.33731	NaN	NaN	-0.530888	NaN	NaN	0.55937	NaN	0.281351	-0.292673	-0.0951441	0.9912	1	ATL1	Q8WXF7
-0.0874511	0.267751	0.176043	0.497062	0.0245866	0.392396	-0.0136806	0.167832	-0.375697	0.273011	0.129887	0.1156	-0.223359	-0.261279	0.43299	0.081397	-0.699779	-0.318439	-0.00296125	-0.57591	1	19	ATL2	Q8NHH9
0.4249	0.192223	-0.29946	0.69471	-0.417866	-0.0347444	-0.174311	-0.0334912	-0.0278855	0.212561	-0.142868	0.584934	0.182907	-0.587839	-0.247353	-0.25478	0.0741347	-0.609329	0.0293502	0.434208	1	90	ATL3	Q6DD88
-0.37363	-0.543242	0.528708	-0.269025	0.451482	0.639592	-0.320844	0.735242	-0.289077	-0.119445	-0.120076	-0.388476	-0.441855	0.862479	-0.472255	0.727073	-0.40429	0.496367	-0.59253	-0.106198	1	42	ATM	Q13315
-0.515233	-0.683461	0.907283	-1.73407	1.03331	-1.01708	-0.257928	-0.578595	0.00731173	0.0781297	0.524363	-0.554109	-0.0113841	0.370625	-0.613057	0.502202	0.900973	1.44317	0.381829	-0.184266	1	18	ATOX1	O00244
0.25497	0.245116	-0.0961944	0.946748	-0.785994	0.302758	-0.153825	0.103211	0.726516	-0.334313	-0.115832	0.46251	0.469279	0.0661782	-0.0562354	-0.289275	-0.114871	-0.418967	-0.945246	-0.266532	1	7	ATP11B	Q9Y2G3
-0.167561	-0.2492	NaN	NaN	-0.241081	NaN	NaN	NaN	NaN	0.440609	0.450977	-0.709696	-0.413665	0.294822	-0.069684	0.539554	0.162665	0.371086	-0.463161	0.0543337	0.9985	2	ATP11C	Q8NB49
-0.264937	0.217066	-0.19731	0.0978143	-0.623925	0.10905	-0.0158141	0.435291	-0.00469618	0.207069	0.124857	0.291216	-0.275965	0.1203	-0.147097	0.236774	0.0624997	-0.319964	-0.254593	0.202364	1	69	ATP13A1	Q9HD20
-1.15723	0.527088	-0.861279	0.464212	-1.78057	-0.378986	0.311865	-0.265926	1.26716	0.0826607	-0.26102	0.387309	0.402075	-0.339394	0.691663	-0.158238	1.06861	NaN	NaN	NaN	1	2	ATP13A3	Q9H7F0
-0.376866	0.56277	-0.289809	0.298749	-1.45516	-0.0873362	-0.172515	-0.10599	1.14687	0.386693	0.0713705	0.237405	-0.171021	-0.549542	0.617263	-0.310452	0.622024	-0.692258	0.471986	-0.204186	1	280	ATP1A1	P05023
-0.550428	0.619685	-0.505399	0.50439	-0.840451	-0.119771	0.0152081	-0.357785	1.00648	0.106833	0.153655	-0.00566778	-0.247319	-1.09625	0.404414	-0.382176	0.709687	-0.660936	1.28915	-0.0433227	1	49	ATP1B1	P05026
-0.223332	0.639329	-0.218637	-0.130939	-0.646798	-0.0399866	-0.168969	-0.206306	1.02544	0.663833	-0.12165	0.553678	-0.238444	-0.638698	0.83212	-0.286721	0.560304	-0.647927	-0.661687	-0.0446138	1	63	ATP1B3	P54709
0.137052	-0.139895	-0.131472	0.716535	-1.00982	-0.0925967	-0.058108	-0.566201	1.2502	-1.09455	-1.69796	-0.395806	0.468803	-1.79155	-0.84458	-0.937592	2.38834	-0.831706	-0.0855243	4.71643	1	25	ATP2A1	O14983
0.191278	0.593191	-0.49083	0.696068	-0.972052	-0.105669	0.00394421	-0.0885984	0.66085	-0.22925	-0.0712454	-0.126265	-0.039509	-0.631851	0.00716381	-0.402197	0.711096	-0.707987	-0.181715	1.18358	1	261	ATP2A2	P16615
-0.854952	-0.936596	0.641255	0.379046	0.180031	0.564734	-0.41292	0.904141	-0.923704	-0.10552	-0.275602	-0.219301	-0.32715	0.888437	-1.06519	0.781628	-0.805982	0.591604	1.15829	-0.162247	1	94	ATP2A3	Q93084
-0.0414742	0.0766192	-0.0178422	0.63829	-0.797688	0.0883227	-0.326318	0.0907603	0.451671	-0.0579289	-0.0909108	-0.213111	0.27416	0.269179	-0.585336	0.180554	0.152885	-0.149159	0.0512324	0.00609503	1	16	ATP2B1	P20020
-0.396675	0.559435	-0.381111	0.481034	-1.26211	0.0313972	0.132996	0.0833228	0.547369	0.517626	0.206417	0.139809	0.284008	-0.353277	0.237328	-0.16852	0.0991099	-0.571596	-0.189129	0.00256186	1	84	ATP2B4	P23634
0.189907	0.166359	-0.622263	0.735115	-0.970452	0.0365103	0.00894718	-0.335821	1.24007	0.639107	-0.189711	-0.00218029	-0.148842	-0.300976	0.0967844	-0.507055	0.332706	-0.585676	0.312273	-0.0947973	1	14	ATP2C1	P98194
-0.204533	0.259094	-0.175204	0.152008	0.101892	0.0754316	-0.105005	-0.0532553	-0.0796358	-0.124937	0.215748	-0.290447	-0.209692	-0.12254	0.0806044	-0.0862257	0.0539892	0.0178373	0.434055	0.0608156	1	320	ATP5F1A	P25705
0.146702	0.439629	-0.231786	0.266226	-0.269369	0.105284	-0.0362449	-0.147333	0.000444889	-0.182224	-0.0446353	-0.267669	-0.0108333	-0.221809	0.217684	-0.0663142	-0.183197	0.000858784	0.398406	0.0861783	1	350	ATP5F1B	P06576
-0.279604	0.161615	-0.125988	0.139523	0.0827103	0.0525723	0.0148315	0.170212	-0.00615311	-0.166679	0.153139	-0.247334	-0.291	-0.0772228	-0.0351677	0.0162029	-0.0272141	0.0540123	0.320227	0.0913181	1	69	ATP5F1C	P36542
-0.142391	0.500547	-0.144428	0.0135172	0.169061	-0.429384	-0.272293	-0.134684	0.0303228	-0.159893	0.290867	-0.537075	-0.587324	0.179199	0.261307	0.267305	0.372059	0.213093	0.433166	-0.32297	1	12	ATP5F1D	P30049
-0.235792	0.24868	0.318661	-0.445772	0.236401	-0.980951	-0.0771483	-0.60519	-0.294348	0.227369	0.604115	-0.458637	-0.258387	-0.192345	-0.0169887	-0.35483	-0.0369071	0.851654	0.600523	0.869892	1	10	ATP5F1E	P56381
-0.321382	0.523257	-0.00383339	-0.357534	-0.679622	0.311766	0.204602	0.141682	-0.147506	-0.52284	0.122334	0.0315174	-0.513475	0.0646175	0.595919	0.449107	-0.384981	0.359311	0.147089	-0.0200268	1	18	ATP5IF1	Q9UII2
-0.159024	0.954257	-0.219396	1.29542	-0.387666	0.0112942	0.724625	-0.350293	-0.335145	-0.523435	-0.722282	0.52069	-0.0940792	-1.3301	0.949931	-0.0749905	-1.44723	-0.0125515	0.448298	0.751677	1	5	ATP5MC1	P05496
0.113674	0.243053	0.138851	-0.317179	0.783386	-0.774384	-0.431416	-0.00019865	0.37392	-0.247702	0.282325	-0.327067	0.152713	-0.0595229	-0.498978	0.247902	0.669256	0.160703	-0.0524123	-0.456925	1	18	ATP5ME	P56385
0.141268	0.471947	0.46278	0.0681899	-0.440353	-1.33129	-0.0978295	-1.05464	0.11117	-0.0536286	0.435971	-0.0959813	-0.0184037	-0.11022	-0.0258214	0.145762	0.52521	0.374203	0.348975	0.142687	1	24	ATP5MF	P56134
0.528697	0.290681	-0.0992711	0.270751	0.317002	-0.652976	-0.844699	-0.1524	0.317614	-0.314288	-0.126544	-0.276697	0.357426	-0.38024	-0.347091	0.0551364	-0.0746339	-0.0556882	0.730635	0.456587	1	10	ATP5MG	O75964
0.252407	0.0664029	0.0494618	0.139996	0.218097	-0.551579	-0.325415	-0.0958944	0.23112	-0.400441	NaN	NaN	-0.0663228	NaN	NaN	-0.00575879	NaN	0.25495	0.306448	-0.0734716	0.9957	2	ATP5MJ	P56378
-0.0632079	0.412042	0.144151	0.250311	-0.894324	-1.42601	-0.0927699	-1.54198	0.0292546	0.0545461	0.35972	0.818691	0.529987	-0.641066	0.333744	-0.263628	0.347274	0.532644	0.363302	0.74732	1	8	ATP5MK	Q96IX5
0.207683	0.698234	0.346009	0.921975	-1.00549	-1.85283	0.13734	-1.68047	0.0926371	-0.128478	0.673779	-0.282708	-0.170625	-0.329717	0.651046	-0.0292978	0.407418	0.571334	0.300271	0.471883	1	34	ATP5PB	P24539
-0.0715568	0.573682	0.180194	0.215164	0.202647	-1.34688	-0.102574	-0.554959	0.0884583	-0.370665	0.525085	-0.474545	-0.271134	-0.051335	0.116817	0.132934	0.616983	0.347978	0.266763	-0.0230586	1	90	ATP5PD	O75947
-0.181867	0.227198	-0.0027483	-0.353931	0.863547	-1.09652	-0.16637	-0.470827	0.571902	-0.479124	0.201552	0.12069	-0.107826	0.391461	0.0510466	0.15869	0.540549	-0.15888	0.176975	-0.285511	1	11	ATP5PF	P18859
0.157453	0.484245	0.0814453	0.12043	0.123205	-1.02384	-0.218329	-0.808997	0.317964	-0.150914	0.564876	-0.439482	-0.148442	-0.305659	0.3369	0.0597378	0.349941	0.262436	0.145515	0.0915142	1	70	ATP5PO	P48047
0.603522	0.214226	-0.293161	0.741928	-0.678007	-0.136276	-0.326526	-0.300666	0.655613	0.294329	-0.652439	0.355933	0.0932678	-0.260496	0.6896	-0.313818	-0.226312	-0.311252	0.0196995	-0.169166	1	20	ATP6AP1	Q15904
1.56228	0.789655	0.115707	0.874559	0.410804	-0.64887	0.638187	-0.496023	1.34159	-0.830264	-1.7309	-0.166721	0.0762685	-1.97879	1.57806	0.0519022	-1.37838	-0.16045	-0.170568	0.121957	1	8	ATP6AP2	O75787
0.383835	0.36974	-0.628229	1.05947	-0.668498	-0.108566	-0.261604	-0.194032	0.344443	-0.753524	-0.124719	0.793549	0.659199	-0.218288	0.0569082	-0.305044	0.375676	-0.794589	0.318881	-0.304611	1	10	ATP6V0A1	Q93050
0.22036	-0.028937	NaN	NaN	-0.604876	NaN	NaN	NaN	NaN	0.0819906	-0.161351	0.414816	-0.149466	0.600476	-0.448594	0.116485	-0.0987622	-0.391978	0.148649	0.301188	1	3	ATP6V0A2	Q9Y487
0.634039	0.218449	-0.0975018	0.967438	-0.344	-1.41467	0.165663	-1.22352	0.181469	-0.248436	-0.127035	0.546846	0.755363	-0.730509	-0.0196285	-0.341719	0.495995	-0.0769253	0.304369	0.354315	1	26	ATP6V0D1	P61421
0.364463	-0.0501184	-0.147418	0.0441732	-0.058713	-0.212209	0.0940962	-0.285039	0.190587	0.115792	0.00262165	0.18846	0.268174	-0.221547	-0.0717859	-0.187598	0.197488	-0.0195341	-0.0134726	-0.198421	1	143	ATP6V1A	P38606
0.331963	-0.18477	-0.119737	0.244032	0.0730271	-0.202919	0.275708	-0.253118	-0.0344481	-0.183496	-0.0263991	0.127907	0.308293	-0.157718	-0.252029	-0.09901	0.27674	0.00691652	0.0100217	-0.140964	1	116	ATP6V1B2	P21281
0.305369	-0.107472	0.110494	0.407361	0.0811587	-0.631759	0.318887	-0.174184	0.0161162	-0.0414914	-0.0107869	0.0365001	0.149688	-0.268695	0.045972	-0.199784	0.205775	0.125934	-0.112155	-0.256928	1	58	ATP6V1C1	P21283
0.243659	-0.145005	-0.139249	0.124499	-0.0196276	-0.229609	-0.0527411	-0.334489	-0.11736	-0.0864439	-0.0305605	-0.099473	-0.00426006	-0.122766	0.0529585	-0.152539	0.34797	0.141028	0.542378	0.0816298	1	20	ATP6V1D	Q9Y5K8
0.361425	-0.176088	-0.0251466	-0.00824366	0.208698	-0.189505	0.132172	-0.238012	-0.196747	-0.177109	0.0366248	-0.0247994	0.304392	-0.00280008	-0.05188	-0.203104	0.231232	-0.0813848	0.355055	-0.254778	1	73	ATP6V1E1	P36543
0.461114	-0.283098	0.335552	-0.190991	1.26116	-1.78093	-0.287341	0.0038662	1.31221	-1.52984	NaN	NaN	0.152601	NaN	NaN	0.610929	NaN	0.219095	0.0934019	-0.37774	1	2	ATP6V1F	Q16864
0.0672296	-0.0101363	0.131282	0.132308	0.102533	-1.12272	-0.102584	-0.823233	-0.0935981	-0.094464	0.262939	0.105872	0.786502	-0.171736	-0.108985	0.00650148	0.577382	0.298244	0.2205	-0.163836	1	19	ATP6V1G1	O75348
0.465627	-0.0229864	-0.0897112	0.185748	-0.103648	-0.186706	0.19222	-0.198873	0.446401	-0.16503	0.00026226	-0.00505352	-0.0802603	-0.4735	0.097127	-0.177463	0.347341	-0.167684	-0.00493717	-0.0588732	1	30	ATP6V1H	Q9UI12
NaN	NaN	NaN	NaN	-0.0782478	NaN	NaN	NaN	NaN	0.122217	-0.17775	0.46402	0.76202	1.32553	-0.764899	-0.27135	-1.38154	NaN	NaN	NaN	1	1	ATP8A1	Q9Y2Q0
-0.0553885	-0.0714341	-0.523909	-0.185079	-0.279399	-0.302182	-0.147717	-0.646607	-0.00230889	0.157719	0.0185461	0.555305	0.391069	-0.0959521	-0.172803	-0.566633	0.241878	-0.578322	1.55639	0.706827	1	3	ATP9A	O75110
0.131842	0.297314	-0.568838	0.355818	-0.271631	0.0830618	-0.0168432	-0.383754	0.26512	-0.0639853	0.0583502	-0.212884	-0.147569	-0.547504	0.447594	-0.417539	0.368535	-0.150625	0.574786	0.19875	1	10	ATPAF1	Q5TC12
-0.192814	-6.90051e-05	NaN	NaN	-0.12634	NaN	NaN	NaN	NaN	0.360025	-0.182048	0.846643	0.217504	-0.377534	-0.25109	-0.303294	-0.364524	-0.226528	0.285196	0.314873	1	3	ATPAF2	Q8N5M1
0.567346	1.70166	-0.584866	1.32402	-0.712502	1.27441	1.24991	0.0574526	-0.326829	-0.346438	-0.440019	-0.79719	-0.547435	-1.0327	-0.38018	-0.631313	-0.37533	NaN	NaN	NaN	0.9992	2	ATR	Q13535
-0.012375	-0.0635816	-0.469994	0.44374	-1.21028	0.108668	0.720071	-0.145148	0.195796	0.375826	0.0868501	0.399268	0.677999	-0.537101	0.402107	-0.558475	-0.413369	NaN	NaN	NaN	1	3	ATRN	O75882
0.262161	0.226416	-0.103567	-0.0175534	-0.379881	-0.249895	0.139095	0.0614451	0.448843	0.167915	-0.0357572	-0.264862	-0.203972	0.431728	0.0644988	0.0497607	-0.376696	0.109791	-0.273794	-0.0556756	1	26	ATRX	P46100
-0.07171	-0.0451521	0.208996	-0.393749	0.233624	-0.32706	0.177411	0.0580126	0.0388857	0.364262	0.182791	0.127732	-0.119794	0.016667	0.182742	0.0819498	0.0672422	-0.0154222	-0.58477	-0.182659	1	44	ATXN10	Q9UBB4
NaN	NaN	NaN	NaN	-1.00906	NaN	NaN	NaN	NaN	-1.05647	-0.150186	0.425512	1.9739	-0.605578	0.0476684	-0.314917	0.689126	NaN	NaN	NaN	1	1	ATXN2	Q99700
0.24555	0.189587	0.0037406	-0.508245	-0.035463	-0.319532	-0.0864503	-0.288103	0.389967	-0.070419	0.025965	0.35985	0.0993045	-0.31851	0.169737	0.0188602	0.140089	-0.0154836	-0.0483376	0.0478919	1	60	ATXN2L	Q8WWM7
-0.287392	-0.464676	0.648417	-1.21263	0.565525	0.135777	-0.208475	0.376299	-2.32204	-0.0452117	0.126309	-0.00689306	0.451023	0.508076	0.438486	0.462906	0.501925	0.441431	-0.250805	0.141945	1	8	ATXN3	P54252
-0.450267	-0.258098	-0.328946	-0.789646	-0.0527622	0.26125	0.272961	0.3345	0.28811	0.13704	0.164346	-0.599309	-0.391612	0.202426	0.168607	0.235873	-0.39956	-0.2021	1.21457	0.192616	1	3	AUH	Q13825
0.202984	0.509136	-0.048952	0.808954	-0.388796	0.331974	0.197323	0.00938234	0.0460645	-0.117836	-0.139229	0.129002	-0.135414	-0.165394	0.175438	-0.16188	0.171845	-0.396034	-0.570675	-0.457893	1	20	AUP1	Q9Y679
0.186819	-0.152923	0.00151838	1.9349	-0.223636	-0.425789	0.672251	-0.294567	-0.177282	-0.315143	NaN	NaN	-0.171129	NaN	NaN	-0.478779	NaN	-0.305242	-0.703676	0.452679	1	3	AURKB	Q96GD4
-0.132854	0.0194932	-0.583068	0.223013	-0.489954	-0.214336	-0.257536	-0.373297	0.193962	-0.162018	0.193367	1.11054	0.353771	0.78314	-0.0620174	0.14686	NaN	-0.457365	-0.0976581	-0.194044	1	5	AVEN	Q9NQS1
0.34156	-0.123824	-0.149746	0.241611	0.050563	0.132508	-0.0511988	-0.601036	-0.48909	-0.423829	0.314138	0.142798	0.0808708	0.0944072	0.178353	-0.311534	0.194082	-0.0221613	0.261196	0.140332	1	9	AVL9	Q8NBF6
0.461593	-0.604872	-0.610999	0.368297	-1.11952	-1.03258	1.19856	-0.100167	-0.654894	-0.445475	0.207082	0.337045	1.74524	-0.482951	-0.565232	-1.10046	-0.757027	-1.02554	3.97132	0.210584	1	59	AZGP1	P25311
1.65416	0.332359	-0.496394	2.3764	-0.339091	-0.674712	0.366651	-0.966845	-1.01511	-0.906403	-1.02607	2.62122	2.7231	-1.11644	-0.270817	-1.14936	-1.56585	-0.227314	-0.209568	-0.109915	1	45	AZU1	P20160
-0.184381	0.451526	1.15179	-0.106744	1.76268	-1.76719	-0.81898	0.853858	-0.211993	-1.26682	-0.297679	-0.338681	0.70066	1.20914	-0.696275	-0.880984	1.76675	0.568742	-1.60097	-0.294456	1	40	B2M	P61769
0.208493	-0.55197	-0.280745	0.692962	-0.216439	0.197744	-0.299716	-0.12758	-0.0988091	0.407857	-0.159604	0.079074	0.321876	0.201299	-0.104705	-0.0402631	0.0813399	-0.261578	0.135596	-0.184831	1	7	B3GAT3	O94766
-0.275009	-0.393776	-0.440241	0.356799	-0.38985	-0.128215	0.665881	-0.129126	0.0414716	0.67021	NaN	NaN	0.337091	NaN	NaN	-0.182759	NaN	-0.167367	-0.0145997	0.0494901	1	5	B3GLCT	Q6Y288
-0.0654958	-0.206485	-0.15513	0.171036	-0.269807	-0.213851	-0.14557	-0.264293	-0.248781	-0.135764	-0.117168	0.220517	0.681241	-0.24526	0.134709	0.0375392	-0.213756	-0.225528	1.33819	-0.0763448	1	20	B4GALT1	P15291
-0.541367	-0.116883	0.252817	0.00701447	-0.16269	-0.490408	0.150637	0.156017	-0.423489	0.306992	0.35366	0.503101	-0.0504501	-0.0718105	0.535531	-0.172795	0.9179	-0.62023	-0.44871	-0.0848349	0.9984	3	B4GALT4	O60513
-0.709039	-1.12383	0.638853	-0.1124	-0.312536	-0.532148	0.106465	-0.97907	-0.866504	0.518576	0.172547	1.13831	1.09772	-0.386928	-0.666608	-0.901842	0.417513	-0.701679	2.95824	0.244362	0.9984	3	B4GALT5	O43286
NaN	NaN	NaN	NaN	-1.03112	NaN	NaN	NaN	NaN	-0.230425	0.101039	1.07172	0.974094	-0.354501	-0.0793629	-0.26247	-0.188971	NaN	NaN	NaN	0.9987	1	B4GALT7	Q9UBV7
-0.105479	-0.0898503	0.31083	-0.286797	0.28304	0.173879	-0.05482	0.137744	-0.0682324	-0.112407	-0.0379132	-0.17698	-0.168242	0.350103	-0.220515	0.158895	0.000414944	0.21243	-0.168004	-0.138095	1	25	BABAM1	Q9NWV8
-0.12837	0.0443483	0.29712	0.0093256	0.333802	0.317294	-0.143371	0.11423	-0.0596727	-0.142705	0.151078	-0.300331	-0.0308355	0.287596	-0.509529	0.291876	0.0260778	0.0036417	-0.321336	-0.24024	1	27	BABAM2	Q9NXR7
0.842709	0.264896	NaN	NaN	-0.309914	NaN	NaN	NaN	NaN	-0.314378	-0.484468	-0.751121	0.215872	-0.545317	1.05698	0.0949571	-0.466243	0.3501	0.139127	-0.0931962	1	2	BACH1	O14867
NaN	NaN	NaN	NaN	0.312114	NaN	NaN	NaN	NaN	-0.222357	-0.162997	0.267693	0.323333	0.181166	-0.624991	0.198501	-0.272464	NaN	NaN	NaN	0.9994	1	BACH2	Q9BYV9
-0.0375977	0.070528	0.0454797	0.119039	-0.0427399	0.332064	0.142498	1.14709	-0.54831	-0.354402	NaN	NaN	-0.32103	NaN	NaN	-0.395218	NaN	-0.142334	0.102806	-0.117868	0.9998	3	BAD	Q92934
0.129198	0.264623	-0.154837	0.61807	-0.0970594	0.333008	0.245235	-0.061743	-0.335573	-0.446402	-0.278092	-0.152428	-0.0173285	-0.24194	0.0505198	-0.040682	-0.238733	-0.158684	0.0516527	0.531195	1	4	BAG1	Q99933
1.02366	-0.62848	-0.136413	1.53219	-0.0562735	-0.158624	0.369382	-0.150262	-0.546908	0.0689001	-0.67357	-0.299226	0.355041	-0.00476742	-0.44774	-0.0723047	-0.897407	0.341407	-0.195741	0.577136	1	26	BAG2	O95816
0.266064	0.309844	-0.174005	-0.134381	-0.352895	0.125178	0.117352	-0.0996449	0.44535	-0.812566	0.11056	-0.0153515	0.2657	-0.558992	0.328233	-0.315606	0.184638	-0.0540173	0.0902546	0.274285	1	89	BAG3	O95817
0.44352	0.696929	-0.178525	-0.293727	-0.124671	0.0250119	0.00554171	-0.290677	0.477843	0.353818	-0.319272	-0.509238	-0.0539084	0.0214204	0.137763	0.112384	-0.00569067	0.026925	-0.130004	-0.395442	1	6	BAG4	O95429
0.0982902	-0.0867493	-0.105001	-0.0562794	0.0887993	0.0618141	-0.0160038	-0.263211	0.158309	-0.226237	-0.205985	0.0535229	-0.0512974	-0.267333	0.335624	0.0569427	0.0427921	-0.0559418	0.0773457	0.3606	1	14	BAG5	Q9UL15
0.116403	-0.049229	-0.0195373	-0.216915	0.0113008	-0.249903	-0.0415099	-0.0972636	0.277435	-0.0953925	0.0426461	-0.234577	0.0203549	0.059942	0.0220925	-0.106163	0.114206	-0.0656264	0.35823	0.153507	1	47	BAG6	P46379
0.495846	-0.282769	NaN	NaN	0.037163	NaN	NaN	NaN	NaN	0.0218928	-0.756316	0.190084	-0.430801	-0.338259	-0.227143	0.348091	-0.665293	0.051677	0.612939	0.942887	0.9998	2	BAHD1	Q8TBE0
-0.636003	-0.0523675	0.224528	-0.664268	0.155091	0.175353	0.0105369	0.0264384	0.158993	-0.686036	0.940753	0.221705	0.299136	-0.659728	0.947203	0.00677938	0.272256	-0.0697473	0.310055	-0.980678	1	69	BAIAP2	Q9UQB8
0.957285	1.06933	-0.948549	0.284315	-0.854397	-0.651842	0.174837	-1.191	0.740832	0.229408	0.247971	0.732273	0.984154	-1.12822	0.42178	-0.673206	0.904749	-0.489359	-0.435692	-0.374668	1	30	BAIAP2L1	Q9UHR4
0.1746	0.112629	-0.10364	0.748964	-0.477629	-0.178931	0.361368	-0.128134	-0.0530857	-0.241637	-0.319668	0.661108	0.432079	0.0677182	0.342418	-0.53441	0.383415	-0.401564	-0.670864	-0.174736	1	6	BAK1	Q16611
0.206385	0.0404919	0.435521	-0.16698	0.47028	-1.20118	-0.712375	-0.586093	-0.432193	-0.169707	0.0426796	-0.0829021	0.0970047	0.152171	-0.367257	0.11035	0.583094	0.569527	0.768283	0.242896	1	38	BANF1	O75531
-1.2327	-1.25339	1.22198	-0.469133	1.5945	0.575659	-0.789679	1.22812	-1.12646	-0.119947	-0.34959	-0.678646	-0.446508	1.61259	-0.401953	1.14304	-0.928144	1.52449	-0.380686	-0.723537	1	25	BANK1	Q8NDB2
-0.547293	-0.479357	0.739798	-0.714384	0.870146	-0.29785	-0.322905	0.3876	0.188002	0.124874	0.191124	-0.631599	-0.13669	0.533705	-0.00131989	0.0283413	0.286383	0.703581	-0.760174	-0.161982	1	22	BAP18	Q8IXM2
-0.320607	-1.23628	0.779704	0.034171	1.24977	-0.576684	-0.619269	0.615771	-0.26501	0.0837239	-0.661237	0.360658	-0.438188	1.39006	-1.31375	1.43396	-0.606479	1.2062	-0.793525	-0.32298	1	34	BASP1	P80723
-0.57559	-0.563732	0.346523	-0.909872	0.155748	0.0641173	-0.093752	0.46282	-1.36537	0.672214	0.149376	0.246065	0.0896033	0.488882	-0.221304	0.00540152	0.59392	0.130407	0.0845298	0.240013	1	22	BAX	Q07812
0.490029	1.00831	-0.239623	0.559081	-0.29548	0.436181	0.0223358	-0.149831	0.28267	-0.346488	-0.449569	0.336406	-0.234458	-0.226728	0.443593	-0.191844	-0.118175	0.13095	-0.930368	-0.526994	1	16	BAZ1A	Q9NRL2
0.144146	0.476734	0.155535	0.271464	-0.0878942	0.323755	-0.391146	0.34108	-0.0452593	0.500965	-0.175918	-0.443449	-0.69572	0.136973	0.248213	0.194777	-0.0344465	0.155731	-0.677797	-0.397743	1	47	BAZ1B	Q9UIG0
-0.419027	-0.114106	-0.359574	-0.512187	-0.26739	-0.732153	-0.458002	0.0368861	-0.629295	0.285965	0.09389	0.624997	0.451248	0.0305699	0.71371	-0.227309	0.388726	0.25758	0.533998	0.301475	1	8	BAZ2A	Q9UIF9
-0.284814	-0.386705	0.0360818	0.529391	0.318148	-0.13696	0.195258	0.0379854	-0.0704131	-0.172777	NaN	NaN	-0.269163	NaN	NaN	0.291474	NaN	0.289799	-0.430437	0.0531316	0.9811	2	BBC3	Q9BXH1
0.681335	0.34263	-0.10427	-0.111138	-0.155557	0.0292175	-0.156281	0.0144508	0.336977	0.248993	-0.431049	-0.30195	-0.138231	0.381119	-0.0456469	-0.175158	0.355337	-0.172227	-0.372784	-0.225768	1	6	BBX	Q8WY36
0.889876	-0.509273	-0.110559	1.24972	-0.517397	0.251089	-0.726259	-0.1585	-0.8078	0.729078	0.0579969	-0.0874708	0.228234	-0.242836	0.0982115	-0.131122	-1.06881	-0.692926	0.551903	0.996842	1	30	BCAM	P50895
-0.0707714	-0.0721294	-0.109442	0.273184	-0.300958	-0.47894	-0.278421	-0.211929	0.0895193	0.121511	0.0849531	0.502374	0.533759	-0.0828869	-0.00298898	-0.436719	0.439885	NaN	NaN	NaN	1	4	BCAP29	Q9UHQ4
-0.0617364	0.432122	-0.0365861	0.516322	-0.4652	-0.0328515	0.271838	0.182461	0.395306	-0.315204	-0.181812	0.263068	0.0306956	-0.562341	-0.0784219	0.00734396	0.0338828	-0.480951	0.280513	-0.198449	1	65	BCAP31	P51572
-0.08305	-0.188467	-0.971253	-0.261474	-0.48787	-0.188791	0.0923536	-0.489632	0.112433	-0.00473048	NaN	NaN	0.784371	NaN	NaN	0.534055	NaN	0.489744	0.402855	0.259455	1	2	BCAR1	P56945
-0.168971	0.220847	0.646966	-0.33224	0.683442	-0.487613	-0.160518	0.282401	-0.720929	0.121783	0.136214	-0.0481006	-0.282079	0.0791596	-0.531175	0.146773	0.256774	0.42183	-0.133557	-0.131007	1	21	BCAS2	O75934
0.146961	0.103262	-0.153309	-0.245171	-0.158924	-0.305546	0.113278	-0.312048	0.414089	-0.10096	-0.508113	0.0565072	0.192932	0.142645	-0.56819	0.0674687	0.225412	-0.0599097	0.74593	0.203684	1	6	BCAS3	Q9H6U6
-0.34061	-0.909811	NaN	NaN	-0.213199	NaN	NaN	NaN	NaN	-0.823776	-0.821073	-0.516205	0.789993	0.0324785	1.39577	-0.106184	-0.00209795	0.510208	-0.0546263	1.05913	1	7	BCAT1	P54687
-0.62	-0.0825473	0.233994	-0.11284	0.461966	-0.198571	-0.0724765	0.0209626	0.428397	-0.06104	0.273259	-0.560952	-0.702767	0.271054	-0.207318	0.179595	0.0848302	0.378228	0.307925	-0.021699	1	44	BCAT2	O15382
0.8286	0.686914	-0.168719	-0.52793	-0.0824473	0.13908	-0.110792	0.00746126	0.324533	-0.057997	-0.105917	0.04372	-0.149973	0.0433518	-0.0970557	-0.117216	0.103933	0.171156	-0.398707	-0.531994	1	21	BCCIP	Q9P287
-0.744985	0.000313473	-0.288102	-0.189821	-0.0178674	-0.0129636	-0.199235	-0.0297387	0.760842	0.603564	0.160907	0.204999	-0.456868	-0.110551	-0.0633119	0.001826	-0.154977	-0.246021	0.886229	-0.104238	1	27	BCKDHA	P12694
-1.40684	-0.343647	-0.226509	-0.372759	0.15408	0.540823	-0.0685595	0.336197	0.362906	0.647564	0.45471	-0.423572	-0.367367	0.119969	-0.16238	-0.00478153	-0.00393085	0.0983622	0.933356	-0.26762	1	13	BCKDHB	P21953
0.915987	-0.19346	-0.492474	0.238359	-0.207085	-0.0962543	0.0198097	-0.499203	0.526676	0.0840168	0.140852	-0.101694	0.426754	-0.190815	-0.620337	-0.560087	0.412374	-0.171549	0.0182953	0.349833	1	4	BCKDK	O14874
-0.400883	-0.128537	0.240369	-1.47959	0.443006	-0.262429	-0.254611	0.174022	0.175451	0.0467045	0.665282	-0.254861	-0.308965	0.408944	0.400792	0.428649	0.435125	0.0025341	-0.0909336	-0.240073	1	8	BCL10	O95999
-0.382959	0.689539	-0.080997	-0.662466	0.0450616	0.534747	-0.441181	-0.419712	0.211699	0.952876	0.0398374	-0.916788	-0.463544	0.561339	0.144824	0.266993	-0.578525	0.384545	0.0959516	0.0187593	1	12	BCL11A	Q9H165
-0.0357546	-0.154552	0.280718	0.356395	0.0544973	0.173032	-0.132639	0.131165	-0.266804	0.0480085	0.36177	0.365129	0.13976	0.618767	-0.356359	-0.122245	0.405121	-0.90816	-0.195485	-0.762367	1	6	BCL11B	Q9C0K0
-1.11543	-0.761883	NaN	NaN	0.25686	NaN	NaN	NaN	NaN	2.01242	0.488164	-0.74885	-0.464208	0.718602	0.344788	-0.220076	-1.08458	-0.184071	0.685795	0.0724722	1	2	BCL2	P10415
0.908133	-0.261475	-1.49669	1.1379	-0.139844	-1.13366	-0.20904	-1.34073	0.418339	-0.221193	0.216479	0.165148	0.185835	-0.274383	0.529135	-0.038259	0.122008	0.18187	0.873572	0.376854	1	4	BCL2L1	Q07817
-0.330653	-0.338353	-0.298667	0.701774	-0.0508871	-0.189118	-0.0116472	-0.242389	0.0553789	0.198569	-0.0536757	0.773555	0.166886	-0.115191	0.382642	-0.265954	-0.183934	-0.414481	0.28991	-0.0737638	1	43	BCL2L13	Q9BXK5
-0.143827	-0.133941	0.0604139	-0.75777	0.0516544	0.0955635	-0.352583	0.190498	-0.065638	-0.240693	0.0806261	0.842075	-0.206252	-0.0547499	0.200794	0.109918	0.633926	0.126614	-0.526258	0.0896297	1	3	BCL3	P20749
NaN	NaN	NaN	NaN	0.598455	NaN	NaN	NaN	NaN	0.449274	-0.207043	-0.890949	-1.1545	0.944439	-0.408835	0.512937	0.156221	NaN	NaN	NaN	0.9989	1	BCL7A	Q4VC05
-0.134717	0.0937227	0.251059	-0.00290163	0.168172	0.0489182	0.354929	0.541312	0.232857	0.42507	-0.411087	NaN	-0.334924	-0.0310646	0.505223	0.165222	-0.909722	0.0522999	-0.711009	-0.303361	1	4	BCL7B	Q9BQE9
0.129695	0.672755	-0.0584038	0.462568	-0.26253	0.91221	0.165601	0.290412	0.531516	-0.127801	-0.392852	-0.584951	-0.445171	-0.134436	-0.0506199	0.0479671	-0.201352	-0.0538605	-0.504992	-0.395755	1	4	BCL7C	Q8WUZ0
-0.283839	-0.287247	0.310144	1.78209	-0.141032	-0.0959151	0.724447	0.208391	-0.951393	0.177007	-0.383998	-0.124163	0.472561	0.151169	-0.589386	-0.569065	-0.399775	NaN	NaN	NaN	1	4	BCL9L	Q86UU0
-0.00801153	0.41389	-0.0585486	-0.384719	-0.624547	0.281457	0.0284017	0.194154	0.287933	0.493268	0.00418978	-0.202176	-0.655976	-0.0669868	0.31463	-0.0632445	-0.0306918	0.289832	-0.260892	0.0480359	1	73	BCLAF1	Q9NYF8
-0.698014	-0.283845	-0.0241721	-0.288379	0.11542	-0.121167	0.109531	-0.411768	0.446362	0.155366	0.220319	0.545558	0.337033	-0.0649569	0.0219886	0.116246	0.407546	-0.296259	-0.0488933	-0.237914	1	13	BCR	P11274
-0.501454	-0.5435	NaN	NaN	-0.219257	NaN	NaN	NaN	NaN	0.281419	NaN	NaN	-0.0461307	NaN	NaN	0.0610127	NaN	-0.0616336	0.749727	0.279817	1	1	BCS1L	Q9Y276
-0.284643	0.164047	-0.178679	-0.127592	0.0390737	-0.0205119	-0.341742	-0.186554	1.64716	-0.104883	0.0997369	-0.716177	-0.526144	-0.473112	-0.0285743	-0.314373	1.05416	-0.429125	0.834253	-0.106318	1	34	BDH1	Q02338
0.233221	0.485908	0.0974288	-0.70135	0.408779	-0.702361	-0.219067	-0.236983	0.51258	-0.361157	0.130134	-0.699103	-0.559008	0.145196	-0.11483	0.163333	-0.477141	0.284158	1.23999	0.370273	1	23	BDH2	Q9BUT1
-0.44073	-0.522464	-0.0691448	-0.580789	-0.0299926	0.202455	-0.207419	-0.11673	-0.244742	0.0749383	-0.76225	-0.619393	1.50208	1.65689	0.256624	-0.0801492	-0.756585	0.844641	0.237017	-0.344259	1	3	BECN1	Q14457
0.736263	1.20246	-0.147039	0.423655	-0.312629	0.623171	-0.395481	-0.0968072	0.366452	0.351367	-1.73574	-1.08413	1.72366	-0.117773	-0.734213	-0.810791	-0.937852	0.0507691	0.499492	0.395169	1	4	BEND3	Q5T5X7
0.250684	0.368551	0.153389	-0.263732	-0.106455	-0.13241	-0.232784	-0.396615	0.672665	-0.00181561	NaN	NaN	-0.360953	NaN	NaN	-0.11604	NaN	0.353618	-0.814705	0.626601	1	2	BET1	O15155
0.842372	-0.254178	-1.34114	2.92528	-1.8616	-0.325206	1.69757	-0.202777	-1.47131	-1.52303	-0.567323	1.10484	1.92273	-1.03138	-1.03076	-0.895856	0.773228	-1.46085	1.10409	1.59529	1	169	BGN	P21810
-0.0104713	0.129825	NaN	NaN	-0.434404	NaN	NaN	NaN	NaN	-0.414421	0.785383	-0.518805	-0.0412635	0.296984	-0.793724	0.298809	-0.155539	-0.100897	0.666321	0.292204	1	3	BHLHA15	Q7RTS1
0.0415931	0.341451	-0.571658	0.0380721	-0.568713	-0.620425	-0.165354	-0.704281	0.770793	0.0677619	0.0447841	1.11416	1.01928	-0.710274	0.126115	-0.355654	0.375436	-0.401436	0.00191069	0.156438	1	33	BICD2	Q8TD16
-0.81877	0.190233	0.608619	-0.602291	0.395091	0.809114	-0.702348	0.99529	-0.316477	-0.469292	NaN	NaN	-0.155065	NaN	NaN	-0.189222	NaN	-0.179248	1.13867	-0.704306	1	3	BICDL2	A1A5D9
-0.617062	-0.600304	0.038211	-0.480176	0.570676	-0.635707	-0.246682	-0.433469	0.0385142	0.311671	0.369723	-0.155305	0.231601	0.600362	0.256675	0.234588	0.360744	0.281947	-0.0764855	-0.0495213	1	20	BID	P55957
0.441908	-1.16855	0.303421	-0.792681	0.608513	-0.185549	-0.65534	0.309235	-1.46438	0.0849726	-0.609873	-0.304621	0.84432	0.396128	-0.748009	0.262631	0.373541	0.43309	-0.0624941	1.93373	1	42	BIN1	O00499
-0.339988	-0.567439	0.175756	0.874124	0.265325	-0.0884102	0.129802	0.201741	-0.662452	-0.0349281	-0.0875118	-0.178389	0.311967	0.505101	-0.377591	0.283551	-0.239453	0.534681	-0.746342	0.040456	1	41	BIN2	Q9UBW5
0.0334234	-0.224342	-0.482563	0.451308	-0.14201	-0.35538	-0.223093	-0.393971	-0.159701	0.083497	-0.0238667	0.0632544	0.49034	-0.255288	0.180278	0.00752163	0.262826	-0.0855961	1.03215	-0.25879	1	9	BIN3	Q9NQY0
0.172183	-0.100764	-0.177546	NaN	-0.01613	0.200246	0.966646	0.193522	0.486634	-0.184332	-0.331242	-0.688402	-0.189533	0.076962	-0.591566	0.0522246	-0.591269	0.410384	-0.300861	0.612843	1	5	BIRC2	Q13490
-0.036301	0.644368	-0.244643	-0.398389	0.0320927	-1.66241	-1.31475	-1.00088	-0.19175	0.230707	-0.343209	-0.562052	0.776391	0.350158	0.450342	0.251775	0.333496	0.538743	1.23653	0.909778	1	4	BIRC5	O15392
0.105068	0.296199	0.171323	0.101091	0.021379	0.228612	0.261484	0.0447059	-0.215489	-0.0676312	-0.0651689	-0.0351701	0.018476	0.00594854	-0.145421	0.0999141	-0.410964	0.211597	-0.457638	-0.168316	1	29	BIRC6	Q9NR09
-0.449916	-0.539068	0.144191	-0.374206	0.274424	-0.0293496	0.288941	-0.297719	0.0783298	0.491816	0.153573	0.123469	0.0862033	-0.0497697	0.274886	-0.0561727	0.0535857	0.0708339	0.153985	-0.398036	1	40	BLMH	Q13867
-0.813717	-0.686264	0.947113	-0.88131	1.07991	-0.280823	-0.824267	0.401886	-0.957363	-0.403796	-0.00280218	0.289417	-0.137528	1.18395	0.03355	1.11375	-0.381922	1.36805	-0.586981	-0.460854	1	18	BLNK	Q8WV28
-0.0131759	-0.1346	NaN	NaN	-0.24615	NaN	NaN	NaN	NaN	-0.0967616	0.220512	-0.282035	0.239614	-0.0512237	-0.569613	-0.204598	0.0597974	0.741908	0.185227	0.151099	1	4	BLOC1S1	P78537
-0.398129	-1.15968	NaN	NaN	1.17535	NaN	NaN	NaN	NaN	-0.881914	0.928671	0.188054	1.0092	0.195811	-0.810836	-1.09627	0.667526	0.207055	-0.178257	0.153418	1	2	BLOC1S2	Q6QNY1
-0.144898	-0.479376	-0.00518265	-0.287959	0.251058	-0.0106968	0.0667339	0.0218788	-0.165675	-0.25803	-0.163773	-0.0399364	0.222307	0.440788	0.165212	0.288547	-0.267352	0.327623	0.102327	-0.0635971	1	8	BLOC1S3	Q6QNY0
-0.199958	-0.124151	-0.355053	-0.0971828	-0.117839	0.728344	0.411335	-0.239997	-0.369352	-0.134042	-0.0160671	0.101248	0.447333	0.266274	0.276648	-0.0908791	-0.371046	-0.109876	0.309866	-0.315605	1	6	BLOC1S4	Q9NUP1
0.0950531	-0.373275	0.483435	-0.616981	0.696429	0.327605	0.217366	0.318867	-0.37737	0.107531	-0.121008	-0.717507	-0.405334	0.987549	-0.73101	0.19196	-0.0833088	NaN	NaN	NaN	1	3	BLOC1S5	Q8TDH9
0.116775	-0.855062	0.237388	0.0629225	0.380036	-0.150989	-0.164542	-0.195918	-0.208579	0.399508	-0.22136	-0.00422764	0.191001	0.0310316	-0.0561247	0.145946	-0.0623064	0.438619	0.226289	-0.310407	1	54	BLVRA	P53004
0.0342745	-0.177415	-0.259045	1.88	-0.136664	-0.572377	0.0456461	-0.359961	-0.17467	0.0191721	-0.254675	0.375291	0.162376	-0.671601	-0.546477	-0.538926	0.189847	-0.594746	1.6981	-0.118149	1	100	BLVRB	P30043
0.189152	0.0340009	0.063437	0.157319	0.0123601	0.392239	0.222582	0.311062	0.284899	0.333554	-0.129596	-0.490858	-0.508373	-0.13788	-0.259025	0.0732427	-0.135679	-0.164171	-0.245842	-0.00242567	0.9987	7	BMI1	P35226
-0.741502	-0.190198	0.331727	-0.147201	-0.0173086	-0.351594	0.13152	0.168509	-0.55306	0.553725	-0.0870375	0.323916	0.109496	-0.0456118	-0.399576	0.0942446	0.160395	0.272124	0.133137	0.254296	1	23	BMP2K	Q9NSY1
0.273163	0.463704	0.123929	0.07507	-0.0237555	0.471856	-0.174585	0.14877	-0.453805	0.155928	0.109461	-0.0920233	-0.267631	0.0840059	0.0924421	0.0334841	-0.345565	0.075421	-0.364206	-0.385663	1	37	BMS1	Q14692
NaN	NaN	NaN	NaN	0.109648	NaN	NaN	NaN	NaN	-0.313543	-0.330815	-0.0657551	0.178955	0.0751074	0.0596864	0.258755	0.0279615	NaN	NaN	NaN	1	1	BNIP2	Q12982
-0.0587432	-0.0211074	0.267539	-0.365737	0.0345529	0.240627	0.00242357	0.28346	0.270871	0.334113	0.0915845	-0.399554	-0.591687	0.561601	0.12646	0.339073	-0.321421	0.329282	-0.606959	-0.516379	1	22	BOD1L1	Q8NFC6
0.103606	-0.299428	0.522982	-0.658691	0.211243	-1.27195	-0.0909476	-0.483175	1.03851	-0.462898	0.412821	-0.190223	-0.0749164	0.364937	-0.382007	0.456114	0.852541	0.366061	-0.394632	-0.0199504	1	16	BOLA2	Q9H3K6
0.0504333	0.492896	-0.004176	0.355485	-0.0643805	-0.838788	-0.112479	-0.649411	0.752269	-0.172759	0.398566	-0.747893	-0.715977	0.372436	-0.775163	-0.00385747	1.12317	0.099414	0.298534	0.141678	0.9801	3	BOLA3	Q53S33
0.150132	0.040063	-0.0498075	-0.227813	-0.0986451	0.192985	-0.120381	-0.137166	-0.279635	-0.0312375	-0.0924157	0.30471	0.0338908	0.192773	0.339892	-0.103703	0.0686179	-0.133477	-0.135283	0.0865012	1	34	BOP1	Q14137
-0.00419869	-0.258738	0.141458	-0.217054	0.869819	-0.529316	-0.233798	-0.0898425	0.106953	-0.685022	0.378652	-0.72275	-0.1314	0.52844	-0.00124898	0.685409	0.113635	0.372194	0.283688	-0.60688	1	4	BORCS5	Q969J3
-0.49083	-0.656688	0.166444	-0.0216001	0.35071	0.377092	-0.082537	0.297329	-0.487019	-0.0440753	0.0414626	-0.196925	-0.27177	0.489759	-0.220699	0.177487	-0.0668024	0.625085	0.52551	-0.511935	1	6	BORCS6	Q96GS4
NaN	NaN	NaN	NaN	-0.17171	NaN	NaN	NaN	NaN	-0.00805706	0.325878	-0.0943531	-0.243552	0.129443	-0.085833	0.135595	0.01259	NaN	NaN	NaN	0.996	1	BORCS8	Q96FH0
-0.222057	-0.31425	0.0383725	2.24513	-0.0332866	-0.311969	-0.261777	-0.926099	-0.836484	0.30333	-0.731771	1.29014	0.717219	-0.755626	-0.0913939	-0.826015	-0.271085	-0.594739	1.7135	-0.131137	1	39	BPGM	P07738
0.401119	0.266908	-0.615868	0.424095	-0.121747	0.218965	-0.010323	0.126808	0.716022	0.183094	-0.101199	-0.310814	-0.475506	-0.744904	0.0228286	-0.298872	-0.22675	-0.462422	0.924367	0.0841994	1	23	BPHL	Q86WA6
2.13406	1.31388	-1.01713	2.78001	-0.729767	-0.553181	2.02923	-1.3769	-1.23929	-0.950926	-1.34418	2.74651	2.64797	-0.986209	-1.1413	-0.776374	-1.66847	-0.81795	-1.04711	-0.00286922	1	39	BPI	P17213
-0.847764	-0.753869	NaN	NaN	-0.882602	NaN	NaN	NaN	NaN	-0.591043	NaN	NaN	0.55684	NaN	NaN	-0.872331	NaN	-0.887502	4.90011	-0.621839	1	26	BPIFB1	Q8TDL5
-0.534285	-0.681628	NaN	NaN	-0.820666	NaN	NaN	NaN	NaN	-0.534167	NaN	NaN	0.377719	NaN	NaN	-0.948162	NaN	-0.652298	4.20709	-0.413603	1	31	BPIFB2	Q8N4F0
0.419263	-0.0028904	0.201524	-0.913729	0.541625	-0.297389	-0.158627	-0.00890617	0.544912	-0.0119122	0.217843	-0.51167	-0.389277	0.608878	-0.183844	0.448842	-0.30507	0.290019	-0.0554073	-0.434184	1	53	BPNT1	O95861
0.522035	0.407816	-0.658062	0.538683	-0.622324	-0.242081	0.175875	-0.305056	0.309128	-0.0770361	-0.120629	0.556063	-0.1966	-0.982039	0.549206	-0.300474	-0.261236	-0.552075	1.54428	-0.285473	1	23	BPNT2	Q9NX62
0.233976	0.535183	0.308865	-0.13269	-0.00718498	0.614401	0.560709	-0.0659122	0.338779	-0.191078	-0.310675	0.198751	-0.267197	-0.340687	-0.459391	-0.10054	-0.0925255	0.292702	-1.00665	-0.108831	1	9	BPTF	Q12830
0.334278	-0.276633	-0.197626	-0.171889	-0.0560842	-0.0654074	0.0465311	-0.0380512	-0.270525	0.915352	-0.555368	0.300729	-0.136839	0.321626	0.314434	-0.0914007	-0.373129	NaN	NaN	NaN	0.9955	2	BRAF	P15056
-0.165345	0.15575	0.349082	-0.233214	0.377384	0.734174	0.344376	0.320845	-0.0092216	0.195823	0.0579953	-0.518697	-0.177535	0.603939	-1.52452	-0.0527702	-0.00485091	0.0980057	-0.213895	-0.337325	1	7	BRAP	Q7Z569
0.777811	0.405798	-0.331905	0.30176	0.170323	-0.189926	-0.144263	-0.351749	0.11802	0.333898	-0.345407	-0.240963	-0.14703	-0.0439369	0.0565441	-0.123541	-0.370169	0.105738	0.12333	-0.104332	1	14	BRAT1	Q6PJG6
0.00598478	0.0507197	-0.0808167	0.0788302	-0.0635514	-0.402123	-0.052525	-0.00654268	-0.222903	-0.64452	-0.521529	-0.551854	1.20292	-0.0721898	0.182573	-0.242575	-0.0456929	0.794101	0.319139	0.272558	1	12	BRCC3	P46736
0.0480276	0.505881	-0.225654	-0.0636801	-0.213949	0.711575	-0.407962	-0.052236	0.123395	0.286946	-0.0460619	-0.0322966	-0.316814	0.0357615	0.445799	-0.0749487	0.0515066	-0.197065	-0.223852	-0.354373	1	15	BRD1	O95696
0.316275	0.093642	-0.18011	-0.878656	-0.173209	0.172917	0.48638	-0.0442288	-0.0868829	0.576729	-0.138068	-0.340324	-0.1403	0.31482	0.517569	0.0118949	0.0958545	0.117762	-0.330289	-0.391776	1	11	BRD2	P25440
0.0834371	0.0710355	0.012888	-0.691479	-0.112976	0.800799	-0.178423	-0.37669	0.401634	0.798052	0.361853	0.0684472	-0.268808	0.448481	0.0366307	0.129042	-0.285997	-0.283098	-0.724468	-0.290359	1	7	BRD3	Q15059
-0.0887275	0.349787	0.155837	-0.368665	-0.116046	0.27796	-0.231899	0.249291	0.280077	0.483817	-0.0543761	-0.241933	-0.464525	0.349253	0.308163	0.203753	-0.0709662	0.131705	-0.956666	-0.195838	1	59	BRD4	O60885
-0.144835	0.234483	NaN	NaN	-0.365658	NaN	NaN	NaN	NaN	-0.0754537	-0.196505	-0.144991	0.0983439	0.134142	0.352752	-0.281276	-0.122885	-0.0923175	0.377712	0.226488	0.9996	4	BRD7	Q9NPI1
0.21792	0.0529731	-0.311163	1.4196	-0.0673444	0.563251	0.323711	0.122731	0.110423	-0.228418	0.141025	0.0943444	-0.410765	-0.0123994	-1.48987	-0.0295341	0.202686	-0.0103127	-0.491439	-0.197415	1	9	BRD8	Q9H0E9
0.214101	0.23235	-0.117407	-0.00840006	-0.188888	0.23339	-0.313281	0.0756864	-0.295763	0.0120896	0.98191	0.365806	-0.253748	0.629285	-0.885706	-0.110687	0.0799645	-0.168999	-0.40671	-0.0749923	1	3	BRD9	Q9H8M2
-0.184714	0.402347	0.00550365	0.144645	-0.109866	-0.212384	-0.617814	-0.0303831	0.590972	-0.442817	0.0580988	0.193427	-0.014884	0.00779819	-0.00801945	0.710061	0.200803	0.0578108	-0.574653	-0.175931	1	7	BRI3BP	Q8WY22
0.684617	0.752105	-0.190058	0.625989	-0.344065	0.389812	0.346609	-0.183898	-0.113864	0.0309786	-0.468888	-0.20957	-0.216511	-0.219464	0.202495	-0.196099	-0.268321	-0.0561739	-0.317021	-0.248673	1	27	BRIX1	Q8TDN6
-0.512337	-0.442836	0.679179	-0.0238158	-0.395735	-1.43489	-0.0441386	-0.911805	-1.04256	0.180764	0.732618	0.396173	0.693483	-0.0726249	-0.190831	-0.0664813	0.646715	0.70626	0.499008	0.603853	1	24	BRK1	Q8WUW1
0.599639	0.36023	-0.297403	-0.358238	-0.183993	0.0499391	-0.428834	0.049057	0.383723	0.327332	-0.0987158	-0.18199	-0.378063	-0.0901537	0.444732	0.130347	-0.240777	-0.0155573	-0.170976	0.0997018	0.9989	5	BRMS1L	Q5PSV4
0.566368	0.355133	-0.00135403	-0.297235	0.0672171	-0.714676	0.0732061	-0.125606	0.848316	0.130066	0.268278	-0.113872	-0.275089	-0.258585	0.0458376	-0.0591505	0.174307	-0.326927	0.00538845	-0.361624	1	24	BROX	Q5VW32
0.132189	0.33066	-0.0132638	0.427634	-0.241938	0.92935	0.133515	0.352452	0.081766	0.508861	-0.435607	-0.760374	-1.19376	0.542424	0.129856	0.417231	-0.408586	0.197458	-0.805415	-0.324451	0.9875	4	BRPF1	P55201
0.103669	0.10464	-0.0763848	-0.0166276	-0.337679	-0.371413	0.257773	-0.0914414	0.518691	-0.286262	0.399009	0.146373	-0.23261	-0.168725	0.0657432	-0.0118458	0.23038	-0.0401509	0.224972	-0.41811	1	6	BSDC1	Q9NW68
0.768563	0.704623	-0.529495	1.04509	-1.08997	-0.324346	0.167298	-0.496599	0.0935653	0.124489	-0.205045	0.631159	1.15158	-0.700943	0.273814	-0.561947	-0.041536	-0.641258	-0.302105	-0.0669343	1	25	BSG	P35613
1.54283	-0.287084	-0.190847	1.9872	-0.693365	-0.716621	0.587876	-0.220602	-1.58268	-1.29722	-0.998266	1.30006	2.31597	-0.296463	-0.478008	-0.154833	-0.634174	-0.585632	0.504591	-0.102728	1	14	BST1	Q10588
0.549685	0.667555	-0.0852775	-0.208033	-1.64662	0.36639	-0.0714396	0.0434896	0.293142	0.173542	-0.299612	0.976917	-0.18749	0.0413533	0.371834	0.122069	0.328455	-0.616743	-0.974321	0.1551	1	6	BST2	Q10589
0.211703	0.258444	0.100693	0.038256	-0.160406	0.113062	0.38571	0.150896	0.319613	-0.108427	0.124333	-0.21167	-0.453676	0.409436	0.239512	-0.0534303	0.0978568	-0.432016	-0.72022	-0.309669	1	13	BTAF1	O14981
0.00565643	-0.00274067	-0.0731752	0.430764	-0.201022	-0.139061	0.116326	-0.145064	-0.141046	-0.232867	-0.277781	0.349122	0.289722	0.149853	-0.363618	-0.623158	-0.325287	-0.222905	1.35825	0.048031	1	8	BTD	P43251
-0.108921	0.212143	0.0577223	-0.837931	0.239092	-0.164823	-0.031122	-0.0963991	-0.0750006	0.0643198	0.463312	-0.127668	-0.171417	-0.180387	0.467097	0.272778	0.0879824	0.226864	-0.0621489	-0.235493	1	53	BTF3	P20290
-0.0847872	0.0194914	-0.246479	0.0256388	0.206522	-0.134805	-0.241182	-0.390896	-0.0720175	0.432123	0.303887	0.337637	0.0193617	-0.0542791	-0.0973433	-0.549547	0.174711	-0.0908716	0.204945	0.23789	1	16	BTF3L4	Q96K17
-0.625293	-0.87692	0.765263	0.182229	1.07831	0.417224	0.113148	0.707743	-1.04995	-0.192489	-0.517698	-0.202789	-0.485015	1.27993	-0.903966	1.04593	-0.662002	0.941567	-0.851567	-0.163655	1	33	BTK	Q06187
-0.116463	-0.0909913	NaN	NaN	-0.138338	NaN	NaN	NaN	NaN	0.118012	NaN	NaN	-0.69598	NaN	NaN	-0.0331672	NaN	0.0685593	0.309466	0.578903	0.9931	1	BTN1A1	Q13410
-0.120967	-0.678386	0.2554	0.205834	-0.369251	0.753817	0.30819	1.22706	-0.242321	-0.0419079	-0.400335	-0.354915	-0.0420509	0.0379929	-0.0705086	-0.403415	-0.305173	-0.502678	1.32334	-0.579727	1	8	BTN3A1	O00481
-0.221102	0.0532168	-0.701686	0.0358619	-0.00373468	0.626243	0.117464	0.545812	-0.340468	-0.145125	0.0689181	-0.107527	-0.126349	-0.149967	0.0772399	-0.161711	0.0589046	-0.0318528	0.080387	0.325474	1	5	BTN3A3	O00478
0.186622	0.133267	0.198534	1.31232	-0.219602	0.477384	0.936016	-0.0755814	-0.166912	0.237754	-0.111274	0.357554	-0.073879	-0.202881	0.361515	-0.186322	-0.721244	-1.28965	-0.568506	-0.585112	0.9995	4	BUB1B	O60566
-0.150715	0.241737	0.112466	-0.265715	0.257343	0.285509	-0.0836874	-0.0713964	0.214298	0.335712	0.0739149	-0.17841	-0.385123	0.221177	0.0951036	0.182151	0.0245489	0.136537	-0.727408	-0.318041	1	71	BUB3	O43684
-0.106539	0.402801	-0.254817	0.0799049	-0.325375	-0.121037	-0.47148	-0.0868336	-0.377312	7.94888e-05	-0.302517	-0.17093	-0.136157	-0.0168921	-0.0996577	0.140005	-0.670401	0.247321	2.66614	-0.396306	1	3	BUD13	Q9BRD0
-0.204232	0.368323	NaN	NaN	0.082421	NaN	NaN	NaN	NaN	0.367534	-0.0180305	-0.336342	0.352598	0.221039	0.278796	-0.0926012	-0.448268	-0.222713	-0.051535	-0.29699	1	2	BUD23	O43709
-0.240741	0.268119	0.24466	-0.330426	0.325004	-0.0359869	-0.183915	0.0582209	0.209718	0.0784063	0.0358229	-0.44192	-0.393407	0.462453	0.0372438	0.0406561	-0.0818529	0.192578	-0.135402	-0.109231	1	15	BUD31	P41223
0.0911913	0.105966	-0.207583	-0.230805	0.0941458	-0.196488	0.135379	-0.189681	-0.576737	0.594769	0.339782	0.0854692	0.134587	0.338681	0.248137	0.105783	-0.162126	-0.0420027	-0.286084	-0.382382	1	13	BYSL	Q13895
-0.366114	-0.117922	0.214401	-0.516081	0.242968	-0.167378	-0.0772534	-0.0904771	-0.88258	0.234253	0.155174	0.525511	0.492306	0.306908	-0.0804883	0.179157	-0.308561	0.138735	-0.0849095	0.202352	1	85	BZW1	Q7L1Q6
0.912598	0.314005	-0.215267	-0.32324	0.00460682	-0.373046	0.148366	-0.479082	0.141326	-0.131133	-0.124271	-0.0990633	0.0527998	-0.0180544	0.567954	-0.0931601	-0.226459	0.138632	-0.255866	0.058354	1	32	BZW2	Q9Y6E2
-0.0209414	-0.491034	0.237171	-0.899619	0.654136	0.357467	-0.120577	0.0734724	-0.845238	0.21391	0.280794	-0.377888	-0.217497	0.36552	-0.0302511	0.377271	-0.175404	0.391698	0.501148	-0.274136	1	23	C11orf54	Q9H0W9
-0.0601309	-0.447397	0.0160696	-0.675875	0.30139	0.357741	0.182537	0.283568	-0.263264	0.256684	-0.0547808	-0.0718897	-0.0971373	0.237049	-0.172685	0.156391	-0.208538	0.151694	0.00207539	0.106499	1	15	C11orf68	Q9H3H3
9.15527e-06	0.544632	-0.058638	0.0147949	0.139381	0.0339657	0.0766254	0.188869	0.0452038	-0.162825	-0.0499882	-0.400376	-0.604256	0.425556	-0.137207	0.437996	0.0224224	0.365327	-0.377854	-0.503638	1	18	C11orf98	E9PRG8
-0.198181	-0.269516	0.608059	0.422395	0.67029	0.431394	-0.083487	0.40039	0.150812	-0.675017	NaN	NaN	-0.66639	NaN	NaN	0.758444	NaN	-0.158622	-0.179102	-1.21147	0.9965	2	C12orf29	Q8N999
-0.19052	-0.897543	1.19503	2.06475	-0.496161	NaN	-0.514464	NaN	NaN	-0.460854	-0.0273352	-0.280342	0.096527	0.109995	NaN	-0.236227	-0.362853	NaN	NaN	NaN	1	2	C12orf57	Q99622
NaN	NaN	NaN	NaN	0.26133	NaN	NaN	NaN	NaN	-0.523109	0.137694	-0.389193	-0.299064	0.256002	0.0537278	0.316082	0.18653	NaN	NaN	NaN	1	1	C15orf40	Q8WUR7
0.133933	-0.0719002	-0.0686653	0.380107	-0.279305	0.109632	0.295469	-0.266429	0.00256271	-0.07071	-0.392339	-0.326529	0.292049	-0.239863	-0.00223999	-0.341439	0.0833427	0.0834038	0.568032	0.110889	1	11	C17orf75	Q9HAS0
-0.041737	0.28626	-0.356972	-1.08015	-0.0963635	0.140197	-0.14678	-0.308987	0.920492	0.279661	0.421941	-0.284001	-0.0525784	-0.157023	0.364097	-0.0536847	0.594223	-0.064877	-0.518034	0.154317	1	7	C18orf25	Q96B23
-0.106689	-0.507667	0.156281	0.545845	0.282511	-0.185964	0.107744	0.165636	-0.069002	-0.202343	-0.245897	0.184775	0.390581	0.511576	-0.370687	0.0713427	0.0951464	0.078953	-0.441992	-0.46015	0.9936	4	C18orf63	Q68DL7
NaN	NaN	NaN	NaN	-0.142376	NaN	NaN	NaN	NaN	0.095661	0.151607	0.286799	0.297532	0.0723369	0.5277	-0.107708	-1.18155	NaN	NaN	NaN	1	1	C19orf25	Q9UFG5
0.574901	0.429292	NaN	NaN	-0.19678	NaN	NaN	NaN	NaN	0.0155317	-0.164376	0.368901	-0.223907	0.153243	0.230932	-0.0824145	0.127347	-0.274377	-0.576889	-0.381405	1	2	C19orf47	Q8N9M1
-0.250621	0.964585	0.569959	-1.16892	0.43221	-0.319617	-0.319657	0.838082	1.08546	-0.763736	0.448756	-1.68569	-1.0134	0.851659	0.19497	1.48739	1.14366	-0.0150461	-1.3413	-1.13875	0.9999	6	C19orf53	Q9UNZ5
-0.46865	-0.724224	NaN	NaN	-0.782545	NaN	NaN	NaN	NaN	-0.671242	NaN	NaN	2.36887	NaN	NaN	-0.343955	NaN	-0.443735	1.86621	-0.800728	1	1	C1GALT1	Q9NS00
1.76563	-0.238193	-0.985252	2.94135	-1.38623	-0.628826	1.63085	-0.787574	-1.10678	-0.69654	-0.924167	1.32586	2.58018	-1.26113	-0.246311	-1.66596	-0.172761	-1.25794	0.825541	0.28825	1	8	C1QA	P02745
1.43192	-0.253847	-0.908895	2.39132	-0.891434	-0.463282	1.28165	-0.771461	-0.768661	-0.485006	-0.675726	1.0156	2.44603	-0.915472	-0.777971	-1.19308	-0.27294	-0.857986	0.488445	0.180794	1	29	C1QB	P02746
0.446009	-0.275728	0.0955867	0.706619	0.299395	0.126217	0.0076026	0.115421	-0.355871	-0.444349	0.437048	-0.290762	-0.265463	-0.383911	0.376264	-0.193941	-0.360283	0.0629786	0.0129851	-0.115816	1	52	C1QBP	Q07021
0.664454	-0.361768	-0.624828	2.50103	-0.822721	-0.336313	0.944808	-0.651584	-1.08722	-0.625671	-0.548887	0.777354	2.2889	-0.626863	-0.106603	-1.04776	-0.198419	-0.921537	0.566271	0.217347	1	25	C1QC	P02747
1.17019	-0.262981	-0.593053	1.82593	-0.794988	-0.450555	1.10785	-0.516563	-1.09437	-0.599472	-0.400512	0.996813	1.82027	-0.885194	-0.467218	-0.948196	-0.396263	-0.860168	0.881752	0.466734	1	85	C1R	P00736
1.56382	-0.367967	-0.670873	2.39942	-0.637563	-0.530763	1.42168	-0.714606	-1.19983	-0.792136	-0.43723	0.927298	1.70774	-0.916925	-0.554387	-0.986119	-0.315244	-1.03947	0.743317	0.399848	1	36	C1S	P09871
1.06465	0.973006	NaN	NaN	-0.0394473	NaN	NaN	NaN	NaN	0.260748	NaN	NaN	-0.638516	NaN	NaN	0.031281	NaN	-0.25462	-0.908801	-0.488304	1	1	C1orf131	Q8NDD1
-1.27904	-1.29019	NaN	NaN	0.8354	NaN	NaN	NaN	NaN	1.56287	NaN	NaN	-0.509898	NaN	NaN	-0.278149	NaN	-1.14336	2.79906	-0.696694	0.9629	1	C1orf174	Q8IYL3
0.27133	0.397	-0.303331	0.140624	-0.281576	-0.259181	0.313553	0.142247	-0.0537529	-0.548047	-0.365213	-0.441094	0.549672	NaN	0.0606193	0.288421	-0.576471	-0.249713	0.667225	0.247688	1	4	C1orf198	Q9H425
0.0628264	-0.259021	NaN	NaN	-0.13529	NaN	NaN	NaN	NaN	-0.11329	-0.033715	0.107266	0.277305	-0.350971	-0.202769	-0.527472	-0.103884	-0.255976	0.977001	0.55799	1	3	C1orf50	Q9BV19
1.17404	1.4959	-0.150425	0.273766	-0.579843	-0.704158	-0.0168778	-0.426084	1.21955	-0.741556	NaN	NaN	-0.842979	NaN	NaN	0.490805	NaN	-0.431558	-0.647066	-0.113515	1	3	C1orf52	Q8N6N3
0.340938	-0.554787	-0.425204	1.52937	-0.479613	-0.660918	1.7534	-0.408949	-0.709427	-0.664143	-0.231715	0.578869	0.923982	-0.407271	-0.620999	-0.715296	0.280576	-0.890515	0.71224	0.649461	1	20	C2	P06681
0.289944	-0.00306892	-0.051054	0.584919	0.0096035	-0.136591	0.912811	-0.219284	-0.198132	-0.338858	-0.341862	0.506903	0.500214	-0.716436	-0.227295	-0.236971	-0.35503	0.0639381	-0.150906	0.107155	1	15	C20orf27	Q9GZN8
-0.0542937	-0.0865661	0.302678	-0.388324	0.18312	0.914861	-0.00704679	0.296887	0.379214	-0.0493728	-0.144797	-0.358947	-0.637515	0.2692	-0.363347	0.147014	-0.114532	-0.0774756	-0.183007	-0.0277492	1	26	C2CD5	Q86YS7
0.359676	0.26918	-0.0293872	-0.354472	-0.0071723	-0.127503	-0.226193	-0.0586078	-0.0427291	-0.0174529	0.154903	0.631393	-0.338471	0.00738077	0.191745	0.032924	0.0356133	-0.195178	-0.254428	-0.0312201	1	10	C2orf49	Q9BVC5
NaN	NaN	NaN	NaN	-0.284175	NaN	NaN	NaN	NaN	0.448899	0.647504	0.259898	-0.280293	-0.081703	-0.121476	-0.418112	-0.170543	NaN	NaN	NaN	0.9964	1	C2orf69	Q8N8R5
-0.651407	-0.731383	NaN	NaN	0.57475	NaN	NaN	NaN	NaN	-0.157509	NaN	NaN	0.268197	NaN	NaN	-0.0901125	NaN	0.681239	-0.0325687	0.138793	0.9987	1	C2orf76	Q3KRA6
0.736388	-0.47105	-0.514886	1.45932	-0.388173	-0.542634	1.25521	-0.373729	-0.797639	-0.379737	-0.473958	0.760222	1.09293	-0.520301	-0.417787	-0.707023	-0.729348	-0.625251	1.20327	0.434176	1	602	C3	P01024
-0.156009	-0.175595	0.131439	0.0659897	0.32995	0.0808956	-0.082568	0.247176	-0.269169	-0.203226	NaN	NaN	-0.335867	NaN	NaN	0.0431931	NaN	0.145594	0.212198	-0.0340021	0.9934	2	C3orf22	Q8N5N4
1.63702	-0.241508	-0.45429	1.71435	-0.335609	-0.49092	0.977164	-0.593377	-0.938743	-0.408071	-0.295436	0.73017	0.561324	-0.50431	-0.827605	-0.529065	-1.05706	-0.772519	1.47375	0.354733	1	315	C4A	P0C0L4
1.01165	-0.868251	-0.323039	2.13443	-0.256963	0.199203	0.940768	-0.639375	-0.897393	-0.350102	-0.22865	1.31438	0.906617	-0.375678	-1.04171	-0.423318	-0.825377	-0.721976	0.333345	0.111444	1	21	C4B	P0C0L5
2.62807	0.480555	-0.826259	2.72454	-1.10494	-0.477388	1.02715	-0.865484	-1.15672	-0.731748	-1.01143	2.29276	2.1034	-1.08949	-0.298057	-1.57929	-1.51582	-1.32104	0.672051	0.0491339	1	131	C4BPA	P04003
2.39139	0.31408	-0.682805	2.64588	-0.720006	-0.435531	1.00708	-0.86428	-0.994235	-0.599906	-0.780145	1.79174	1.88663	-0.566285	-0.68807	-1.2462	-0.812572	-1.57532	0.322592	-0.394038	1	14	C4BPB	P20851
2.66185	-0.14966	-0.727419	2.14974	-0.754934	-0.48481	0.82881	-0.715819	-1.05105	-0.696814	-0.766726	1.84743	2.13692	-0.95483	-0.66009	-1.16801	-1.08438	-1.05096	0.768925	-0.128163	1	142	C5	P01031
0.288388	0.675097	-0.281966	-0.476335	-0.309576	0.601025	0.607922	0.196069	0.770666	-0.297824	-0.3328	-0.0829003	-0.756572	-0.0952637	-0.281195	-0.0702212	-0.154515	NaN	NaN	NaN	1	2	C5orf22	Q49AR2
-0.260043	0.949327	-0.252865	0.66601	-0.542699	1.21881	1.15089	0.389972	0.626966	0.0982658	-0.231846	-0.746401	-1.0279	-0.341197	0.752355	-0.375455	-0.374798	-0.779317	-0.453783	-0.466284	0.9992	4	C5orf24	Q7Z6I8
0.214425	0.125724	0.701738	-0.112893	0.239841	-0.494652	0.268207	-0.394555	-0.269595	0.142165	-0.00347624	0.279972	0.180627	-0.265623	-0.298101	-0.200332	0.404842	-0.235873	-0.215382	-0.0670587	1	5	C5orf51	A6NDU8
2.73662	-0.173796	-0.684767	1.18025	-0.70649	-0.733021	0.749212	-0.694836	-1.02388	-0.774556	-0.528367	1.84599	2.24954	-0.714619	-0.718304	-0.870392	-0.991206	-0.791896	0.844959	-0.200429	1	65	C6	P13671
0.170742	0.412862	0.00629563	-0.12657	-0.324805	-0.101342	-0.323668	-0.00657134	0.618864	-0.993728	1.29551	0.0981783	0.348417	-0.629962	0.718233	-0.28506	0.247001	-0.635468	0.00133843	-0.490271	1	19	C6orf132	Q5T0Z8
-0.209245	0.951051	NaN	NaN	-0.260861	NaN	NaN	NaN	NaN	0.284957	-0.294385	-0.2235	-0.113357	0.140857	0.360825	-0.239883	-0.553071	-0.0727722	-0.28801	0.517394	0.9998	2	C6orf47	O95873
NaN	NaN	NaN	NaN	-0.543512	NaN	NaN	NaN	NaN	0.0579842	-0.548553	0.665536	NaN	-0.735355	0.495985	0.617228	-0.0093137	NaN	NaN	NaN	0.9842	1	C6orf89	Q6UWU4
2.93743	-0.336509	-0.579439	1.50956	-1.03167	-0.470358	0.158001	-0.85737	-1.21412	-1.16899	-0.82752	1.70582	2.5187	-0.920908	-0.585691	-0.865612	-1.00499	-0.844864	1.92674	-0.0482079	1	91	C7	P10643
-0.651041	-1.07531	0.304012	-1.1859	0.325423	-0.795894	-0.995286	-0.266993	-0.55331	0.147887	0.706432	1.39823	0.926064	-0.31298	0.887886	0.0138178	1.12696	NaN	NaN	NaN	0.9999	2	C7orf25	Q9BPX7
-0.00222384	-0.110553	0.0400058	0.344988	-0.0250987	-0.294291	0.218731	-0.0951289	-0.201524	-0.0882853	NaN	NaN	0.446887	NaN	NaN	-0.0195683	NaN	0.148032	-0.123459	-0.238513	1	2	C7orf26	Q96N11
1.06808	0.718424	-0.0141489	-0.429194	0.0168894	-0.285027	-0.0301172	-0.227982	-0.176739	0.0282381	0.1854	-0.132323	0.41844	0.246847	0.365146	-0.121439	-0.034939	-0.556566	-0.638983	-0.400004	1	11	C7orf50	Q9BRJ6
2.22207	-0.038735	-0.553557	2.09264	-0.56482	-0.427498	0.579933	-0.567208	-1.05015	-0.918479	-0.689646	0.947036	2.17363	-0.293574	-0.513672	-0.790795	-1.56778	-0.729003	0.707157	-0.0175444	1	41	C8A	P07357
2.8755	-0.127154	-0.638963	1.93471	-0.707829	-0.605099	0.571202	-0.454985	-1.12271	-0.739402	-0.874209	1.16355	2.32017	-0.810927	-0.824771	-0.728734	-1.24246	-0.735473	1.00203	-0.254458	1	37	C8B	P07358
1.84396	-0.217919	-0.52212	1.71512	-0.565089	-0.195771	0.398952	-0.347048	-0.795681	-0.568741	-0.562684	0.679399	1.44877	-0.392693	-0.500985	-0.815453	-0.734217	-0.654316	0.921878	-0.135354	1	15	C8G	P07360
-0.263804	0.047302	-0.178324	0.130886	0.0990445	-0.0360244	-0.062176	0.00814409	-0.0441707	0.260988	-0.0814651	-0.281573	0.0188615	-0.059275	0.138733	-0.210997	-0.144045	-0.145682	0.573631	0.229946	1	26	C8orf82	Q6P1X6
3.0865	-0.144015	-0.719062	1.39452	-0.623362	-0.692628	0.673763	-0.519879	-1.19099	-1.04076	-1.15386	1.84429	2.536	-0.42755	-0.589951	-0.967444	-1.12792	-0.829213	1.02478	-0.533213	1	90	C9	P02748
NaN	NaN	NaN	NaN	-0.227056	NaN	NaN	NaN	NaN	0.316978	-0.650283	-0.0957388	-0.403117	0.815125	0.240296	0.0586486	-0.0548529	NaN	NaN	NaN	1	1	C9orf40	Q8IXQ3
0.0191181	-0.545894	0.00217705	-0.534301	0.0648163	-0.126462	0.154708	-0.0613968	0.200961	0.208306	-0.117459	-0.293628	0.00964432	0.52241	-0.517125	-0.112869	0.305022	0.044154	0.286801	0.491017	1	21	C9orf64	Q5T6V5
0.268634	-0.183352	NaN	NaN	0.333203	NaN	NaN	NaN	NaN	0.378017	NaN	NaN	-0.50171	NaN	NaN	0.0110929	NaN	-0.164021	0.0352152	-0.177079	0.985	1	C9orf72	Q96LT7
-0.124376	0.436907	-0.561081	-0.480244	-0.74756	-0.417641	-0.504099	-0.626354	0.11867	0.485686	-1.02277	-1.16045	0.214564	-0.884264	-0.760979	1.14518	-0.514896	1.8369	3.14847	0.418341	1	6	C9orf78	Q9NZ63
0.689612	0.0880035	-0.476434	3.82719	-0.562759	0.0646118	0.189734	-0.922374	-1.35147	0.900286	-1.53366	1.40046	0.7424	-1.39129	0.0169567	-2.08579	-0.629467	-1.6059	2.80538	-0.16547	1	167	CA1	P00915
-0.408103	-0.0633998	-0.203044	0.965151	-0.945596	-0.36448	0.729271	0.457629	-0.693353	-1.18075	0.0212731	0.833912	0.955145	-0.93643	0.978878	-0.267828	-0.0531783	-1.38143	2.30996	-0.753627	1	17	CA12	O43570
-0.257602	-0.740655	0.461785	0.227009	0.586624	0.122635	-0.199692	0.433588	0.616941	-1.20093	0.6938	0.60551	-0.823556	-0.8734	0.580286	0.16466	-0.45696	-0.50866	0.83289	-0.264272	1	4	CA13	Q8N1Q1
1.71196	0.888413	-0.555605	3.21757	-0.71509	-0.601583	-0.174967	-1.2814	-1.34887	0.215675	-1.35443	1.30081	0.985306	-1.38762	-0.154434	-1.77581	-0.0783042	-1.3172	2.70081	-0.275238	1	106	CA2	P00918
1.33789	-0.497826	-0.895573	1.50707	-1.06377	-1.21306	-0.843352	-1.08564	-2.18746	-0.0247766	-1.54201	-0.19628	1.60285	-1.36001	-0.0599119	-1.30391	2.40122	-0.950218	2.47481	3.89996	1	32	CA3	P07451
NaN	NaN	NaN	NaN	-0.597322	NaN	NaN	NaN	NaN	-0.584758	-0.333714	1.91354	3.27746	-0.997165	-0.969151	-0.389544	-1.31935	NaN	NaN	NaN	1	2	CA4	P22748
2.42203	0.533957	-1.51042	0.684767	-1.51229	0.234392	1.60894	-1.24838	-2.3397	-1.65367	NaN	NaN	3.6364	NaN	NaN	-1.10817	NaN	-0.982756	-0.472103	1.707	1	2	CA9	Q16790
0.3705	0.272278	NaN	NaN	-0.0516029	NaN	NaN	NaN	NaN	0.0478167	NaN	NaN	-0.700526	NaN	NaN	0.181207	NaN	0.231366	-0.312234	-0.0388055	0.999	1	CAAP1	Q9H8G2
-0.359085	-0.405228	0.330484	-0.299618	0.51452	-1.33791	-0.0306323	-0.143057	-0.492115	-0.213539	0.284864	0.256464	0.725177	0.226425	-0.113911	0.309211	-0.12344	0.462558	0.222206	0.18663	1	48	CAB39	Q9Y376
-0.552317	-0.415034	0.186683	-0.0298143	0.440797	-0.935021	-0.0955301	-0.0429712	-0.782633	-0.338946	0.670677	-0.0220381	0.538213	-0.165633	0.166294	0.148584	-0.0332037	0.50724	0.621364	0.133291	1	10	CAB39L	Q9H9S4
0.752585	0.047106	-0.201332	-0.0429933	-1.07396	0.777741	-0.488901	0.0217555	-0.840915	0.299124	-0.494623	-0.529871	0.0933611	0.778216	-0.208566	-0.0660894	-0.582842	-0.0411794	0.759417	1.04197	1	10	CACNA2D1	P54289
0.555535	0.243973	-0.565303	0.273377	-0.38367	0.345673	0.272324	-0.0796181	0.169869	0.526286	-0.100778	-0.0401131	0.0569386	-0.375234	-0.00358543	-0.30406	-0.335727	-0.443542	-0.167907	0.355565	0.9986	6	CACNG6	Q9BXT2
0.327202	0.574888	0.814163	0.722206	-0.490167	0.376704	0.37094	0.701422	0.19286	0.0228636	-0.301089	-0.115462	-0.558981	-0.175501	-0.612252	-0.23152	-0.026903	-0.38893	-0.520978	-0.681468	1	3	CACTIN	Q8WUQ7
1.44737	0.740698	-0.118656	-0.234467	0.1159	-0.260258	0.411295	-0.286047	0.0686395	0.247854	-0.0835422	-0.223391	-0.312123	-0.586563	0.368349	-0.336291	-0.0125125	0.25822	-0.888069	-0.316403	1	62	CACYBP	Q9HB71
0.115173	0.167201	-0.00100594	0.0750687	0.117652	0.019519	-0.00822144	-0.258656	-0.218346	0.270572	0.126193	-0.104909	-0.0710724	0.158263	-0.0334309	0.108909	0.127715	0.0496017	-0.583852	-0.0563744	1	133	CAD	P27708
0.0301308	0.624533	-0.248654	0.144057	-0.841047	-0.0907865	-0.49461	-0.0233532	1.26175	0.63703	-0.313354	-0.538119	-0.715472	-0.353234	0.0272946	-0.130801	1.02464	NaN	NaN	NaN	1	2	CADM4	Q8NFZ8
1.36829	-0.463082	-0.125459	-1.0599	1.97035	-0.705751	0.205449	-0.403101	-0.911734	-0.636371	-0.650308	0.152394	-0.305092	-0.494452	-0.434064	0.98276	-1.51373	0.708135	2.03189	0.283772	1	6	CALB1	P05937
-0.347391	0.300291	0.0345686	0.807144	0.131425	-0.122541	0.167422	-0.568373	0.391431	-0.354658	-0.367685	-0.16578	0.0166529	-0.240287	-0.502621	0.171448	0.0528945	0.409483	0.147492	0.0390852	1	6	CALCOCO1	Q9P1Z2
0.146308	0.160647	-0.106186	0.125446	-0.525821	0.112571	0.00913308	0.161045	0.184747	-0.085829	NaN	NaN	0.0524108	NaN	NaN	-0.209192	NaN	0.127906	-0.154657	0.00147031	1	3	CALCOCO2	Q13137
-0.294662	-0.685379	-0.115436	0.790657	-0.182844	-0.270517	0.995547	0.0469152	-0.898334	-0.563644	-0.301714	0.150496	0.242375	-0.330561	-0.205383	-0.139219	-0.0493734	-0.161613	0.967987	1.0047	1	129	CALD1	Q05682
0.537314	1.07049	-0.576059	-0.0666784	1.22723	-1.43553	-0.58065	-0.21321	1.8497	-0.746408	-0.915744	-0.456195	-0.749055	0.393925	0.156281	1.57529	-1.01915	0.916709	-0.191389	-0.776868	1	49	CALM1	P0DP23
0.233543	0.279113	0.0522186	-0.482987	0.112489	-1.29524	-0.649676	-0.812249	1.59663	-0.63926	0.671678	0.133029	0.0416576	-0.588244	0.791583	-0.0769737	0.998552	0.439599	0.0463097	-0.851765	1	104	CALML3	P27482
1.19134	-0.718463	-0.212212	-0.316716	1.42493	-0.182206	0.214784	-0.281756	2.67346	-0.957457	-0.701342	-0.772009	-1.02217	-0.591365	0.380498	0.16419	1.82482	-0.127064	-0.28085	-1.7104	1	10	CALML5	Q9NZT1
-0.039567	0.192164	-0.158479	-0.0326853	-0.387456	-0.417993	0.186347	0.0590849	0.158319	0.0253	0.163156	0.0435362	-0.0121241	-0.469785	0.0411654	0.0821028	0.365083	-0.111197	0.197303	0.115726	1	215	CALR	P27797
0.369426	0.040065	-0.575017	1.17614	-0.712991	-0.81252	0.540328	-0.353482	-0.129033	0.282457	-0.0209358	0.725913	0.434886	-0.914697	-0.242535	-0.561875	0.132911	-0.414819	0.13038	0.905402	1	70	CALU	O43852
-0.518203	-0.552754	-0.807663	-0.177953	-0.136652	-0.974441	1.59078	-1.09506	-0.51369	0.934249	NaN	NaN	NaN	NaN	NaN	0.40276	NaN	0.261358	0.559379	1.02789	1	3	CAMK1	Q14012
-0.844904	-0.210549	0.486318	-0.803795	0.423971	0.42548	-0.189639	0.219043	-0.126278	0.399604	0.132902	-0.0908741	0.0465504	0.533313	-0.326325	0.294265	-0.563574	0.320278	-0.191109	0.0653225	1	21	CAMK1D	Q8IU85
0.182766	-0.32909	0.342507	-0.220741	0.414107	0.0473504	0.226508	0.0186257	-0.868318	-0.323329	-0.326431	0.123179	0.443745	0.297198	-0.328985	0.229714	-0.23512	0.117629	-0.256666	0.445351	1	55	CAMK2D	Q13557
-0.402115	-0.392601	-0.176887	-0.566482	0.263607	-0.101167	-0.33126	0.185038	-0.322757	0.0902064	0.107647	-0.0423276	0.28806	0.118502	-0.290357	0.121243	-0.0629327	-0.0197637	0.559841	0.974507	1	9	CAMK2G	Q13555
0.789445	-1.12431	NaN	NaN	0.237271	NaN	NaN	NaN	NaN	-0.250481	0.109052	0.753641	-0.211893	0.701897	-0.151961	0.484961	-0.252618	0.322471	-1.07603	-0.331445	1	3	CAMK4	Q16566
0.20083	-0.170877	-0.0283871	-0.621427	-0.0213528	-0.55322	-0.180338	-0.282305	0.0741682	0.079668	-0.40152	0.55539	0.785772	-0.165309	0.0636463	0.138454	0.125593	0.232815	0.0220814	0.146315	0.9998	4	CAMKK2	Q96RR4
1.7497	0.603105	-0.509773	2.5654	-0.0575296	-0.979933	1.65009	-1.60778	-1.64017	-0.987124	-1.3586	2.0483	2.91156	-0.730992	-1.11693	-0.301024	-1.66981	0.0560244	-0.478939	-0.145579	1	43	CAMP	P49913
-0.713885	-0.231708	0.118202	-0.492655	-0.154104	-0.0998782	0.020405	-0.121691	0.510988	-0.0608252	0.205347	0.720032	0.181955	-0.0403193	0.454205	0.0189477	0.379744	-0.181736	-0.292919	-0.220106	1	10	CAMSAP1	Q5T5Y3
0.21489	-0.11744	NaN	NaN	-0.244698	NaN	NaN	NaN	NaN	0.114112	0.38184	0.470364	0.423076	-0.534438	0.290184	-0.523343	-0.342348	-0.228345	0.00237983	0.0937638	1	3	CAMSAP2	Q08AD1
-0.298571	0.388359	0.138306	-0.596167	-0.562434	0.0218818	0.136146	-0.203334	1.30926	0.162478	NaN	NaN	-0.0566523	NaN	NaN	-0.24757	NaN	-0.194008	0.0762851	-0.0739815	1	6	CAMSAP3	Q9P1Y5
0.0853251	0.0412692	0.112141	-0.160284	0.126491	0.0220393	0.0421638	0.0544585	0.185173	0.3001	-0.0640965	-0.178419	-0.27384	-0.0111772	0.269298	0.0644473	-0.174008	0.00256529	-0.257525	-0.186123	1	188	CAND1	Q86VP6
0.177316	0.108545	-0.410891	0.27552	-0.446111	0.340843	-0.148501	0.022922	0.40941	-0.72604	-0.143864	0.0334449	0.137033	-0.264857	-0.189612	-0.170691	-0.292227	-0.245921	2.14136	-0.607675	0.9999	5	CANT1	Q8WVQ1
0.526239	0.169583	-0.130412	0.679488	-0.532969	-0.0364789	-0.0867681	0.315534	-0.208421	-0.27143	-0.107062	0.329249	0.0384627	-0.355697	-0.205966	0.0382854	0.134509	-0.335433	-0.104464	0.14375	1	190	CANX	P27824
-0.162836	-0.561615	0.334356	-0.138641	0.561625	-0.162803	0.0209887	0.294275	-0.701896	-0.0705793	-0.109491	0.315542	0.204956	0.251734	-0.256515	0.328537	-0.247606	0.349869	-0.309864	0.0599634	1	342	CAP1	Q01518
-0.0766669	-0.971547	-0.198394	0.0915078	-0.00609121	-0.205604	0.25825	-0.0730868	-0.986375	-0.738754	-1.13422	-0.000773525	0.390571	-0.0430881	-0.463413	-0.100865	0.57235	-0.420012	2.13795	1.96826	1	6	CAP2	P40123
-0.40367	-0.590361	0.54015	-0.487354	0.782821	-0.448689	-0.147951	0.351806	-0.485851	0.118801	0.0733335	0.0260084	-0.0629866	0.429413	-0.589813	0.634231	0.83539	0.793197	-0.799215	-0.56926	1	142	CAPG	P40121
-0.399389	-0.146198	-0.00963039	0.1443	0.169828	-0.160574	-0.325957	-0.137373	0.379104	0.0355547	0.241043	0.154194	0.0764578	-0.157232	0.172993	-0.150982	0.113256	-0.163653	0.147978	0.0162809	1	199	CAPN1	P07384
0.0280991	-0.645212	-0.196323	-0.573599	-0.107073	-0.620981	-0.0287476	-0.12812	0.289904	-0.23102	0.629837	0.287014	0.237118	-0.213251	0.372866	-0.414331	0.704912	-0.598082	0.849583	0.357409	1	85	CAPN2	P17655
-0.0249832	0.0370457	-0.0858105	-0.00829201	-0.0273083	0.0962975	-0.0592258	0.341884	-0.687482	0.155513	0.0913879	0.0785419	0.135345	0.21944	-0.275603	0.0830185	-0.149043	0.0271084	0.00186844	0.0502979	1	19	CAPN7	Q9Y6W3
0.0902436	-0.023442	-0.232163	0.0341332	-0.0337932	-0.615401	-0.175391	-0.190949	0.635951	-0.305045	0.108461	0.0929788	0.179637	-0.474417	0.169856	-0.204232	0.117452	-0.0675838	0.871221	0.0224832	1	74	CAPNS1	P04632
-0.802031	-0.194834	0.365198	-0.797798	0.347986	-0.132315	-0.347336	0.0582676	0.885397	-0.822393	1.45348	0.732166	-0.330805	-0.912481	0.757856	-0.314327	1.13146	-0.98661	0.64805	-0.738932	1	10	CAPNS2	Q96L46
0.243308	0.610765	-0.161601	0.00787449	-0.205804	-0.04424	0.0470591	-0.400153	0.326512	0.365756	0.0344362	0.276662	-0.252282	-0.473214	0.333701	-0.234963	0.35521	-0.101148	-0.697324	-0.0305548	1	58	CAPRIN1	Q14444
NaN	NaN	NaN	NaN	-0.404029	NaN	NaN	NaN	NaN	0.0772883	0.650954	-0.42718	-0.374817	-0.818811	2.56999	-0.298832	-0.974563	NaN	NaN	NaN	1	1	CAPS	Q13938
-0.140351	-0.397015	0.320602	-0.422175	0.493772	-0.182686	-0.148449	0.161172	-0.309498	0.0574356	0.00101242	0.111772	0.387086	0.289873	-0.129044	0.245964	-0.121674	0.511175	-0.660958	-0.0680145	1	79	CAPZA1	P52907
-0.191499	-0.293405	-0.0560948	-0.0702874	0.190415	-0.264066	0.248429	-0.0299222	-0.443779	0.164042	-0.242531	0.0124381	0.353957	0.136259	-0.295971	-0.0764367	-0.0964467	0.245056	0.111513	0.59833	1	38	CAPZA2	P47755
-0.342063	-0.454751	0.336252	-0.398534	0.468906	-0.102069	0.0165322	0.183666	-0.313199	0.0110028	0.0117391	0.123452	0.108774	0.376809	-0.372506	0.233661	0.0027936	0.383424	-0.319508	0.0456174	1	158	CAPZB	P47756
-0.664668	-0.995274	NaN	NaN	0.976227	NaN	NaN	NaN	NaN	0.0966784	-0.0938305	-0.757903	0.143096	1.188	-0.798645	1.06638	-0.78063	0.860739	0.317832	-0.55801	1	9	CARD11	Q9BXL7
-0.167152	-0.1644	-0.424638	-0.268579	0.130222	-0.654223	-0.419409	-0.267614	-0.741663	0.307022	0.0836563	0.624339	0.969447	0.166614	0.340892	0.161554	0.323932	NaN	NaN	NaN	1	2	CARD19	Q96LW7
0.366245	0.90072	-0.34528	-1.71177	0.326963	-1.11176	0.0141306	-0.733608	0.0448923	-0.582638	0.772261	0.529186	-0.120661	0.539042	-0.0893059	0.210711	0.287084	0.24544	-0.0856838	0.544032	1	3	CARD6	Q9BX69
-0.362745	-0.883674	0.798735	-0.492595	0.676645	-0.509979	0.173555	-0.252875	-0.211275	0.226452	0.0877049	-0.29805	0.163784	0.55823	-0.371975	0.902494	0.499898	0.962316	-1.81073	0.144086	1	3	CARD8	Q9Y2G2
0.399621	0.335217	NaN	NaN	0.342515	NaN	NaN	NaN	NaN	-0.458994	0.538584	0.111262	0.202124	0.178434	0.231252	-0.312815	-0.600136	0.282745	-0.926641	-0.323168	1	2	CARD9	Q9H257
-0.00868988	-0.338593	0.0404949	-0.0603619	0.150066	-0.319506	-0.12841	-0.21806	0.699329	-0.180433	-0.240919	-0.355089	0.290443	-0.289982	0.0954666	-0.141525	0.694962	0.36614	-0.0505409	-0.00479317	1	31	CARHSP1	Q9Y2V2
-0.130113	0.1915	-0.229086	0.439146	-0.262815	-0.2257	0.0523645	-0.451174	0.50314	0.0495741	-0.280453	0.155934	0.172163	-0.178236	0.268414	-0.192884	-0.0967024	-0.135763	-0.0659006	0.416592	1	30	CARM1	Q86X55
-0.129428	0.426636	-0.357299	-0.478353	-0.0941499	-0.0838941	-0.0520947	-0.239332	0.807864	-0.111926	-0.127775	0.159623	-0.122226	-0.0220044	0.293204	0.155461	0.197793	-0.312129	0.164771	-0.0747407	1	27	CARMIL1	Q5VZK9
-0.784595	-0.163318	0.822951	-0.429424	0.271561	1.1189	0.129053	0.897774	-0.690603	0.0529091	-0.678575	-0.67137	-0.142519	0.199021	0.050174	-0.298187	-1.06422	0.158563	1.03059	0.19131	1	5	CARMIL2	Q6F5E8
-0.0330345	-0.468038	-0.0257866	-0.250173	0.0907162	-0.37042	-0.0947334	0.00325851	0.287272	-0.0290844	0.315938	0.253577	0.276933	-0.012645	0.0474041	0.0760601	-0.0299828	-0.136409	-0.0144398	0.113587	1	53	CARS1	P49589
-0.931235	-1.25075	NaN	NaN	0.454854	NaN	NaN	NaN	NaN	-0.313008	0.606235	0.74191	-0.028859	0.627956	0.268193	0.916751	0.48585	0.537431	-1.14168	-0.973643	1	5	CARS2	Q9HA77
0.139675	0.407406	0.0263101	0.419289	-0.444205	0.496846	0.304949	0.0534564	0.296249	-0.171673	-0.402969	0.0318805	-0.387751	-0.393444	-0.124586	-0.0181836	-0.23325	NaN	NaN	NaN	1	3	CASC3	O15234
-0.101694	0.281548	-0.510937	0.346119	-0.457403	-0.216572	0.759979	-0.444157	0.539189	0.544665	0.329809	0.545771	-0.112112	-1.05533	-0.0417346	-0.712519	0.513497	-0.855467	0.836815	-0.18947	1	18	CASK	O14936
-0.564875	-0.26763	0.185879	-0.666435	0.259621	0.114668	-0.112669	0.350021	-0.428463	0.254841	0.365213	-0.259458	0.615576	0.443686	-0.183222	0.186331	0.327995	0.217007	-0.590315	-0.247772	1	57	CASP1	P29466
-0.61985	-0.147919	0.0321767	-0.288981	-0.040766	-0.36587	-0.0235904	0.13468	-0.285295	0.0886781	0.784702	0.508154	-0.0725425	-0.108579	0.0527856	0.0505807	0.451851	-0.268839	-0.599781	0.718406	1	10	CASP10	Q92851
2.05193	0.634712	-0.244826	0.748736	-0.810895	0.205282	0.366066	-0.322471	-0.315731	-1.04009	NaN	NaN	-0.820252	NaN	NaN	-1.22132	NaN	-1.16273	1.93197	-0.000391515	1	3	CASP14	P31944
0.326028	0.0939446	0.272587	-1.00166	0.302527	0.24751	0.101849	-0.0488929	1.54976	0.613407	-0.477552	-0.778672	-0.793018	-0.256283	0.66177	-0.10585	-0.707454	NaN	NaN	NaN	1	2	CASP2	P42575
-0.533851	-0.407974	0.215476	-0.822278	0.433035	0.114436	0.161053	-0.0867437	-0.533214	0.720217	0.568982	0.0424925	0.0221964	0.515935	-0.53407	0.0650545	-0.425037	0.6214	-0.155126	0.0180174	1	34	CASP3	P42574
-0.173325	-0.0601624	0.0231505	-0.162494	0.154349	-0.077218	0.117698	-0.00915041	-0.43876	-0.144374	0.0410853	0.192489	0.504741	0.357066	-0.12806	0.122153	0.0474502	-0.0488385	-0.0868329	-0.230967	1	18	CASP4	P49662
0.331555	0.15428	-0.524772	0.203776	-0.0953958	-0.228689	-0.114166	-0.459408	-0.232095	0.766815	-0.353954	-0.0283372	0.18272	-0.283651	-0.576034	-0.147175	-0.134004	0.325548	0.435374	0.777613	1	9	CASP6	P55212
-0.223765	-0.468665	0.174766	-0.816862	0.0955406	-0.34969	0.181938	-0.33733	0.486471	0.22434	0.181957	0.339445	0.177816	-0.150191	0.445522	-0.338835	0.515838	0.0682999	-0.448178	0.241582	1	26	CASP7	P55210
-0.134802	0.175581	0.138107	-0.151367	0.185095	-0.0994361	0.664797	0.105491	-0.805806	0.130472	0.150015	-0.0271857	0.134309	-0.0881808	0.0173089	-0.0192378	-0.095898	0.0531899	-0.486298	0.153846	1	17	CASP8	Q14790
-0.0429626	-0.635128	NaN	NaN	-1.12372	NaN	NaN	NaN	NaN	-0.553845	-1.67911	-0.545424	2.55719	-1.60911	-0.679258	-1.25112	0.916523	-0.155719	0.022347	4.77934	1	7	CASQ1	P31415
3.37784	-0.632129	-0.520215	0.84903	-1.06177	-0.71055	-0.647393	-0.870137	-1.56388	-1.2761	-1.36681	0.972262	3.42698	-1.38394	-0.576888	-1.19306	1.66492	-0.711694	-0.799583	3.02313	1	12	CASQ2	O14958
-0.41015	-0.477389	-0.11066	-0.133142	-0.221641	-0.305194	0.393365	-0.0409822	0.399238	-0.417409	0.423314	0.00714588	0.243997	-0.36815	0.4975	-0.0131845	0.378968	-0.175761	0.313201	0.0169325	1	99	CAST	P20810
0.13442	0.118158	0.00213185	0.200925	-0.0410581	-0.786002	-0.219634	-0.0106455	0.140159	-0.237877	0.324586	0.121578	0.450826	-0.259427	0.196857	-0.270907	0.135909	NaN	NaN	NaN	1	3	CASTOR2	A6NHX0
0.0666956	-0.224145	-0.213343	2.34449	-0.106639	-0.269999	-0.085446	-0.527981	-1.01048	-0.147753	-0.740552	0.783241	0.627605	-0.232192	-0.4548	-0.458409	-0.537943	-0.404831	1.537	0.0554861	1	169	CAT	P04040
0.0879062	-0.402164	-0.264852	0.84326	-0.90504	-0.427723	-0.74728	0.174109	-1.08689	-0.881994	0.103373	1.01369	1.85119	-0.662161	-0.35193	-0.487438	-0.766248	-1.18799	2.29527	1.80291	1	28	CAV1	Q03135
-0.0668009	-0.694724	-0.9675	1.05159	-1.46483	-0.596192	0.146374	-0.331067	-0.761795	-0.539801	-0.339593	1.07743	2.66429	-0.972604	0.607409	-0.69257	-0.856682	-1.01893	2.13197	1.62403	1	3	CAV2	P51636
-0.267284	-0.602968	-0.551202	0.00554495	-0.37072	-0.290481	-0.0363004	0.0331939	-0.871618	-1.06434	0.388382	0.458241	1.24	-0.48253	-0.261364	-0.467029	-0.22464	-0.560402	2.64985	1.27567	1	80	CAVIN1	Q6NZI2
-0.661496	-0.414874	-0.0468952	1.33947	-0.112441	0.0696648	-0.0290882	0.0396431	-1.2103	-0.336934	0.172927	0.112447	-0.174514	0.0364635	-0.145591	-0.262653	-0.510446	-0.576966	1.95889	0.752692	1	96	CAVIN2	O95810
-0.321895	-0.532747	-0.563595	0.200112	-0.224602	-0.0997713	0.17671	-0.225433	-0.942547	-0.678102	0.273258	0.488403	0.827538	-0.158832	-0.411697	-0.501722	-0.186216	-0.501192	2.65561	0.726721	1	26	CAVIN3	Q969G5
2.40512	-1.0584	NaN	NaN	-1.47468	NaN	NaN	NaN	NaN	-1.27966	-1.57639	0.392768	3.79266	-1.4	-1.09736	-1.698	1.02556	-1.33623	-0.228104	3.53274	1	3	CAVIN4	Q5BKX8
-0.134186	-0.334768	0.321881	-0.404804	0.46978	0.368986	-0.149238	0.197983	0.021805	0.136984	-0.441137	-0.369406	-0.0157946	0.631575	-0.353399	0.29163	0.18614	0.497299	-0.773422	-0.147909	1	32	CBFB	Q13951
-0.23417	-0.467509	0.386466	0.251815	0.485284	0.115728	0.168449	0.136587	-0.935372	0.0735754	-0.312279	0.182054	0.165357	0.654924	-0.409134	0.567853	-0.135943	0.290237	-0.633799	-0.350123	1	16	CBL	P22681
-0.229873	-0.0625085	-0.501235	0.857422	-0.158962	0.112005	-0.0493449	-0.0463065	0.40229	-0.0211629	NaN	NaN	-0.305048	NaN	NaN	-0.377288	NaN	-0.444768	0.249607	0.575172	0.9998	2	CBLC	Q9ULV8
-0.172334	0.248919	0.0302814	0.350426	0.116734	0.507403	-0.0132138	0.0638335	0.596888	-0.0173242	-0.27156	-0.66415	-0.611213	0.368042	0.010834	0.0735743	0.101446	-0.151878	-0.789625	0.222918	0.9999	3	CBLL1	Q75N03
-0.267843	-0.325443	-0.139387	-0.59032	-0.000325871	-0.330236	-0.150392	-0.370857	0.616843	0.166058	0.196352	0.409802	0.26747	-0.369722	0.14074	-0.121357	0.500334	-0.416481	1.12682	-0.342054	1	148	CBR1	P16152
-0.723175	-0.205439	-0.913858	-0.199635	-0.407467	-0.59285	0.279747	-0.993259	1.37884	0.287228	0.878981	0.0152683	0.240814	-0.253576	0.50491	-0.503498	0.892319	-1.23976	2.13724	-0.582823	1	45	CBR3	O75828
-0.69586	0.0688609	0.0443496	-0.225309	0.328489	0.197039	-0.0816842	0.371672	0.342764	0.611143	0.403364	-0.24807	-0.509888	0.0578746	0.258173	-0.204573	-0.290342	0.198687	-0.311535	-0.315153	1	23	CBR4	Q8N4T8
0.91195	-0.0250352	-0.351524	1.50886	-0.596002	0.675791	0.225323	-0.873781	0.490039	2.07386	-0.33508	-0.307609	0.656892	-1.44783	0.36753	-1.49308	-1.10833	-0.75323	0.268326	0.112931	1	5	CBSL	P0DN79
0.515263	0.365891	-0.371771	-0.335152	-0.229709	-0.464838	0.00982871	-0.252643	0.319498	-0.128733	0.301757	-0.235294	0.272524	-0.329647	0.329375	-0.167632	0.282132	0.0614673	-0.0371426	0.094824	1	6	CBWD6	Q4V339
0.252411	0.498944	0.00756874	-0.0819756	-0.104721	0.0733227	-0.149829	0.209788	0.403504	0.662274	-0.337482	-0.313352	-0.832418	-0.144636	-0.0391346	-0.0514065	0.217581	0.185793	-0.669328	0.213097	1	17	CBX1	P83916
0.298351	0.453201	0.198358	-0.217951	0.211683	0.184293	-0.0855604	0.056558	-0.192153	0.479003	-0.0380007	-0.209614	-0.626919	0.175743	0.0912794	0.0892099	-0.0884138	0.304628	-0.902314	-0.18138	1	66	CBX3	Q13185
-0.674813	-0.173738	NaN	NaN	-0.250127	NaN	NaN	NaN	NaN	-0.590213	-0.311502	0.94996	0.294839	0.269197	1.51791	0.111811	-0.377708	-0.147526	-0.122473	-0.495618	1	2	CBX4	O00257
-0.323024	0.567359	0.150689	-0.803026	0.0920073	-0.0948366	-0.0527243	-0.104846	0.688511	1.05085	0.242817	-0.375986	-0.704673	0.109116	0.632968	0.0999876	-0.250015	0.419766	-1.11737	-0.227575	1	44	CBX5	P45973
0.12163	0.0922871	0.754578	1.47354	0.112029	0.178514	0.296478	0.129148	-0.241534	-0.0991755	0.066205	-0.992417	-0.966427	0.155975	-0.0308685	-0.112377	-0.155799	-0.00737476	0.0912828	-0.865696	1	3	CBX7	O95931
-0.586547	0.232595	-0.0838192	-0.1929	-0.178824	0.260278	0.422303	0.00768585	0.560617	0.0181095	-0.0409706	0.233348	0.0190689	-0.239741	0.223554	-0.160956	0.249871	-0.454907	-0.0979526	-0.190812	1	34	CC2D1A	Q6P1N0
0.228857	0.335743	-0.590954	0.858315	-0.275779	0.572945	0.120051	-0.0627973	-0.349008	-0.0990159	-0.511782	-0.0242631	0.105519	-0.12709	0.106209	-0.583321	-0.50664	0.12559	0.073519	0.603905	1	9	CC2D1B	Q5T0F9
-0.365817	0.190669	0.173892	-0.743188	-0.10061	0.490508	-0.167552	0.30477	0.168366	0.202098	0.115535	-0.131902	-0.39343	0.413319	0.137429	0.261361	-0.127114	0.17426	-0.308559	-0.294034	1	50	CCAR1	Q8IX12
0.161807	-0.000775814	0.10192	-0.409116	0.236401	0.38041	0.0155931	0.0711179	0.330012	0.431061	0.149407	-0.397003	-0.513721	0.221903	-0.200723	0.197781	0.0789704	0.0535836	-0.627626	-0.281002	1	135	CCAR2	Q8N163
-0.338567	-0.554379	NaN	NaN	0.724506	NaN	NaN	NaN	NaN	-0.503218	-0.220125	0.289167	0.254101	0.0173702	-0.410674	0.497425	0.551361	0.770041	-0.716852	-0.360157	0.9992	2	CCDC102A	Q96A19
0.630317	-0.158537	NaN	NaN	-0.501705	NaN	NaN	NaN	NaN	-0.438306	-0.490694	-0.0632521	0.16179	0.26386	0.631314	-0.0846287	-0.448096	-0.214584	-0.0860611	0.798581	1	2	CCDC115	Q96NT0
-0.12359	-0.32049	-0.228773	-0.271485	-0.24268	-0.109334	0.168505	0.0285325	-0.0807576	0.42311	0.333785	4.05031e-05	-0.323068	0.705065	0.446295	0.422101	-0.827257	NaN	NaN	NaN	1	3	CCDC117	Q8IWD4
-0.424802	0.0899931	0.170378	-0.315893	0.044129	-0.0451807	0.0163599	0.0480944	0.23384	-0.00650349	-0.0338129	-0.100971	0.25169	0.118725	-0.373638	0.151269	0.252478	0.105603	-0.0695852	-0.112174	1	25	CCDC124	Q96CT7
-0.0684467	0.682355	-0.0494705	0.688633	-0.314227	-0.543879	0.10862	-0.376225	-0.283612	-0.00654559	-0.255498	0.453553	0.074697	-0.685234	0.140069	-0.115244	0.253374	-0.109983	0.0693068	0.337756	1	5	CCDC134	Q9H6E4
0.773873	0.835465	-0.291391	1.10729	-0.586982	0.3184	0.613257	-0.0413718	0.299004	-0.975643	-0.384983	-0.485935	0.0215173	-0.120582	0.602103	-0.200872	0.295531	-0.516431	-0.582111	-0.680143	1	7	CCDC137	Q6PK04
0.0351348	-0.196988	-0.365592	-0.271052	0.0115618	-0.140975	0.0389113	-0.0832963	-0.566687	-0.113745	NaN	NaN	0.913095	NaN	NaN	-0.00114683	NaN	0.0461764	0.647512	0.04709	0.9753	5	CCDC141	Q6ZP82
0.0178885	0.184549	0.154182	-0.217904	0.110744	0.0525526	0.221996	0.243984	0.523	0.00973644	0.203142	-0.24758	-0.339579	0.0944952	-0.0687471	0.0357145	0.163766	-0.231383	-0.294362	-0.616194	0.9876	3	CCDC180	Q9P1Z9
-0.228034	0.0487952	NaN	NaN	-0.214556	NaN	NaN	NaN	NaN	-0.192004	-0.28463	0.0496172	0.310251	-0.39449	0.721826	-0.134116	-0.317946	0.107051	0.345712	0.182523	0.9997	2	CCDC186	Q7Z3E2
0.00186291	-0.440642	-0.00260983	-0.00698528	0.138555	-0.040011	0.541709	0.00509777	-0.391366	0.0175489	-0.194867	-0.0899893	0.224882	-0.0191866	-0.23568	0.0702032	-0.111487	0.00245991	0.271343	0.259162	1	42	CCDC22	O60826
-0.0897566	-0.315632	0.220348	-0.754574	0.131395	0.0547823	0.237157	0.160797	-0.017037	0.320686	0.320888	-0.428593	0.333209	0.0669588	0.00554218	-0.188065	-0.251706	0.0709051	0.0639204	0.0587763	1	16	CCDC25	Q86WR0
-0.821611	0.256832	-0.0557801	NaN	-0.108404	-1.47493	0.23065	0.0763858	0.380356	-0.407574	NaN	NaN	0.198597	NaN	NaN	0.575562	NaN	0.981341	-0.0131451	0.181716	1	2	CCDC28A	Q8IWP9
0.467359	0.947677	0.410201	-0.904329	-0.276502	0.0642463	0.0416576	0.434901	0.54103	-0.142434	-0.141078	-0.0483502	-0.349698	0.081668	0.445209	0.155063	-0.139933	0.0208065	-0.942324	-0.665171	1	4	CCDC43	Q96MW1
-0.0460902	-0.0927154	0.0650205	-0.215613	0.0678662	0.0706834	-0.0255176	0.301492	-0.162284	-0.0569926	0.11004	0.134831	-0.226916	-0.0283423	-0.0278941	-0.0511809	0.158511	-0.361943	0.0714253	0.315621	1	24	CCDC47	Q96A33
-0.926516	-0.464469	0.545501	-1.23362	0.712405	0.00809584	-0.303552	0.52818	0.500739	0.520772	-0.164605	-0.935672	-0.0296525	1.14403	-0.584151	0.710645	0.209806	0.636874	-0.617673	-0.257134	1	14	CCDC50	Q8IVM0
0.267291	0.150016	-0.827941	0.754252	-0.227186	0.592254	0.421887	-0.234393	-0.524092	-0.0803518	-0.285809	-0.173607	0.187453	-0.126979	-0.108488	0.010171	-0.789981	0.239684	0.429114	0.326703	1	8	CCDC51	Q96ER9
-0.138947	0.198577	-0.132504	-0.396847	-0.108962	-0.240586	0.0504928	-0.258639	0.375917	-0.353198	0.0585055	0.24813	-0.0972123	-0.315039	0.398036	-0.249033	0.444753	0.0132499	0.301507	0.201797	1	32	CCDC6	Q16204
-0.657129	-0.219848	NaN	NaN	0.169925	NaN	NaN	NaN	NaN	-0.493796	NaN	NaN	-0.28095	NaN	NaN	0.298099	NaN	0.0845533	-0.120883	1.22003	0.9999	1	CCDC61	Q9Y6R9
0.351479	0.155196	-0.0645249	0.409659	-0.0082715	-0.275716	0.0872752	-0.0670636	-0.351846	-0.441735	0.117705	0.226454	0.0964744	-0.413235	-0.0203221	-0.200633	0.399104	NaN	NaN	NaN	1	3	CCDC71L	Q8N9Z2
-0.357918	-0.275675	-0.34838	1.06351	-0.540064	-0.26465	1.0506	-0.361951	0.844211	-0.479745	-0.757097	0.395412	0.927486	-0.722109	-0.622688	-0.339755	0.693754	-0.873281	0.349591	0.618757	1	8	CCDC80	Q76M96
0.339074	0.660337	-0.191371	-0.368584	0.0416309	0.0134022	0.24524	-0.318515	-0.442281	0.280706	0.0562946	-0.297143	0.198383	-0.0122517	-0.185384	0.120525	-0.0444706	0.230712	-0.628211	0.301906	1	11	CCDC86	Q9H6F5
-0.392574	-1.00681	-0.381544	0.342434	-0.341592	0.287607	0.860138	-0.134494	-0.81792	0.395104	0.797367	1.16399	-0.590003	0.378683	0.807459	-0.959151	0.295109	-2.46105	-2.34453	4.10177	0.9988	4	CCDC88A	Q3V6T2
-0.648601	-0.672611	0.439921	0.0186244	0.481675	0.469617	0.343507	0.299628	-0.725954	-0.264188	-0.224517	-0.161876	0.168124	0.375245	-0.741159	0.182338	-0.19288	0.45045	0.0902301	0.312425	1	7	CCDC88B	A6NC98
NaN	-0.526484	0.180456	-0.644135	0.0239588	0.258224	0.177192	0.443047	0.298217	0.117024	-0.347444	0.191492	0.435186	-0.149825	-0.336332	-0.0245107	-0.0960678	NaN	NaN	NaN	0.9998	3	CCDC88C	Q9P219
-0.0796208	0.195117	-0.077805	-0.120385	-0.0427136	0.287515	0.0749125	-0.0776677	0.0934348	0.148546	-0.131129	-0.499382	-0.0610433	-0.171128	0.240186	0.290349	0.0891643	0.225805	-0.130847	-0.25331	1	9	CCDC9	Q9Y3X0
-0.161627	0.121986	NaN	NaN	-0.364226	NaN	NaN	NaN	NaN	-0.287321	-0.246971	1.48844	0.585638	-1.07543	-0.208874	-0.208533	-0.113646	0.168903	0.195053	0.106603	0.9995	3	CCDC90B	Q9GZT6
0.424959	-0.328382	-0.0386693	-0.466667	-0.00378771	0.184651	0.127758	0.100676	-0.169502	-0.294641	-0.359989	0.0708316	0.304694	0.0599921	-0.35564	0.0138839	-0.29442	-0.118183	0.369036	0.7734	1	6	CCDC91	Q7Z6B0
-0.103881	-0.287963	-0.085967	0.132346	0.110433	0.58262	0.224034	0.0361777	-0.522065	0.00400267	-0.0917176	-0.105977	0.189054	0.148925	-0.253373	0.0136729	-0.162009	-0.0411042	0.183	0.0297919	1	17	CCDC93	Q567U6
-0.421799	0.253526	0.0480591	-0.354287	0.284942	0.0604034	-0.245325	0.0615746	0.0461231	0.272714	0.218723	-0.209872	-0.437945	0.459362	0.356029	0.206535	0.167329	0.135103	-1.02213	0.120931	1	14	CCDC97	Q96F63
NaN	NaN	NaN	NaN	-0.163255	NaN	NaN	NaN	NaN	0.144385	-0.0107011	0.14373	0.992682	0.0030366	-0.626714	-0.270247	-0.212917	NaN	NaN	NaN	0.9747	1	CCIN	Q13939
-1.41879	-1.53708	0.93864	-0.636272	0.473523	0.841428	0.0376978	1.32712	-2.44153	0.304598	0.131695	-0.517203	-0.398776	1.8346	-0.569217	1.65028	-0.353844	0.277018	0.448831	-0.392726	1	8	CCL21	O00585
0.800057	0.799554	-0.0031177	0.776608	-0.125276	-0.319747	0.20131	-0.364213	0.540282	-0.47964	-1.00087	-0.289746	0.23774	-1.01175	0.217908	-0.2685	-0.753627	-0.104549	0.884873	0.262704	1	13	CCL5	P13501
0.923838	0.547619	NaN	NaN	0.193516	NaN	NaN	NaN	NaN	-0.126437	-0.449618	-0.355416	-0.292129	0.266017	-0.9437	0.185305	-0.457849	0.140956	0.254018	0.113881	1	4	CCM2	Q9BSQ5
0.177382	0.667199	NaN	NaN	-0.0787363	NaN	NaN	NaN	NaN	0.144773	-0.313624	-0.514722	0.418414	-0.639308	-0.5351	0.198668	-1.38112	1.02285	0.0980864	0.735244	1	3	CCNA2	P20248
1.02296	1.01882	-0.274729	-0.0996557	-0.285622	-0.196972	0.357685	-0.956089	0.601172	0.457603	-0.510506	-0.215285	-0.364391	-0.43096	0.454554	-0.229635	0.753099	-0.315425	-0.738351	-0.048266	1	6	CCNB1	P14635
0.060115	0.337085	-0.679059	0.0812351	-0.478722	0.0718271	0.0195466	-0.837731	1.41803	0.00733865	NaN	NaN	0.579355	NaN	NaN	-0.365623	NaN	-0.367071	0.17937	-0.0256928	1	3	CCNDBP1	O95273
0.429099	-0.135255	-0.0402953	-0.0844885	0.263941	0.120042	0.287407	-0.217202	-1.1583	0.527496	-0.00726762	0.0926651	0.393505	-0.270346	-0.224024	-0.138042	0.161064	NaN	NaN	NaN	1	4	CCNH	P51946
0.400891	0.0260925	-0.107158	0.298306	-0.246594	0.127635	-0.0857468	-0.0171394	0.106849	-0.76131	-0.0655327	0.617661	0.251786	-0.613403	0.253865	-0.294587	0.108384	NaN	NaN	NaN	1	5	CCNK	O75909
-0.482209	0.262299	-0.561267	0.760711	-0.00240211	0.756318	0.0899918	0.384551	0.377485	-0.212621	-0.197708	-0.184891	0.270769	0.178416	0.507268	-0.0325926	-0.0353096	0.338445	-0.659219	-1.55804	1	5	CCNT1	O60563
NaN	NaN	NaN	NaN	-0.473462	NaN	NaN	NaN	NaN	1.0433	0.140239	-0.828956	-0.626317	0.415778	-0.060264	0.177579	0.212104	NaN	NaN	NaN	0.9999	1	CCNT2	O60583
-0.512516	-0.271266	0.119511	-0.474872	-0.0920043	-0.377662	-0.547817	0.173914	0.095593	0.142142	0.501719	0.546662	-0.316421	0.475979	0.115103	0.369778	0.46605	-0.241628	-0.335542	0.163277	1	6	CCNYL1	Q8N7R7
-0.00257726	-0.856016	0.503632	0.65189	-0.87621	0.176565	0.0703578	0.415952	-0.728357	0.215439	-0.181377	-0.209574	0.356467	0.652192	-0.500267	0.684606	-0.221176	0.342473	-1.19045	0.696432	0.9986	4	CCR1	P32246
-1.94682	-1.61854	1.5352	-1.45134	0.482679	1.90675	-0.497441	2.20595	-1.05631	0.239703	-0.53057	-0.393575	-0.882454	2.6588	-0.972122	1.54129	-0.841007	2.09888	-1.7412	-0.737879	0.9999	3	CCR6	P51684
-0.161602	-0.383774	-0.0234108	0.743347	0.342928	-0.371611	-0.309904	-0.103695	-0.393902	0.207554	-0.028307	-0.257492	0.00420761	0.471518	-0.38723	0.277071	-0.1945	0.135906	0.514221	-0.0813255	1	26	CCS	O14618
NaN	NaN	NaN	NaN	0.12823	NaN	NaN	NaN	NaN	0.017581	0.31117	-0.348906	-0.065937	0.243848	0.0107279	-0.418573	0.12186	NaN	NaN	NaN	0.9989	1	CCSMST1	Q4G0I0
0.551163	-0.0327465	0.0399654	0.36395	0.267749	-0.119516	0.0702923	-0.14665	-0.0805714	0.125953	-0.0743591	-0.127437	-0.143224	-0.0813877	-0.074609	0.0629719	-0.216661	0.146945	-0.164499	-0.36733	1	220	CCT2	P78371
0.51403	-0.0072691	-0.0624849	0.298185	0.109413	-0.100796	0.137138	-0.129534	-0.296383	0.146023	0.023382	-0.130022	-0.0338404	0.0630701	-0.0501902	-0.00392933	-0.224434	0.165357	-0.198971	-0.218744	1	236	CCT3	P49368
0.562971	-0.0594161	0.0372731	0.33078	0.0974938	-0.0107005	0.172151	-0.149054	-0.607657	0.0921647	-0.0869353	0.101986	-0.0647643	0.0557382	0.0517652	-0.167288	-0.2673	0.0692098	-0.0117209	-0.146696	1	209	CCT4	P50991
0.479048	-0.104132	0.0415762	0.183142	0.213419	-0.176401	0.144272	-0.0331614	-0.215843	0.116512	0.17041	-0.0216486	-0.0643007	-0.0631372	-0.0994494	-0.0114443	-0.000591469	0.11346	-0.380575	-0.291153	1	195	CCT5	P48643
0.625281	0.0627222	0.108298	0.32792	0.192401	-0.182176	0.157109	-0.128556	-0.165784	0.125627	-0.0302114	-0.114955	-0.198615	-0.0505342	0.0500307	0.0592585	-0.0913286	0.0652018	-0.408065	-0.403625	1	148	CCT6A	P40227
0.390741	-0.231834	0.123728	0.055645	0.289181	-0.0170212	0.173088	-0.0383663	-0.326405	0.128033	0.042284	-0.113089	-0.0606747	0.123791	-0.230688	0.0122032	0.0508804	0.122261	-0.213081	-0.280676	1	211	CCT7	Q99832
0.554616	-0.0579768	-0.0211326	0.223094	0.105349	-0.1384	0.159221	-0.11489	-0.162726	0.195956	-0.095729	-0.0326091	-0.0999442	-0.00434599	-0.0454551	0.0760602	-0.195184	0.20571	-0.242721	-0.308892	1	248	CCT8	P50990
-0.0198037	-0.2535	0.342909	-0.209023	0.232495	-0.206719	-0.0624768	0.317911	0.0808071	-0.0264775	0.0386413	-0.0200879	0.223078	0.159273	-0.102049	0.215113	-0.0393883	0.0671447	-0.421072	-0.316777	1	9	CCZ1B	P86790
0.591498	0.667418	-0.751422	1.7036	-1.42077	-0.214181	0.376792	-0.483146	0.906531	-0.454154	0.0362728	0.188618	0.787679	-1.50414	0.636094	-1.02245	0.0891178	-1.24091	0.307826	0.799727	1	61	CD109	Q6YHK3
-0.256426	-0.594179	0.151751	0.559452	-0.362469	0.245932	0.390604	0.299734	-0.794412	-0.360939	-0.352873	-0.0491866	0.494318	-0.0061511	-0.010723	0.148871	-0.159162	0.126791	-0.216442	0.74551	1	36	CD14	P08571
1.38728	0.574196	-0.387474	0.75408	-1.42125	-0.266788	0.114807	-0.11783	-0.100214	-0.286739	-0.310562	0.22918	0.781761	-0.249687	0.250206	-0.0648953	-0.913969	-0.253294	0.574297	-0.293102	1	7	CD151	P48509
-0.108388	-0.80895	-0.765811	0.867257	-1.21929	-0.454837	1.77305	0.348803	-0.996123	-0.712436	-0.178622	-0.195951	1.16067	-0.484727	-0.110057	-0.0635387	0.866225	-1.21011	0.687993	1.60484	1	26	CD163	Q86VB7
-1.35325	-1.61088	0.219325	-0.498934	-0.399028	0.615566	-0.422605	1.15814	-0.52139	0.0383412	0.574787	0.162132	0.0226628	0.69284	0.0702292	0.64155	-0.0591596	-0.00633464	-0.136043	0.812051	1	4	CD163L1	Q9NR16
2.19885	0.275791	-0.644587	0.519598	-0.406689	-1.08934	0.658516	-0.967152	2.24736	-1.01035	-1.02298	0.723789	1.52787	-1.45311	-0.542643	0.496553	-1.47334	-0.522045	0.240135	0.243778	1	8	CD177	Q8N6Q3
-0.088658	0.0157379	NaN	NaN	-0.541111	NaN	NaN	NaN	NaN	0.0780462	-0.501472	0.245777	0.141965	1.41527	0.351305	0.159277	0.16366	-0.453813	-0.492798	-0.493192	1	2	CD180	Q99467
-0.371981	-0.752152	1.36547	-0.931422	1.17155	0.602161	-0.444373	1.12442	-0.720681	-0.347914	-0.550067	-1.20895	-0.925942	2.00734	-1.72639	1.57172	-1.31512	1.354	-0.0829244	0.181259	1	14	CD19	P15391
-1.50833	-1.13656	0.654696	-1.43336	0.094935	1.19907	-0.441001	1.53592	-0.441499	1.00301	0.505068	-0.808357	-1.35721	0.891358	0.437445	0.90487	0.377316	0.521252	-1.40231	0.403687	1	10	CD2	P06729
-1.16677	-1.49461	1.59644	-0.829242	1.10939	0.935959	-0.890209	1.26721	-1.60862	-0.468752	-0.214412	-0.123184	-0.217748	1.72218	-0.580024	1.51335	-0.223512	1.29145	-1.0647	-0.554205	1	27	CD22	P20273
-1.27991	-1.28359	0.0325587	-0.62878	0.957414	-0.132846	-1.15162	-0.32478	-1.18386	0.763675	0.907505	0.944978	NaN	1.07861	-0.147503	0.851431	0.596713	NaN	NaN	NaN	1	3	CD247	P20963
-0.441148	-0.915755	-0.0170155	-0.0756025	-0.0623198	-0.677271	0.175831	0.428986	-0.896875	-0.208087	NaN	NaN	0.321643	NaN	NaN	-0.011343	NaN	-0.250114	1.44312	1.18596	0.9983	3	CD248	Q9HCU0
NaN	NaN	NaN	NaN	-0.438614	NaN	NaN	NaN	NaN	-0.222941	-0.551811	0.941567	0.746613	-0.51773	-0.0733202	-0.145478	0.261715	NaN	NaN	NaN	0.9928	1	CD274	Q9NZQ7
0.549961	0.175603	-0.405297	1.79448	-0.979462	-0.164784	0.283542	-0.630391	-0.552847	-0.364863	-0.88827	1.58963	0.540201	-0.985911	0.0345951	-0.528448	0.0138279	-0.147107	0.19934	0.466198	1	5	CD276	Q5ZPR3
0.161568	0.120461	0.141896	0.124461	0.102217	-0.279848	0.0957474	-0.00953064	0.0286182	0.00701752	0.0428184	-0.10032	-0.275468	0.0407108	-0.0669266	0.0564541	0.0761742	0.185666	-0.0671345	-0.38458	1	61	CD2AP	Q9Y5K6
0.511422	0.0471347	0.161251	0.0657256	0.141442	-0.185566	-0.265396	0.0492957	0.24584	0.00727873	0.0719684	-0.385297	-0.43106	-0.0243585	-0.0256459	0.149758	-0.0167558	0.292929	-0.250858	-0.159107	1	20	CD2BP2	O95400
-0.0229813	0.124663	0.0269112	-0.730967	0.0348438	0.304497	0.294562	0.19143	-0.0555511	0.10421	NaN	NaN	-0.833689	NaN	NaN	0.23622	NaN	0.342314	-0.0711914	0.0547298	0.9879	2	CD300A	Q9UGN4
-0.770116	-0.182243	-0.323434	0.641398	-1.14934	-0.446811	-0.125354	0.172475	-0.43793	-1.03634	0.172131	-0.542445	-0.993188	0.439008	0.0141551	0.085963	0.0867774	0.347583	2.11548	1.93224	1	4	CD34	P28906
-0.63028	-0.584523	-0.391726	3.50324	-0.88502	-0.096907	0.465385	-0.661475	-0.82618	-0.59331	-0.870404	0.726398	0.134079	-0.274313	-0.107317	-0.139323	-1.07714	-0.727059	2.85631	0.179563	1	15	CD36	P16671
-1.22369	-1.33582	1.47924	-0.676744	0.119124	1.37954	-0.760282	1.45862	-1.09754	-0.529642	-0.255418	-0.434289	-0.52329	1.82839	-0.662444	1.96893	-0.638267	1.29454	-0.600467	-0.790489	0.9978	5	CD37	P11049
-0.417685	-0.262132	0.464198	-0.320054	-0.424136	0.275464	0.385093	0.887534	-0.937793	-0.209183	0.617097	-0.434392	-1.10184	0.645419	-0.45888	0.795261	-0.0572384	0.274322	-0.50031	0.779256	1	41	CD38	P28907
-0.635813	-0.622121	0.323777	-0.33074	0.54618	0.272758	-0.654774	0.600745	-0.791647	0.799012	0.292619	-0.453278	-0.56343	1.23247	-0.235402	0.572797	-0.353152	NaN	NaN	NaN	1	3	CD3D	P04234
-1.05089	-0.792205	0.766855	-0.901099	0.832588	0.999032	-0.405835	1.27285	-0.26719	0.704614	0.154144	-0.832078	-1.25422	1.14044	-0.18697	0.823682	0.000169086	0.571443	-1.3451	-0.230225	1	10	CD3G	P09693
-1.00133	-1.27872	0.847815	-0.450548	0.386469	1.04513	-0.61506	1.34081	-0.761005	0.368205	0.0253759	-0.43588	-0.712709	1.09431	-0.22034	0.830264	-0.252899	0.614207	-0.866189	0.0420938	1	16	CD4	P01730
-0.07542	-0.318338	0.427206	-0.135971	0.570168	-0.144483	-0.532032	0.618172	-1.06582	0.213107	-0.290445	-1.0947	-0.450368	1.42162	-0.16259	0.843218	0.350989	0.887232	-0.382436	-0.679107	1	11	CD40	P25942
-0.239352	0.0505483	0.0316007	0.424156	-1.10532	0.0477025	-0.236563	0.274213	-0.496464	-0.0988067	-0.144284	0.896654	0.339163	0.0232446	0.1033	0.0969579	0.233972	-0.00340109	-0.467057	0.269733	1	84	CD44	P16070
0.286357	0.660498	-0.373836	0.0246778	-1.28747	-0.25662	0.027537	0.0264078	0.605855	0.217816	-0.143621	-0.0868715	-0.361543	-0.462608	0.609885	-0.0460562	0.0386454	-0.444095	0.808903	0.156134	1	15	CD46	P15529
-0.132024	-0.367739	-0.0807617	0.970691	-0.800469	-0.0130432	-0.499814	0.282201	-0.0997494	0.804532	-0.33356	0.419992	0.123941	-0.130669	-0.281001	0.0391094	0.348294	-0.159463	-0.209756	0.119289	1	24	CD47	Q08722
-0.792614	-1.22397	1.05483	-0.536178	0.117249	0.603234	-0.492881	1.46912	-0.704799	0.442616	0.0628343	-0.452121	-0.584945	0.869469	-0.485961	1.04489	-0.346082	1.00084	-1.28183	0.236308	1	21	CD48	P09326
-1.19565	-1.42652	1.12755	-0.318862	0.439826	1.50486	-0.912362	1.75351	-0.539093	0.30652	0.350116	-0.470944	-0.739298	1.34599	-0.774292	1.1616	0.161708	0.20062	-1.83982	-0.135468	1	11	CD5	P06127
-0.379525	-0.782962	0.847255	-0.218232	-0.184829	-0.0855018	-0.637326	0.999453	-1.17543	-0.559518	0.277146	0.171222	0.492984	0.946641	0.14787	0.736022	-0.227967	0.152671	-0.576572	0.0566033	1	18	CD53	P19397
-0.164307	-0.229678	-0.0641104	0.744115	-0.822089	-0.103514	-0.193303	0.054458	1.04505	-0.767636	-0.597754	0.0436491	0.183349	0.312171	-0.122906	0.25539	0.703519	0.0867418	-0.321133	-0.0420118	1	20	CD55	P08174
NaN	NaN	NaN	NaN	-0.549118	NaN	NaN	NaN	NaN	-0.135335	-0.00150776	0.487775	0.555718	-0.0862951	-0.182765	-0.346232	0.25776	NaN	NaN	NaN	1	1	CD58	P19256
0.382746	-0.589831	-0.301855	0.427526	-0.404049	0.425569	-0.0120775	0.345545	-0.000902367	-0.175898	-0.246275	0.41305	0.46974	-0.077595	-0.119814	0.219213	-0.304568	-0.539593	0.00859241	0.0804766	1	22	CD59	P13987
0.185809	-0.0502997	-0.81021	1.6155	-0.875781	-0.435506	0.542216	-0.411908	-1.11783	-0.540309	-0.254094	0.6051	2.08487	-0.119531	-0.46206	-0.997661	-0.206512	-0.885005	1.82687	0.306344	1	18	CD5L	O43866
-2.00758	-1.79623	1.11771	-1.6829	0.349056	1.41498	-1.18718	1.88133	-0.613286	0.734303	0.422356	-0.471453	-0.854995	2.0865	-0.389728	1.41823	-0.00110612	0.717993	-1.34251	0.204516	1	5	CD6	P30203
-0.627383	-0.899768	-0.163764	1.29464	-1.49186	-0.211473	0.21798	0.0724821	-0.84331	-0.548797	-0.263648	0.979449	1.3488	-0.193273	-0.846993	-0.0770025	-0.351779	-0.0890131	2.01897	0.675735	1	19	CD63	P08962
0.107769	-0.0212997	-0.539935	0.857763	-1.43674	-0.29238	0.307683	-0.611896	-1.41338	0.769594	NaN	NaN	1.22172	NaN	NaN	0.0554195	NaN	0.481973	-0.248752	0.762469	1	2	CD68	P34810
0.161685	-0.338167	NaN	NaN	-0.300786	NaN	NaN	NaN	NaN	1.29914	0.00332812	-0.0019333	-0.179706	-0.294776	-0.0568764	-0.291139	-0.216315	-0.0384743	0.00140456	0.25262	1	3	CD70	P32970
0.282889	-0.7858	0.332853	0.559741	0.0038648	0.560153	0.407831	0.392036	-0.515854	-0.200858	NaN	NaN	-0.24698	NaN	NaN	-0.41071	NaN	-0.0909629	-0.0365967	-0.251605	1	3	CD72	P21854
-1.05192	-0.648889	0.701672	-0.648157	0.699629	0.719576	-0.229185	0.812239	-0.732565	0.0829908	-0.193588	-0.567568	-0.753961	0.920418	0.0751268	0.795063	0.499018	0.705349	-1.09932	-0.0859278	1	67	CD74	P04233
-0.578794	-0.690719	0.691789	0.221961	0.487204	0.679515	0.309144	1.11217	-0.851008	-0.213946	0.742711	-1.41608	-0.982212	1.47575	-0.839186	0.947108	-1.20622	0.793145	-0.446488	-0.235843	1	6	CD79A	P11912
-0.716696	-0.84955	1.16334	-0.406172	0.784672	0.830813	-0.717325	0.806856	-0.930813	-0.349047	-0.449402	-0.4148	-0.402664	1.83871	-1.1298	1.25299	-0.917753	1.20977	-0.0593641	-0.543756	1	12	CD79B	P40259
0.26299	-0.465553	0.48556	0.290936	-0.576257	-0.447782	-0.202939	0.645579	-1.04235	-0.163642	-1.17916	0.152629	-0.557231	0.3347	0.0152728	0.95782	-0.447936	0.365105	1.41557	0.156691	1	14	CD81	P60033
-0.150359	-0.159743	0.213761	-0.517808	-0.954731	-0.691152	-0.753361	-0.181768	-0.548854	0.253774	-0.542356	0.401765	0.124707	0.777398	0.454421	0.670045	-0.0396396	1.19121	0.00422754	0.448462	1	5	CD82	P27701
-0.756948	-0.554501	0.574817	1.16541	-0.235188	0.278993	-0.254747	0.731427	-0.86808	0.160915	NaN	NaN	-0.346257	NaN	NaN	0.574992	NaN	0.275338	-0.634421	-0.111754	0.9907	2	CD84	Q9UIB8
-0.962198	-0.676174	0.82922	-0.536957	-0.302709	0.639044	-0.207712	0.772361	-0.275384	1.09103	0.653933	-0.580925	-0.947252	0.810731	-0.0624288	0.638829	0.715481	-0.308832	-1.48837	0.198315	1	5	CD8A	P01732
0.686353	0.63122	-0.467867	0.718071	-1.74236	0.265306	0.157938	0.00413666	1.12952	-0.679804	-0.0642933	0.430494	-0.154107	-1.30573	2.01239	-0.654637	0.333793	-1.08189	0.252275	-0.470803	1	31	CD9	P21926
-0.298622	-0.843408	0.354933	1.0056	-0.144288	0.578545	0.637016	0.2985	-0.761074	-0.462425	-0.172864	0.244781	0.0395578	0.220541	-0.896762	0.285115	-0.0851503	NaN	NaN	NaN	0.9997	3	CD93	Q9NPY3
-0.321809	-0.717103	-0.472035	-1.04023	0.367528	-0.0961578	-0.607219	0.909497	-0.0740173	-0.216653	0.710921	-0.329657	-0.319621	1.06673	0.697925	0.41426	-0.549538	-0.206231	0.192691	0.590713	1	11	CD99	P14209
0.944698	0.419238	0.0695757	1.87875	-0.393801	-0.835934	1.61691	-1.17147	-1.29737	-1.08146	0.146547	0.619314	1.60141	-0.360943	-0.355263	-0.589787	-0.938826	-0.210166	0.274843	-0.336262	1	8	CDA	P32320
0.122726	-0.213802	-0.0602093	0.143272	0.150021	0.0944958	0.0613594	-0.197731	-0.0557747	-0.068409	-0.0603313	-0.178606	0.169312	-0.275238	-0.318825	-0.0288506	-0.197508	0.00608063	0.361633	0.546385	1	8	CDC123	O75794
-0.107834	0.159537	-0.0281198	0.725891	-0.0674951	0.116947	0.408522	-0.0381639	-0.142587	0.00176077	-0.273157	-0.26429	0.210184	0.0453742	-0.163856	-0.335134	-0.469825	0.171809	-0.17876	0.229197	1	10	CDC16	Q13042
-0.239786	-0.650344	NaN	NaN	0.427012	NaN	NaN	NaN	NaN	-0.0915704	NaN	NaN	0.407127	NaN	NaN	-0.217555	NaN	0.228954	-0.294235	0.430397	1	1	CDC20	Q12834
0.399676	0.156998	-0.12219	0.375172	-0.060251	-1.11959	-0.480627	-0.787565	-0.511247	0.193224	-0.405926	0.248659	0.608854	-0.5823	-0.406481	0.391161	-0.604318	0.634592	0.968258	1.1039	1	4	CDC23	Q9UJX2
0.12085	0.310744	0.293037	-1.16942	0.508616	-0.47625	0.0287555	0.461935	0.751456	-0.634092	NaN	NaN	-0.316434	NaN	NaN	0.77472	NaN	0.183294	-0.299487	-0.537726	1	2	CDC26	Q8NHZ8
0.35685	0.189587	0.197369	0.951918	-0.0451578	0.419335	0.562117	-0.0559858	-0.209863	-0.15068	-0.335822	-0.306705	-0.344543	-0.0567316	-0.152652	-0.077043	-0.203433	-0.120777	-0.409852	-0.207931	1	11	CDC27	P30260
0.323011	0.0460289	-0.00898576	0.382219	-0.0913765	-0.137787	0.222761	-0.479975	0.459374	-0.33402	-0.2021	-0.366768	-0.0140145	-0.12686	-0.248897	0.121994	0.100775	-0.059973	0.246736	0.167858	1	4	CDC34	P49427
-0.0977048	0.0225574	0.136638	-0.514769	0.112695	-0.170039	0.0254317	-0.0596704	0.38886	0.368512	-0.00788202	0.0900126	-0.235377	-0.0357942	-0.0479058	-0.0162515	0.367557	-0.0206193	-0.337319	0.0310699	1	84	CDC37	Q16543
0.778827	1.0951	-0.261557	0.767902	-0.685436	0.661028	1.19966	0.287738	-0.110795	-0.802928	-0.518811	-0.725397	0.204972	-0.308311	-0.719164	-0.862796	-3.43323e-05	NaN	NaN	NaN	1	2	CDC37L1	Q7L3B6
0.180616	0.265745	0.331417	0.19938	0.250427	0.0191034	-0.0281282	0.391622	-0.115113	0.23763	-0.177613	-0.385861	-0.381037	0.2669	0.147476	0.184984	-0.341315	0.184642	-0.767506	-0.463368	1	35	CDC40	O60508
0.151408	-0.53468	0.275592	-0.0103274	0.585957	-0.184421	-0.211061	0.135617	-0.32512	-0.0769511	-0.0785686	0.210189	0.323991	-0.00023756	-0.138293	0.104962	-0.148952	0.232909	-0.11119	-0.200824	1	84	CDC42	P60953
0.0731649	0.104531	-0.291646	0.405499	-0.211555	-0.219613	0.164004	-0.209086	0.166919	-0.302596	-0.111373	0.507928	0.159471	-0.43541	0.0679846	-0.251258	0.077899	-0.253419	0.301194	0.257361	1	37	CDC42BPB	Q9Y5S2
-0.765704	0.247686	-0.382458	-0.156741	-0.185614	-0.713371	-0.157526	-0.333352	0.40811	0.253762	0.494877	0.617059	0.366718	0.0265618	0.304477	-0.0254182	0.000933759	NaN	NaN	NaN	1	3	CDC42BPG	Q6DT37
-0.361132	-0.170757	0.332902	-0.0694453	0.0595067	0.916105	0.58707	-0.0373294	-0.348233	-0.300233	-0.216589	-0.197953	-0.138397	-0.249754	0.293771	0.05845	0.185378	-0.0503032	-0.0993869	-0.193671	1	6	CDC42EP1	Q00587
-0.35194	0.0854134	-0.168676	-0.895664	0.156039	0.0237087	0.259077	-0.280075	0.0922894	-0.375263	0.447718	-0.739547	-0.024017	-0.104097	0.865795	0.290585	-0.339029	0.619315	0.0803303	0.358036	1	22	CDC42EP4	Q9H3Q1
-0.128208	-0.0525678	NaN	NaN	0.13943	NaN	NaN	NaN	NaN	-0.666986	NaN	NaN	0.708783	NaN	NaN	-0.407046	NaN	-0.0311101	-0.223863	0.661568	0.9797	1	CDC42SE1	Q9NRR8
0.252411	0.514595	0.0437966	-0.207058	0.0673104	-0.0564212	-0.25357	0.141747	0.213816	0.215088	-0.125633	-0.321764	-0.430462	0.120104	0.158211	0.168217	0.0146409	0.168732	-0.475983	-0.207777	1	90	CDC5L	Q99459
0.854581	0.745233	-0.0468033	-0.223122	0.0777409	-0.0885017	-0.298022	-0.0347984	0.183343	0.0672886	-0.188512	-0.149638	-0.687894	0.0434086	0.365798	0.087228	0.0287811	-0.0102509	-0.598874	-0.126986	1	42	CDC73	Q6P1J9
-1.46343	-0.487502	-0.305042	NaN	0.210067	0.641602	0.458122	-0.311126	-1.85717	1.04035	0.194525	1.07981	0.0276447	0.572241	-0.77758	-1.21217	-0.675053	0.820942	1.08437	0.959389	1	3	CDCA7L	Q96GN5
0.890487	1.09999	-0.274346	0.726223	-0.856723	0.0101888	0.598327	-0.377127	0.966049	-0.145542	0.0613191	0.11932	-0.0913737	-0.702117	0.162504	-0.785145	0.351631	-0.895919	-0.961105	0.103355	1	14	CDCP1	Q9H5V8
0.0993447	0.338795	-0.421041	-0.163076	-0.376577	0.0643067	-0.375911	-0.582839	1.12954	-0.197103	0.455033	0.236025	0.00166941	-0.707365	0.582169	-0.269937	0.568839	-0.498586	0.260409	-0.143693	1	72	CDH1	P12830
0.48328	-0.320103	-1.40446	0.496286	-1.19232	-0.907677	-0.434649	-1.17303	0.569195	-0.52186	0.225405	1.24584	1.77245	-0.278046	1.12385	-0.715755	-0.588568	-1.08338	1.06	1.64355	1	7	CDH13	P55290
0.692773	0.0309935	-0.29025	0.0538073	-0.81655	-0.252809	-0.408931	-0.46131	0.681426	0.0105963	-0.18699	1.22377	0.291444	-0.571467	0.936267	-0.237336	0.428063	-0.486865	-0.979821	0.343194	1	26	CDH3	P22223
0.262361	-0.261958	-0.028821	0.872485	-0.690421	0.810822	0.419549	0.480502	0.251603	0.0122404	-0.180518	0.169612	-0.0965738	0.393521	-1.1572	-0.0739565	0.0726118	-0.533729	-0.379577	-0.342557	1	10	CDIPT	O14735
0.616367	1.05592	-0.0976837	-0.604716	-0.059985	-0.11587	0.0223648	-0.633897	0.8385	0.330426	0.0815403	-0.125825	-0.613528	-0.0980804	0.411391	-0.269687	0.666272	0.229442	-1.32833	-0.304631	1	37	CDK1	P06493
0.367027	0.340813	0.0375116	-0.481905	-0.307413	0.3246	-0.140797	0.050802	0.184395	0.199016	-0.0672991	-0.300215	-0.331228	0.511165	-0.0510218	-0.0588171	0.0526159	0.281364	-0.462261	-0.148352	1	53	CDK11B	P21127
0.542482	0.234979	-0.618235	0.299944	-0.549653	-0.410678	-0.233055	-0.594024	-0.0436142	0.201904	0.114825	0.585386	0.423566	-0.172514	-0.109155	-0.0699604	0.397804	NaN	NaN	NaN	1	5	CDK12	Q9NYV4
0.609537	0.176931	-0.0916353	0.122314	-0.199231	-0.518813	0.329181	-0.0955435	0.574655	-0.048205	-0.168751	-0.0628286	-0.188775	0.235591	0.189292	0.11757	0.0344938	0.0485949	-0.654364	-0.410014	1	19	CDK13	Q14004
0.221753	-0.873665	NaN	NaN	-0.0201745	NaN	NaN	NaN	NaN	-0.0165792	0.0407615	0.94993	0.663949	-0.694456	0.582013	0.0280795	0.26284	-0.323008	-0.347985	-0.473458	1	3	CDK18	Q07002
-0.577626	-0.0566112	0.183084	-0.128887	-0.30726	0.692292	0.201673	0.396003	0.222763	0.694193	0.307661	0.0889462	-0.663688	0.619464	0.330635	-0.235458	-0.109285	-0.254032	-1.03759	-0.366278	1	3	CDK19	Q9BWU1
0.740749	0.432632	-0.230223	0.591373	-0.283398	0.0187355	0.0150562	-0.64971	0.845062	0.264497	-0.365611	-0.144558	-0.22538	-0.161799	0.0785461	-0.251271	0.173469	-0.124602	-0.354582	-0.368987	1	21	CDK2	P24941
0.889402	0.861578	-0.531615	0.262472	-0.52354	0.0451713	0.694175	-0.538051	1.47211	0.734472	-0.418782	-0.707115	-0.920933	-1.37682	0.837932	-0.693398	0.361146	-0.286015	-0.480553	0.318363	1	6	CDK4	P11802
0.699799	-0.294269	-0.028001	-0.250512	0.0253857	-0.379663	0.123559	-0.311868	0.670367	0.365048	0.0591743	-0.218637	-0.26675	-0.174676	-0.0769493	-0.0838577	0.257491	-0.146766	-0.223733	0.254857	1	11	CDK5	Q00535
-0.0823574	-0.13401	-0.115437	-0.303831	0.128927	0.151413	-0.00308418	0.288635	0.017868	0.023777	0.18684	-0.349434	-0.230398	0.0548801	-0.141029	0.149122	-0.0200691	0.100088	0.222868	0.0552311	1	52	CDK5RAP3	Q96JB5
-0.383702	-0.0521059	0.288132	-0.310589	0.250257	-0.48977	-0.298766	-0.112386	-0.462718	-0.0736379	0.0181551	0.372493	0.63894	0.167602	-0.0775928	-0.205832	0.26289	0.341117	-0.520888	0.648403	1	8	CDK6	Q00534
0.330735	0.165769	0.160338	0.506408	0.0565366	-0.343137	-0.0305377	-0.193547	0.137538	0.421056	-0.241872	0.120727	-0.0735865	-0.113524	0.137952	0.122212	-0.349769	0.246285	-0.661224	-0.398358	1	8	CDK7	P50613
0.0153999	0.419029	0.0728989	-0.484831	0.00935745	0.17742	-0.251921	-0.274811	0.427294	0.321793	-0.0392094	-0.049593	-0.214249	0.0214176	0.309551	0.00727844	0.0364952	0.0330429	-0.4317	-0.104664	1	18	CDK9	P50750
0.578082	0.00360041	0.0916474	0.435069	-0.10139	-0.0515048	0.137931	0.412147	0.581285	0.473852	0.187042	-0.536277	-0.737903	-0.140177	0.403156	0.0569737	-0.0968263	-0.0454843	-1.93024	0.279014	1	10	CDKAL1	Q5VV42
-0.242661	-0.735103	0.162612	-0.299088	0.16019	0.249051	0.22688	0.507556	0.0335855	0.102288	0.31952	-0.423192	-0.31379	0.382831	-0.0918283	0.411454	0.0134954	0.100169	-0.447379	-0.11659	1	10	CDKN1B	P46527
0.145565	0.875652	-0.33872	0.449507	-0.617664	-0.928432	0.344761	-0.721949	0.909405	0.209751	0.108265	-0.166819	0.153513	-0.517239	0.419975	-0.83489	0.617004	-0.286295	-0.107882	0.286491	1	15	CDKN2A	P42771;Q8N726
-0.269735	0.35507	-0.0347422	-0.516706	0.362381	0.273796	-0.341099	0.373636	-0.249128	0.387896	0.235083	-0.250051	-0.386505	0.182196	0.356093	0.196341	-0.548914	0.426129	-0.371696	-0.180044	1	34	CDKN2AIP	Q9NXV6
-0.649987	0.268758	NaN	NaN	-0.16424	NaN	NaN	NaN	NaN	0.338795	0.211195	-0.444482	-0.295774	-0.354742	-0.170459	-0.697147	-0.0843374	0.409002	0.963688	0.669732	1	3	CDKN2C	P42773
-0.38309	-0.0061729	-0.570167	-0.751816	-0.820401	0.136548	-0.132257	-0.247112	0.969972	-0.213859	0.185656	0.22453	0.97249	1.32711	0.819869	-0.756589	0.486726	-1.05394	0.291367	-0.478871	1	5	CDS1	Q92903
-0.0221607	-0.0173428	-0.0928261	0.380023	-0.52814	0.349406	0.16167	0.1333	-0.494929	0.224887	-0.405387	0.185689	0.0748051	0.60024	-0.541536	0.133845	0.135928	-0.333083	-0.392486	0.4481	1	14	CDS2	O95674
-0.137812	0.0757218	0.123888	-0.768429	0.425779	-0.290577	-0.363241	0.267979	0.476906	-0.199545	0.182522	-0.715679	-0.139517	-0.0171336	0.246662	0.490072	0.420904	0.512425	-0.751915	0.160988	1	30	CDV3	Q9UKY7
1.36665	1.21622	-0.248396	0.689327	-0.286459	0.0406073	-0.0281259	-0.0744173	0.461656	0.460346	-0.501252	-0.652834	-0.340332	-0.516729	-1.24863	-0.308174	-0.226446	0.0794505	-0.116364	0.233911	1	12	CDYL	Q9Y232
-0.155756	-0.302885	-0.365259	0.558906	-0.810496	-0.380657	0.251447	-0.284815	-0.170569	-0.748413	0.34254	1.67121	1.00492	-0.852795	-0.0723231	-0.333708	0.619011	-0.478943	0.529123	-0.0205424	1	5	CEACAM1	P13688
-0.0461564	2.9722	-0.607432	0.387565	-0.751812	-0.53415	-0.813197	0.0257735	0.698373	-0.563721	0.497459	0.196918	-0.188065	-0.548447	0.52835	-0.609169	0.996526	-0.969275	-0.223551	-0.448193	1	26	CEACAM5	P06731
-0.87414	-1.10097	-1.93537	2.72431	-0.67566	-1.06502	1.05555	0.296051	1.25433	-1.04572	-0.488908	1.31181	2.30031	-0.740322	0.0945029	-0.185312	-1.27736	-0.315375	1.38066	-0.713361	1	3	CEACAM6	P40199
1.068	0.0295644	-0.23624	1.21103	-0.291461	-0.0280757	0.435034	-0.468429	-0.960783	-0.634969	-0.487981	1.26968	1.89544	-0.123336	-0.817922	-0.41596	-0.702219	-0.610637	0.0793786	-0.210109	1	12	CEACAM8	P31997
0.297945	0.279863	-0.123978	0.165077	-0.458399	0.459157	0.0201602	-0.317748	-0.116154	-0.371912	-0.199042	1.07864	0.824655	-0.747977	0.673446	-0.675774	-0.254761	-0.14114	-0.408087	0.0160327	1	7	CEBPB	P17676
0.65916	0.802307	0.0830816	0.255527	-0.243289	0.302665	-0.0218016	-0.0596014	-0.620066	-0.182646	-0.315386	0.18386	0.129558	-0.187758	-0.252429	-0.201188	-0.09224	-0.143038	0.0446943	-0.141409	1	24	CEBPZ	Q03701
0.417812	0.167999	-0.0115992	-0.183777	0.175811	0.269327	-0.123221	-0.0887609	0.21389	0.121395	-0.319743	0.0463919	0.11877	-0.0676752	0.0626673	-0.185635	-0.42167	0.247089	-0.0636507	-0.375418	1	23	CELF1	Q92879
-0.590467	-0.624929	0.479544	-0.347412	0.830006	0.468918	-0.273449	0.569754	-0.814426	0.506758	0.0638084	-0.526028	-0.3626	1.17897	-0.625685	0.354067	-0.0866222	0.510462	-0.526911	-0.183754	1	42	CELF2	O95319
-0.471088	0.524929	-0.37145	0.249639	-0.795339	-0.615771	-0.407429	-0.48732	0.828284	0.622679	0.0241594	0.483808	0.456722	-0.292149	0.591111	-0.124394	0.323135	-0.763608	0.187052	0.0370283	1	5	CELSR1	Q9NYQ6
-0.160874	0.15463	-0.54942	-0.50628	-0.36904	-0.232385	-0.316049	-0.755584	0.208278	-0.109227	-0.0917749	0.779634	1.56204	-0.0388536	0.640651	-0.36592	0.15018	NaN	NaN	NaN	1	5	CELSR2	Q9HCU4
NaN	NaN	NaN	NaN	0.233637	NaN	NaN	NaN	NaN	-0.133604	-0.15614	0.149027	-0.109824	0.380267	-0.426702	0.307038	-0.2437	NaN	NaN	NaN	0.9999	1	CEMIP	Q8WUJ3
-0.0199033	-0.444658	0.533837	1.39231	0.210413	-0.0299083	0.613454	0.603638	-0.0121347	-0.663019	0.333434	-0.0109426	-0.337849	0.468519	-2.57286	-0.406986	0.34266	NaN	NaN	NaN	1	2	CEMIP2	Q9UHN6
-0.28916	-0.028322	-0.211044	0.358799	-0.0846479	0.182881	-0.0225866	0.139988	-0.106737	0.0447485	0.054003	-0.100464	0.893851	0.0852701	-0.175175	-0.104688	0.0226633	-0.0571249	-0.31768	-0.284574	1	6	CENPB	P07199
-0.0423439	0.477674	0.166343	-0.861329	0.139518	0.191882	0.0447151	0.281484	0.0859844	0.324397	-0.0758846	-0.706361	-0.292428	0.412593	0.229348	0.317098	-0.186904	0.282829	-0.865104	0.0764877	1	11	CENPC	Q03188
0.570182	1.21051	NaN	NaN	-0.526044	NaN	NaN	NaN	NaN	0.685714	NaN	NaN	-0.0532453	NaN	NaN	-0.386115	NaN	-0.256711	-0.722901	-0.521394	1	1	CENPF	P49454
-0.037456	-0.516332	-0.0750498	0.42502	-0.0645337	0.0427823	0.306572	0.101346	-0.0916581	0.108804	NaN	NaN	-0.399708	NaN	NaN	0.155304	NaN	-0.286451	0.549006	-0.217645	1	3	CENPI	Q92674
0.124264	0.310889	0.108096	0.266067	-0.00749917	-0.714693	-0.876627	-1.77022	-0.174654	-0.0289683	-0.630981	0.408624	-0.148164	-0.195536	-0.210817	0.0642047	0.840917	0.503167	0.788229	1.34371	0.9997	3	CENPM	Q9NSP4
0.385126	0.362045	-0.607121	0.316917	-0.127661	-0.105719	-0.475413	-0.315909	0.292248	0.638792	0.101819	-0.12635	-0.10809	-0.466352	0.202043	0.154119	-0.120497	NaN	NaN	NaN	1	2	CENPN	Q96H22
0.280998	0.128735	0.289897	-1.26023	0.0236888	0.327223	-0.0176654	0.225582	0.239096	0.0655742	NaN	NaN	-0.385062	NaN	NaN	0.353878	NaN	-0.0759129	0.24015	-0.43595	1	2	CENPO	Q9BU64
-0.53157	-0.0130224	NaN	NaN	0.0138207	NaN	NaN	NaN	NaN	-0.161652	-0.338533	2.05989	1.19808	0.958519	0.109394	0.515857	-1.24242	-0.387099	-1.09765	-1.08361	0.9995	2	CENPU	Q71F23
-0.374779	-0.666204	-0.309247	0.433563	0.671348	0.986027	-0.592806	0.533395	-0.679425	1.42562	0.0221436	-0.935286	-0.519406	0.920302	-0.538814	0.224585	-1.51606	-0.105557	0.149554	0.871048	1	7	CENPV	Q7Z7K6
-0.673674	-0.571262	0.870999	0.0413648	0.926671	-0.156669	0.714677	0.707888	-0.361082	0.276843	NaN	NaN	-0.244818	NaN	NaN	-0.633092	NaN	-0.693181	-0.916331	0.711665	0.9961	2	CENPVL1	A0A0U1RR11
-0.90879	-1.24173	0.361473	-0.846278	0.418678	0.426281	0.0669767	0.447548	-0.695651	0.763588	0.27841	0.224718	-0.0136869	0.663218	-0.897286	0.29986	0.687689	0.378699	-0.379683	-0.0340374	0.9795	3	CEP104	O60308
0.126182	-0.0823456	NaN	NaN	0.478997	NaN	NaN	NaN	NaN	0.0654729	-0.30247	0.525465	-0.098683	-0.245735	0.54798	0.294516	-0.290299	-0.0710675	-0.533837	-0.414176	1	3	CEP120	Q8N960
0.259056	0.441017	-0.500601	0.663545	-0.381504	0.426623	1.5585	-0.144499	0.194599	0.0682395	-0.0471694	-0.273381	0.197392	0.0575221	-0.801915	-0.108206	-0.274612	-0.538543	-0.198028	-0.59804	1	4	CEP131	Q9UPN4
-0.653557	-0.282609	-0.661459	-0.489916	-0.575921	-0.396402	-0.237502	-0.301696	-0.843606	0.0458424	0.892141	1.5813	0.479204	0.73274	0.854204	-0.454154	0.134823	-0.613762	1.07204	-0.28171	1	3	CEP135	Q66GS9
NaN	NaN	NaN	NaN	-0.4358	NaN	NaN	NaN	NaN	-0.48103	0.0420218	-0.251176	0.00764275	0.264071	0.452687	0.214746	0.186835	NaN	NaN	NaN	1	1	CEP152	O94986
0.323988	-0.218456	-0.0508556	-0.28161	-0.0447369	-0.293791	0.0923138	-0.0936718	-0.337679	0.288933	-0.112368	-0.111305	0.11883	0.568441	-0.436918	0.180237	-0.0477962	0.248583	-0.0360374	0.2439	1	11	CEP170	Q5SW79
NaN	NaN	NaN	NaN	-0.0524151	NaN	NaN	NaN	NaN	-0.519069	0.0645044	0.144976	0.128345	-0.11142	0.147487	0.147265	0.0503252	NaN	NaN	NaN	1	2	CEP170B	Q9Y4F5
-0.069992	0.139213	-0.166761	0.0120088	-0.0954494	-0.217322	0.263308	0.128397	0.184738	-0.0571927	-0.154058	0.725814	0.4787	1.34715	0.331616	-0.0361814	-0.171881	-0.498053	-1.10738	-1.03667	1	5	CEP350	Q5VT06
NaN	-1.03509	0.774297	0.542951	0.445405	0.751936	-0.106971	-0.0868152	-1.17532	-0.948695	0.194944	0.405165	0.640143	0.925022	-1.05093	0.582868	-0.85891	NaN	NaN	NaN	1	2	CEP41	Q9BYV8
-0.000734193	0.176093	NaN	NaN	0.132343	NaN	NaN	NaN	NaN	0.447788	-0.0413531	-0.191138	-0.450222	0.362736	0.129892	0.167463	-0.0887259	0.169348	-0.259802	-0.55369	1	2	CEP43	O95684
-0.164032	0.561296	NaN	NaN	-0.250815	NaN	NaN	NaN	NaN	-0.37008	NaN	NaN	0.92698	NaN	NaN	-0.570043	NaN	0.496536	-0.285891	-0.343951	1	2	CEP55	Q53EZ4
0.508987	0.744811	NaN	NaN	-0.200021	NaN	NaN	NaN	NaN	0.0278836	NaN	NaN	-0.0178021	NaN	NaN	0.0991355	NaN	-0.0129937	-1.21129	0.0612861	1	1	CEP85	Q6P2H3
0.427655	-0.328166	-0.0822481	0.598413	-0.332935	0.329018	0.164182	-0.452705	0.764378	0.498276	-0.332468	-0.0848363	0.333962	-0.167616	-0.793337	0.131582	0.384212	0.0772282	-0.937375	-0.19722	1	5	CEP97	Q8IW35
-0.299191	-0.404785	0.181797	-0.805032	-0.355211	0.461748	-0.579244	0.364504	-0.0718061	-0.193648	0.0482291	0.593422	-0.0271675	0.903057	0.0194415	0.380958	0.289091	-0.0521814	-0.226996	-0.226986	1	3	CEPT1	Q9Y6K0
0.0683707	0.45187	-0.0395452	0.520262	-0.400831	0.234236	0.347	0.148704	-0.388088	0.0848235	-0.33314	0.859106	0.238558	-0.169626	-0.265667	-0.063263	-0.083294	-0.408732	-0.641487	-0.159256	1	4	CERS2	Q96G23
NaN	NaN	NaN	NaN	-0.511528	NaN	NaN	NaN	NaN	-1.53193	0.816438	1.23906	0.59532	-1.7593	0.877542	-0.0284727	0.302875	NaN	NaN	NaN	1	2	CERS3	Q8IU89
-0.84794	0.312493	NaN	NaN	-0.415695	NaN	NaN	NaN	NaN	0.602431	NaN	NaN	0.186907	NaN	NaN	0.29599	NaN	0.415432	-0.504837	-0.0447822	0.9957	1	CERS4	Q9HA82
0.224893	0.943738	-0.496873	0.377141	-0.742045	-0.0171992	0.0917943	-0.176644	0.510513	0.37759	-0.0619723	-0.245225	-0.0172202	-0.80371	0.438905	-0.544291	-0.0907409	-0.155863	-0.36962	0.75683	0.9999	6	CERS6	Q6ZMG9
-0.0469025	-0.392241	-0.159266	-0.420197	-0.0938728	0.0369389	0.401874	-0.0806053	-0.0168427	0.0010025	0.112243	-0.183224	-0.00870972	-0.0903233	0.269971	-0.0582989	0.169774	0.0766518	0.451307	0.0307228	1	23	CERT1	Q9Y5P4
-0.878504	-0.444315	-0.334106	4.38611	-0.226807	0.206314	-0.428093	-0.0207595	-0.812635	-1.20319	-1.47098	-0.0545367	0.65683	-0.166584	-1.17867	-0.0644835	-0.322851	-0.713156	2.15765	0.912769	1	36	CES1	P23141
1.32414	0.262786	-0.522048	0.160527	-0.640221	-0.174329	-0.468526	-0.493176	1.0234	-1.20309	0.846759	0.521396	0.273915	-0.945264	0.569539	-0.943204	1.28878	-1.35754	0.618669	-0.142508	1	26	CES2	O00748
-0.620006	-0.564117	0.284295	-0.68086	0.352656	0.662421	-0.0346427	0.613638	-1.2944	0.311623	0.066237	-0.516444	-0.0656676	0.0552011	-0.0652995	0.133721	0.306923	0.339102	0.555727	0.159894	1	7	CETN2	P41208
0.359753	0.227604	0.534695	0.487509	0.315645	-0.311436	-0.0205878	0.110262	0.389864	-0.141487	-0.292538	-0.508245	-0.65081	0.0192719	-0.356455	-0.10391	0.069069	-0.0237597	0.415405	-0.51985	1	10	CFAP20	Q9Y6A4
0.735312	0.444529	0.370068	0.33084	-0.315435	0.470402	0.696236	0.226198	0.705372	-0.0760494	-0.0108009	-1.12019	-0.226106	-0.248227	-0.625279	-0.0911861	0.101038	-0.219199	-0.611699	-0.53582	0.9998	3	CFAP298	P57076
-0.0664512	-0.465806	NaN	NaN	-0.262477	NaN	NaN	NaN	NaN	0.42902	NaN	NaN	0.0205058	NaN	NaN	0.0499543	NaN	-0.422601	0.199695	0.51816	1	1	CFAP36	Q96G28
0.157822	0.423773	0.410722	-0.469479	0.088244	-0.32825	0.178573	0.343904	-0.0768227	-0.020636	-0.0252089	-0.228869	-0.235629	-0.208622	0.0208174	0.196778	-0.227118	NaN	NaN	NaN	0.9813	2	CFAP54	Q96N23
1.08442	-0.42392	-0.612586	1.68131	-0.400456	-1.01332	1.61083	-0.417859	-0.835179	-0.614186	-0.543028	0.683139	1.5619	-0.775088	-0.44843	-0.771111	-0.611247	-0.898322	1.53704	0.206085	1	138	CFB	P00751
0.618311	0.486703	NaN	NaN	-0.690708	NaN	NaN	NaN	NaN	-0.14555	NaN	NaN	-0.0389676	NaN	NaN	-0.545819	NaN	-0.795711	0.873733	0.238009	1	1	CFD	P00746
0.771013	0.919636	0.0352687	-0.249874	-0.383596	0.229158	0.26058	-0.247479	0.849434	0.251383	-0.581988	-0.704897	-0.330456	-0.739982	-0.105064	-0.376739	-0.0028306	0.396433	-0.499392	0.509392	1	5	CFDP1	Q9UEE9
0.547963	-0.193803	-0.76942	1.83163	-0.754991	-0.56985	1.47713	-0.412441	-0.819429	-0.547086	-0.0863393	0.947198	1.58759	-0.840682	-0.378772	-0.952546	-0.615833	-1.10043	1.04193	0.60818	1	261	CFH	P08603
1.33421	0.171506	-0.700675	2.97662	-0.939336	0.323954	2.36585	-0.415137	-1.47835	-0.470048	-0.818288	0.409638	2.0337	-0.763303	-1.12495	-0.691167	-1.13666	-0.728805	0.858569	-1.20733	1	17	CFHR2	P36980
1.73402	-0.0811512	-0.954623	1.22129	-0.469886	-0.184831	1.73874	-0.144674	-0.986924	-0.643636	-0.655074	0.58249	1.58466	0.0216339	-1.1816	-0.446176	-0.961892	-0.706258	0.331153	0.202739	1	24	CFHR5	Q9BXR6
0.721454	-0.495203	-0.387257	0.896463	-0.203715	-0.547072	0.82386	-0.342589	-0.953091	-0.381682	-0.200737	0.404856	0.91658	-0.167002	-0.456125	-0.342602	-0.696676	-0.0321924	1.39361	0.0491159	1	34	CFI	P05156
0.0199366	-0.369248	0.597762	-0.608432	0.874715	-0.923232	-0.132571	0.119672	-0.348718	0.0645609	0.217494	-0.229766	-0.0657988	0.332288	-0.295503	0.499516	0.227942	0.651895	-0.564378	-0.0681353	1	268	CFL1	P23528
0.343021	-0.534369	-0.397642	-0.00649471	0.392565	-0.727694	0.0714262	-0.0422575	-1.02363	-0.778532	-0.101336	-0.508246	0.0108755	-0.29958	-0.629654	0.105133	1.09371	-0.0194017	0.913778	2.13833	1	16	CFL2	Q9Y281
0.885332	-0.533514	-0.227806	2.04967	-0.569235	-0.330393	1.39127	-0.886307	-1.4681	-0.804274	-0.442988	2.05662	1.64738	-0.105183	-0.527418	-0.705296	-1.68425	-0.254858	-0.0545486	0.563898	1	18	CFP	P27918
0.0501065	0.308487	-0.423791	-0.639965	-0.735322	-0.301664	-0.258522	-0.00713496	-0.0400196	0.679158	-0.285406	0.712489	0.418271	-0.580823	0.62393	0.173209	-0.0311332	-0.18395	0.608199	-0.0861183	1	8	CGAS	Q8N884
0.0704313	0.404444	0.0517488	-0.0360445	0.330874	0.0460382	-0.240236	-0.0726274	0.559947	-0.259653	-0.204244	-0.657577	-0.602489	0.390315	-0.0058569	0.0956942	-0.103979	0.356049	-0.188157	0.0653215	1	17	CGGBP1	Q9UFW8
-0.805493	-0.412265	-0.139337	0.769963	-0.126844	0.802823	-0.0179855	-0.228206	1.65145	-0.28176	0.394955	-0.634863	-0.497501	-0.439691	0.45559	-0.135873	-0.389619	-0.201255	0.813063	-0.577153	1	13	CGN	Q9P2M7
0.531541	0.501523	NaN	NaN	-0.101841	NaN	NaN	NaN	NaN	-0.0262254	NaN	NaN	-0.55914	NaN	NaN	-0.0898918	NaN	0.211256	-0.379084	-0.088137	1	1	CHAC2	Q8WUX2
-0.359838	-0.369664	NaN	NaN	-0.800285	NaN	NaN	NaN	NaN	-1.3398	NaN	NaN	0.592149	NaN	NaN	-1.08083	NaN	-0.948287	4.55512	-0.248565	1	2	CHAD	O15335
-0.573625	-0.0795481	-0.288326	-1.94648	-0.171619	-0.969973	-1.22335	-0.324693	0.432659	1.11283	0.404105	0.330982	0.383599	-0.225992	1.16369	0.0869167	-0.209256	0.151762	1.80669	0.139626	1	4	CHAF1A	Q13111
0.0371065	0.570754	0.113148	-0.0432491	-0.189752	0.458175	0.219111	0.0121012	0.339402	0.89376	-0.387218	-0.466996	-0.422296	-0.250282	0.680345	-0.154494	-0.367597	0.0893564	-0.725385	-0.405991	1	7	CHAF1B	Q13112
-0.283207	0.336018	0.44108	-0.315319	0.326851	0.319544	-0.260376	0.307243	0.163359	0.501532	0.0494691	-0.781088	-0.56193	0.420733	-0.2892	0.563585	-0.397772	0.416044	-0.521974	-0.434593	1	29	CHAMP1	Q96JM3
0.335789	-0.0517095	0.107526	-0.0724748	0.320538	0.202655	0.076327	0.2564	-1.11164	-0.0761598	0.331347	0.249369	0.112996	0.442904	-0.767766	0.117337	-0.0365251	-0.145719	-0.0142015	-0.276994	1	9	CHCHD2P9	Q5T1J5
-0.05981	0.0338866	-0.253959	0.738558	-0.168294	0.357686	0.0497977	-0.0401071	-0.180024	0.25907	-0.213044	0.0547416	0.011727	-0.524375	0.227084	-0.332538	-0.651697	-0.199285	0.219424	0.671158	1	55	CHCHD3	Q9NX63
-0.253131	0.67641	NaN	NaN	-0.423867	NaN	NaN	NaN	NaN	-0.168832	0.337835	-0.0952233	-0.214848	0.0598308	-0.249326	-0.170363	0.069215	0.552495	-0.00486646	-0.115329	1	8	CHCHD4	Q8N4Q1
-0.238851	0.937208	-0.41554	0.00987463	-0.467495	0.136256	-0.0253865	-0.357769	0.840145	0.291746	0.0941222	0.0597423	-0.736471	-0.0735528	0.556038	-0.534849	0.506497	-0.715217	0.68274	-0.549238	1	8	CHCHD6	Q9BRQ6
0.722884	-0.209255	-0.498823	0.257939	-0.198534	0.82366	0.589548	-0.628307	-0.00759611	0.428134	-0.262284	-0.496137	-0.114309	0.0515136	-0.259896	0.185516	-0.350766	0.700536	-0.877519	0.143697	1	3	CHD1	O14646
0.622056	0.0193683	-0.182231	0.251054	0.39873	0.316791	0.121692	0.284143	-0.490819	0.116794	-0.0121888	-0.2058	-0.425422	0.577834	-0.319762	0.169072	-0.123988	0.0762931	-0.540168	-0.653449	1	16	CHD1L	Q86WJ1
0.223036	0.337536	-0.170602	-0.0589766	-0.3073	0.417969	0.041514	0.180106	-0.242399	0.364686	-0.244771	0.00821934	-0.13351	0.27423	-0.128353	-0.106674	-0.184677	0.112101	-0.407516	0.0253798	1	27	CHD2	O14647
0.241223	-0.239009	0.298926	-0.476926	-0.17049	0.448962	-0.119537	0.213883	0.426963	0.725247	0.0497939	-0.803542	-0.798869	0.166398	0.288085	0.242705	-0.519208	0.324597	-0.438117	0.138917	1	8	CHD3	Q12873
0.218728	0.611121	0.0989656	-0.170285	-0.12313	0.36041	-0.29333	0.0119658	0.2053	0.306348	-0.0945654	-0.188239	-0.559606	0.0882444	0.257977	0.0193033	0.072875	0.152558	-0.734658	-0.239984	1	161	CHD4	Q14839
NaN	NaN	NaN	NaN	0.0449436	NaN	NaN	NaN	NaN	1.2642	-0.123604	-0.371748	-0.239491	-0.148162	0.010824	-0.235142	-0.201822	NaN	NaN	NaN	0.9997	1	CHD7	Q9P2D1
0.449488	0.458922	0.129425	-0.125089	-0.103143	0.00295677	0.165348	-0.0726982	-0.00357971	0.360068	0.0973877	-0.0991055	-0.489923	-0.00439224	0.0599426	0.0333065	0.101571	0.00364914	-0.806728	-0.157405	1	21	CHD8	Q9HCK8
-1.05475	-0.384627	-0.296988	-0.0710302	-0.152635	1.69251	-0.161739	-0.388282	-0.692906	1.28624	0.843595	-0.523973	-0.954564	-0.125703	0.110629	-0.103726	-0.275302	-0.285513	2.00977	-0.470992	1	4	CHDH	Q8NE62
NaN	NaN	NaN	NaN	-0.00761149	NaN	NaN	NaN	NaN	-0.114942	0.150259	-0.331487	-0.299879	0.11909	0.14164	0.207592	0.135339	NaN	NaN	NaN	0.9991	1	CHEK2	O96017
-0.0829083	0.529438	0.0340847	-0.391939	-0.119407	0.268931	-0.174118	0.199721	0.374909	0.527474	-0.005056	-0.0944572	-0.44428	0.130177	0.0966972	0.0108303	0.0775455	0.124234	-0.873529	-0.188346	1	41	CHERP	Q8IWX8
NaN	NaN	NaN	NaN	-0.306999	NaN	NaN	NaN	NaN	-0.522278	-0.281209	1.57733	1.37519	-0.514926	0.0244283	-0.775928	-0.575606	NaN	NaN	NaN	0.9912	1	CHFR	Q96EP1
1.04399	-0.533466	0.0033287	1.6685	-0.0407558	-0.138582	0.696665	-0.371341	-1.00724	-0.680931	-0.688058	0.755469	1.00145	-0.36305	-1.01802	-0.181589	0.319119	-0.218626	-0.321889	0.0750298	1	19	CHI3L1	P36222
-0.129576	0.0516941	-0.292523	-0.118748	-0.0497578	-0.0479916	0.170472	0.221254	-0.179543	-0.0767963	0.0795967	-0.0626247	-0.0483845	-0.424704	-0.0159672	-0.0591171	-0.332755	-0.0875881	1.18826	0.214805	1	33	CHID1	Q9BWS9
0.367155	0.286216	-0.642703	2.05216	0.023668	-1.03391	0.746795	-0.750219	-0.772999	-0.731944	-0.622916	0.874288	0.845728	-0.221125	-0.968459	-0.269427	1.03186	-0.634365	-0.23057	0.650764	1	7	CHIT1	Q13231
-0.133997	-0.806731	0.287186	-0.400205	0.592259	0.136566	-0.446361	-0.130741	-0.471193	0.0529807	-0.0606191	-0.300218	-0.112678	0.736321	-0.570047	0.401015	0.126951	0.309386	0.337532	0.452595	1	13	CHKB	Q9Y259
NaN	NaN	NaN	NaN	-0.326957	NaN	NaN	NaN	NaN	-0.00135443	-0.79151	0.790723	0.556504	-0.195543	0.515191	-0.153589	-0.393464	NaN	NaN	NaN	0.9846	1	CHL1	O00533
0.0739866	-0.143279	NaN	NaN	-0.195945	NaN	NaN	NaN	NaN	-0.255479	0.0569206	0.00244767	0.433652	-0.250859	0.184347	-0.588532	-0.0419144	-0.423006	0.423185	0.724476	1	3	CHM	P24386
-0.038202	-0.0920884	0.453261	-0.633506	0.651491	-0.745727	-0.670009	-0.376836	-0.794256	0.116087	0.156786	-0.330105	0.464701	0.597197	-0.517036	0.515162	0.439514	0.843993	0.0541614	-0.094587	1	15	CHMP1A	Q9HD42
-0.144939	-0.445575	0.162595	0.361623	0.652241	-0.729171	-0.473575	-0.419168	-0.157024	0.595746	0.194197	0.0996367	0.200808	0.0712211	-0.874868	0.322745	-0.378141	0.42067	0.265586	0.275391	1	23	CHMP1B	Q7LBR1
-0.74494	-1.14455	-0.0681111	-1.1648	0.370663	0.406193	0.312199	-0.120699	0.692202	0.201624	0.536665	-0.0749585	0.300709	0.498852	-0.395607	0.150595	0.485701	0.177851	0.101425	-0.521017	1	22	CHMP2A	O43633
-0.197565	-0.112844	0.167555	-0.64501	0.256428	0.13251	-0.0840908	0.106366	-0.0789372	-0.488683	0.150561	0.100865	0.0132317	0.476714	0.22111	0.140662	0.128151	0.0735382	0.132391	-0.492952	1	19	CHMP2B	Q9UQN3
0.176286	0.607145	-0.441678	-0.334975	-0.472628	-0.548871	4.70161e-05	-0.344371	1.08913	0.159162	-0.0960471	0.213144	0.344013	-0.548258	0.295993	-0.218457	-0.104062	-0.0987861	0.562848	-0.239632	1	13	CHMP3	Q9Y3E7
-0.131853	-0.0446552	0.301738	-0.275385	0.47904	-0.16807	-0.257098	0.0519939	-0.396737	0.308918	0.0462509	-0.276894	-0.0689053	0.48588	-0.216154	0.542774	0.0015007	0.77082	-0.80942	-0.343743	1	25	CHMP4A	Q9BY43
0.115015	0.236027	-0.0465027	0.183049	-0.025827	-0.0111023	0.603756	-0.134922	0.0612415	-0.203952	-0.282343	0.207175	0.32112	-0.356763	-0.0195766	-0.0726467	-0.172174	0.000988388	-0.263338	-0.139225	1	64	CHMP4B	Q9H444
-0.751854	-1.03785	0.495975	-0.582516	0.537992	0.169121	0.687126	0.659319	-2.23511	0.398106	0.706629	0.0155372	0.809681	0.211239	-1.14997	0.128702	0.708616	0.143726	0.114645	-0.0291062	1	12	CHMP5	Q9NZZ3
-0.227169	0.15736	0.361418	0.258167	0.176407	-0.641916	-0.288853	-0.115728	-0.241651	-0.194061	-0.108059	0.00635929	-0.0148085	0.302178	-0.274376	0.247025	0.041527	0.120932	0.586785	-0.151537	1	8	CHMP6	Q96FZ7
0.186167	-0.177297	-0.638029	0.0950361	0.273635	-0.402387	0.184395	-0.49549	-0.46362	-0.0755381	0.0879904	-0.21014	-0.14129	0.997931	-0.420341	0.505442	0.0725008	0.141461	0.530594	-0.0510229	1	9	CHMP7	Q8WUX9
0.80441	-0.402675	0.276307	-0.23681	0.434365	-0.159028	0.0489512	-0.0316342	-0.667415	-0.111047	-0.0751561	-0.310702	-0.22597	0.270755	-0.414588	0.308068	-0.050969	0.660653	-0.31685	0.199332	1	24	CHORDC1	Q9UHD1
0.008006	-0.0983954	-0.396083	0.360383	-0.139699	-0.171546	0.123362	-0.145055	-0.483468	-0.357383	-0.249406	0.50162	0.375106	-0.15809	0.0315045	-0.227977	0.0515317	-0.209676	0.793631	0.391633	1	23	CHP1	Q99653
0.765328	0.0866705	-0.143787	-0.41373	-0.0408586	0.261426	-0.163362	-0.308139	0.371102	0.308482	-0.238235	-0.124292	-0.310481	0.130372	0.738259	-0.00300732	0.205346	0.254124	-0.942973	-0.432243	1	11	CHRAC1	Q9NRG0
0.160474	0.18226	NaN	NaN	-0.583913	NaN	NaN	NaN	NaN	-0.0783838	NaN	NaN	0.773039	NaN	NaN	-0.768249	NaN	-0.59799	0.700133	0.21263	0.9999	1	CHST14	Q8NCH0
0.102278	0.194849	-1.10942	0.702916	-1.1529	2.21094	0.135897	0.755507	-0.583522	-1.12416	-0.05957	-0.849277	0.642435	-0.206678	0.0455764	-0.590925	2.6825	-0.899198	0.0159687	-0.913219	0.9993	3	CHST9	Q7L1S5
0.156766	0.559745	-0.301026	0.0896436	-0.596372	0.440776	-0.12162	-0.21447	-0.218088	0.5549	-0.106356	-0.519297	-0.185675	0.0177328	0.0657598	-0.377016	0.31637	-0.0854805	0.0888549	0.434852	1	8	CHTF18	Q8WVB6
0.230091	-0.443671	0.0164319	-0.124149	-0.0783824	-0.020482	-0.321007	-0.512347	0.49944	1.57503	0.0381719	-0.771308	-0.38702	-0.187319	-0.185634	0.0261604	0.645996	NaN	NaN	NaN	1	2	CHTF8	P0CG13
0.266071	0.266364	-0.195471	0.103704	0.404634	-0.130826	-0.117859	0.055736	0.736358	0.187066	-0.0502325	-0.535622	-0.514088	0.57237	-0.180611	0.278436	0.105569	-0.0491224	-0.294226	-0.908249	1	40	CHTOP	Q9Y3Y2
0.0477802	0.0671875	0.447829	0.400171	0.026148	-0.198225	0.410338	0.366993	-0.0968206	-0.187825	-0.46394	-1.32507	-0.191489	0.0686953	-0.275314	-0.12814	-0.0913723	0.0486357	0.764986	0.309429	1	7	CHUK	O15111
0.773495	-0.271378	-0.170532	0.46138	-0.247448	-0.934925	-0.356386	-0.587139	-0.185028	-0.476849	0.24992	0.181085	1.44357	-0.23613	-0.0094625	-0.166905	-0.92772	0.236435	0.458391	0.765629	1	7	CHURC1	Q8WUH1
0.138112	-0.142068	-0.110045	-0.0186411	-0.0657812	0.139333	0.441554	0.329366	-0.524668	0.223619	-0.270058	-0.200017	0.21984	-0.113247	-0.000853157	-0.119534	-0.171345	0.443696	-0.230315	0.0310511	1	17	CIAO1	O76071
-0.0429945	-0.428308	0.0723543	0.219855	0.545833	-0.249501	0.251824	-0.491372	-0.204986	-0.0404234	0.077569	-0.89651	-0.0188208	0.663732	-0.537841	0.502454	0.232183	0.56792	0.0811434	-0.304111	1	6	CIAO2A	Q9H5X1
0.319551	-0.0785758	0.113009	-1.01961	0.141205	-1.14349	-0.466682	-0.832484	-0.0174005	-0.0131624	0.052808	0.37209	0.551016	0.230227	0.18618	0.130181	0.207488	0.191447	0.859879	0.216328	1	3	CIAO2B	Q9Y3D0
-0.533163	-0.835501	-0.0331629	-0.596214	0.242605	-0.344572	0.00843449	0.0120718	0.787769	0.078623	0.447825	-0.262285	0.312885	0.218134	-0.192682	-0.0886763	-0.020109	0.0445063	0.479962	0.273548	1	7	CIAO3	Q9H6Q4
0.114102	0.104859	0.117567	-0.611795	0.361201	-0.0524958	-0.271137	-0.132503	0.27442	-0.17786	0.0985815	0.189352	-0.214012	0.109499	-0.120334	0.105374	0.214985	0.253809	-0.0906179	-0.272993	1	35	CIAPIN1	Q6FI81
-0.171406	-0.275948	0.264473	0.239624	0.561371	-0.848	-0.482695	-0.0439093	0.339594	-0.269339	-0.392332	-0.0278723	0.114591	0.758026	-0.224095	-0.0339205	0.0403612	0.354772	0.59112	-0.494415	1	10	CIB1	Q99828
-0.457141	-0.154953	-0.288845	0.33895	-0.657095	-0.120802	-1.03483	-0.998671	0.210489	0.583995	0.377302	1.25935	0.30648	0.0354657	0.95309	-0.204786	0.205006	-0.364481	0.354891	-0.343412	1	5	CIC	Q96RK0
0.300052	-0.0211126	NaN	NaN	-0.992913	NaN	NaN	NaN	NaN	-0.694192	-0.887262	-0.234969	0.319798	-0.775634	-0.791497	-0.758339	0.961563	-0.320805	2.48364	1.41167	0.9996	2	CILP	O75339
NaN	NaN	NaN	NaN	0.222889	NaN	NaN	NaN	NaN	-0.795738	0.148356	0.287486	-0.0482736	0.109494	0.0055346	0.130142	-0.0598894	NaN	NaN	NaN	1	1	CINP	Q9BW66
0.309235	0.190236	-0.745885	0.984799	-0.257037	-0.699842	-0.189746	-0.16558	0.278205	0.20752	-0.192628	0.0177373	0.798711	-0.192498	-0.350219	-0.281228	-0.0475799	-0.385705	0.450019	0.271485	1	9	CIP2A	Q8TCG1
0.307098	0.151372	-0.424994	1.11581	-0.307337	-0.753861	-0.055964	-0.23996	-0.220231	-0.243359	0.0462298	0.491962	0.892984	-0.123789	0.0767188	0.0246844	0.31882	-0.120821	-0.37027	-0.565089	1	4	CIR1	Q86X95
-0.740582	0.483318	0.0768902	-0.734807	0.498075	-0.315839	-0.340869	0.00652428	1.05611	0.437549	0.386417	-0.324176	-0.830762	0.439655	-0.323653	0.32167	-0.127587	0.283124	0.235105	-0.486159	1	41	CIRBP	Q14011
-0.857189	-0.727012	0.397523	-0.644285	0.356978	-0.723338	0.0618197	-0.00436153	-0.215379	0.131928	0.487164	0.454722	0.191666	0.026404	-0.600614	0.262784	0.45345	0.338914	-0.0406851	0.649512	1	13	CISD1	Q9NZ45
0.204236	0.00131502	0.0659894	0.462268	-0.17052	-0.632817	0.451415	-0.545804	-0.250327	-0.592178	0.377646	0.266711	0.264411	-0.27584	0.0365533	0.173154	0.0888089	-0.088235	-0.201648	0.364861	1	20	CISD2	Q8N5K1
-0.333299	-0.580426	NaN	NaN	0.251094	NaN	NaN	NaN	NaN	-0.896882	0.231519	0.257308	0.0383111	0.179835	-0.352713	-0.228701	1.02587	-0.28016	0.520919	0.167326	1	4	CISD3	P0C7P0
-0.618558	0.435836	0.152867	-1.4154	-0.0808719	-0.208668	-1.10496	-0.108343	-0.823526	0.380221	0.409619	1.06902	0.103717	0.131512	0.740037	-0.00509486	0.369197	0.377303	0.0859496	0.110152	1	7	CIT	O14578
-0.237726	0.44705	-0.264228	0.0524064	-0.344886	0.11898	0.154408	0.0511876	0.706076	-0.165127	0.194075	-0.0249252	0.061245	0.194145	0.281702	0.0917511	0.155949	-0.129242	-0.846652	-0.496189	1	16	CIZ1	Q9ULV3
0.443772	0.635163	-0.577093	-0.44251	-0.272863	0.231872	-0.0121119	-0.765706	0.0312851	0.042095	NaN	NaN	0.523887	NaN	NaN	-0.155805	NaN	0.192212	-0.229038	0.35484	0.9987	4	CKAP2	Q8WWK9
0.185819	-0.470275	-0.845244	0.465507	-0.723308	-0.0648336	0.367835	-0.221925	0.435672	0.61205	0.202529	0.176616	0.512971	-0.99023	0.232852	-0.398467	0.0865583	-0.797673	0.884776	0.348771	1	167	CKAP4	Q07065
0.273062	0.167412	-0.0381087	0.091219	-0.0912436	-0.10099	-0.101036	-0.0664386	-0.128021	0.24815	-0.180912	0.193812	-0.02713	-0.0949515	0.138779	0.0365201	-0.226604	-0.105122	-0.218086	0.229691	1	133	CKAP5	Q14008
-0.678978	0.113115	-0.380488	-0.258314	0.105615	-0.717261	-0.608425	-0.543431	0.121521	0.0810926	-0.354147	0.158544	1.02148	-0.72827	0.852012	-0.39103	0.539877	-0.247498	0.935154	0.979429	1	53	CKB	P12277
1.26083	-0.796975	-2.17841	-1.29511	-0.465823	-1.87023	-1.87634	-1.86615	-3.32735	0.375693	-0.611991	0.51841	2.05358	-0.374675	0.250693	-0.257503	3.46079	0.289084	1.30616	5.40532	1	81	CKM	P06732
-0.568841	1.00441	-0.307285	0.463439	-0.128601	0.262707	0.425667	-0.329462	1.13801	-0.93626	0.411139	0.0415807	0.0770383	-1.00963	0.74165	-0.566452	0.957573	-0.876266	0.515652	-1.31607	1	83	CKMT1A	P12532
1.22449	-0.489462	NaN	NaN	-0.889752	NaN	NaN	NaN	NaN	-1.0275	-1.22597	-0.208617	1.29499	-1.45347	-0.627581	-0.942936	1.52267	-0.887214	0.36162	3.34874	1	12	CKMT2	P17540
1.10689	1.77171	-0.576287	-0.287853	-0.00503175	0.697618	0.0685166	-1.15911	0.519888	-0.57641	0.0812081	-0.87659	-0.78814	-0.443059	0.712194	-0.634371	0.388826	NaN	NaN	NaN	1	2	CKS1B	P61024
0.194211	-0.135867	-0.0217753	0.306655	-0.0451518	0.28126	-0.0633536	0.123374	0.00854006	0.122743	0.153546	-0.0147315	-0.270665	-0.315477	0.224954	-0.136382	-0.0157424	-0.407744	-0.208837	0.220445	1	24	CLASP1	Q7Z460
-0.168416	-0.0596437	0.100068	0.081214	0.166089	0.0296984	0.0613985	0.258393	-0.0661173	-0.17356	0.208375	-0.283122	-0.384904	0.354119	-0.28958	0.336217	0.15458	-0.0186396	-0.217669	-0.0885	1	37	CLASP2	O75122
0.82417	-0.973413	-0.777106	1.60178	-0.250674	-0.802947	1.33952	-1.07768	-0.0510988	-1.53544	-0.482987	1.71006	2.36042	-1.42556	-0.915696	-0.845508	-0.943711	0.241481	-0.0239916	2.02838	1	19	CLC	Q05315
0.714454	0.87268	-0.284739	1.00812	-1.17992	-0.281544	-0.119939	-0.0358092	1.01366	-0.910145	0.619628	2.24784	1.37544	-1.32052	0.488418	-0.978873	-1.07073	-2.44934	0.204872	0.0864461	1	25	CLCA2	Q9UQC9
0.696185	1.05355	0.187961	-0.482015	-0.91816	-0.0832414	0.0679084	1.05017	2.14331	-0.880761	1.56366	-0.665393	-1.04487	-1.59532	1.39105	-0.197219	0.999269	-2.03158	-0.315976	-0.938523	1	57	CLCA4	Q14CN2
-0.12361	0.127087	-0.463614	0.550205	-0.547653	0.0142994	-0.107792	-0.123753	0.0177193	-0.0955143	-0.0928078	0.388496	-0.0665073	-0.011425	-0.00447655	0.0916672	-0.0305099	-0.24526	0.345686	0.377762	1	7	CLCC1	Q96S66
0.0120326	0.411553	-0.378238	0.386052	-0.502462	0.0655718	-0.318561	-0.19126	-0.5175	0.164668	0.173219	0.337821	0.0539828	-0.0358572	0.407771	-0.0156011	-0.425011	-0.103686	0.385257	0.0902472	1	6	CLCN3	P51790
0.568529	-0.0617293	-0.28047	0.117196	-0.415951	-0.0117796	0.338088	-0.109783	0.924054	-0.313791	-0.829475	-0.0641211	0.20743	-0.491585	0.944529	-0.306433	-0.21471	NaN	NaN	NaN	0.9866	2	CLCN5	P51795
0.334506	0.203175	-0.13796	0.752959	-0.707214	0.0473727	-1.15706	0.0447844	0.624293	-0.628824	-0.102929	0.205129	-0.0485412	-0.143678	0.13689	-0.260865	-0.186291	-0.0803119	1.14541	-0.0408479	1	8	CLCN7	P51798
-0.308879	-0.683523	-0.0124592	0.188138	-0.230468	1.13411	0.311869	0.228316	0.783827	0.28577	NaN	NaN	-0.911765	NaN	NaN	-0.323145	NaN	-0.405193	0.0996986	-0.156296	1	4	CLDN1	O95832
0.0356699	-0.0131707	NaN	NaN	0.166419	NaN	NaN	NaN	NaN	-0.0472998	NaN	NaN	-0.760395	NaN	NaN	0.316189	NaN	0.181105	0.320977	-0.199495	1	1	CLDN10	P78369
0.608903	-0.00513543	NaN	NaN	-0.720418	NaN	NaN	NaN	NaN	-0.589284	NaN	NaN	0.653058	NaN	NaN	0.154062	NaN	0.0195981	-0.152807	0.0320226	0.9806	1	CLEC11A	Q9Y240
0.65475	-0.0729452	0.390151	0.23808	-0.182366	0.352189	0.595111	0.289867	0.930498	-0.618977	-0.159533	-0.117436	0.277267	-0.667857	-0.0515505	-0.30135	-0.794249	-0.37868	0.0819544	-0.464924	0.9995	6	CLEC16A	Q2KHT3
NaN	NaN	NaN	NaN	-0.370875	NaN	NaN	NaN	NaN	0.0739303	-0.345885	0.45424	0.296914	-0.19979	0.875275	-0.321355	-0.462454	NaN	NaN	NaN	1	1	CLEC1B	Q9P126
-0.208599	-0.352825	-0.612239	2.25476	-0.332676	-0.764192	1.07549	-0.407571	-0.71212	-1.0226	-0.124321	0.0624203	1.33944	-0.459423	-0.424396	-0.442447	-0.039045	-0.564876	1.07386	0.661347	1	34	CLEC3B	P05452
0.288882	-0.543338	0.200148	-0.586786	0.441626	-0.575012	0.0410464	0.0394156	0.314633	0.174218	0.174496	-0.295116	0.231993	0.0765307	-0.185583	0.228785	0.172238	0.165121	-0.308832	-0.0544641	1	203	CLIC1	O00299
-0.11152	-0.687112	0.526389	-0.99612	0.863495	-0.057096	-0.281744	0.349291	-1.20753	0.71839	0.303868	-0.212717	-0.458681	0.620152	-0.363733	0.483046	-0.17962	0.680254	-0.162321	0.173308	1	60	CLIC2	O15247
-0.523378	-0.280749	0.521764	-0.893094	1.11816	-0.0150768	-0.494174	0.386842	-1.15688	-0.914231	1.49372	0.0183247	0.364854	-0.525603	0.658721	0.452452	-0.842673	0.577037	0.584445	-0.530458	1	39	CLIC3	O95833
0.141568	-0.453097	-0.282105	-0.316548	-0.0363739	-0.49578	0.432183	-0.422021	-0.266831	0.248851	0.00542183	0.383699	0.204614	-0.304229	-0.114436	-0.109753	0.39805	-0.160525	0.368722	0.77859	1	79	CLIC4	Q9Y696
-0.727943	-0.350845	NaN	NaN	-0.203869	NaN	NaN	NaN	NaN	0.239604	NaN	NaN	-0.141999	NaN	NaN	-0.560131	NaN	-0.200353	0.522469	1.42307	1	1	CLIC5	Q9NZA1
-0.494323	-0.0287497	0.298431	-0.383748	-0.402294	0.239309	0.346618	-0.0538409	1.57728	-0.247921	-0.718413	-0.34635	-0.246725	-0.45717	0.526161	0.488851	-1.32499	0.369203	1.37538	-0.516702	1	9	CLIC6	Q96NY7
-0.109491	0.252486	0.161848	-0.226719	0.0349468	0.0139088	-0.0131413	-0.0434719	0.423724	-0.160019	0.149224	-0.366745	-0.204813	0.0618824	-0.0723892	0.236292	-0.020702	0.158255	0.244591	-0.519668	1	77	CLINT1	Q14677
0.0692657	-0.0528446	-0.226446	0.10764	-0.211752	-0.122751	-0.308254	-0.0708958	0.0892757	-0.395912	0.259234	0.453501	0.40359	-0.429576	0.39667	-0.226169	0.189736	-0.408079	0.154963	0.328804	1	72	CLIP1	P30622
-0.0983878	-0.118722	0.12609	0.241935	0.252982	-0.186036	-0.00897131	0.0702142	-0.678529	0.218381	0.121932	0.133822	0.0295094	0.32618	-0.137878	0.0108556	-0.160144	0.255792	-0.307595	-0.0914298	1	14	CLIP2	Q9UDT6
NaN	NaN	NaN	NaN	-0.446018	NaN	NaN	NaN	NaN	-0.0195173	0.238156	0.162563	0.0307986	-0.415038	0.25447	-0.357172	0.551758	NaN	NaN	NaN	1	1	CLIP4	Q8N3C7
0.191514	0.441576	NaN	NaN	-0.281751	NaN	NaN	NaN	NaN	0.00902796	-0.0629487	0.478402	-0.195536	-0.0903134	0.400896	-0.0979209	-0.494633	-0.373539	0.140324	-0.0650954	0.9981	3	CLK1	P49759
-0.0699609	-0.599439	-0.171882	-0.0766681	-0.0915893	-0.148131	-0.0788539	0.0155188	0.350859	-0.254336	-0.574027	1.41134	0.481734	-0.0717519	0.651254	-0.560952	-0.213115	NaN	NaN	NaN	1	2	CLN5	O75503
-0.284483	0.00864741	0.465942	0.641739	0.137342	0.289365	0.0770831	0.786025	0.848125	-0.164374	NaN	NaN	0.161044	NaN	NaN	-1.29493	NaN	-0.45262	-0.957761	-0.261144	1	2	CLN6	Q9NWW5
0.654631	0.421988	-0.0575974	0.423903	-0.17176	-0.301694	0.165061	-0.343755	0.411938	-0.0951836	-0.0546677	-0.215089	-0.049268	-0.187112	-6.02722e-05	-0.302238	0.298505	-0.210174	0.0397556	-0.427184	1	15	CLNS1A	P54105
0.076632	0.567509	0.117128	-0.169691	0.152216	0.884611	0.554125	0.624467	-0.103585	0.084023	NaN	NaN	-1.01861	NaN	NaN	-0.342913	NaN	-0.320999	-0.378336	-0.726578	1	2	CLP1	Q92989
0.298721	0.463688	-0.335648	0.316759	-0.150219	0.166853	0.196514	0.206695	0.264557	-0.0292779	0.0590075	-0.174437	-0.341625	0.0130538	-0.37211	-0.139248	-0.0524274	-0.262158	-0.222799	0.0941009	1	14	CLPB	Q9H078
-0.261613	0.267247	-0.198114	-0.143352	0.123305	-0.758216	0.268655	-0.595687	0.403287	-0.0139533	0.0877046	0.64372	0.386987	-0.0327598	-0.31067	-0.133266	0.0724477	0.184689	0.120032	-0.110444	1	27	CLPP	Q16740
-0.231479	0.215821	0.273823	-0.0723299	-0.426353	0.440253	-0.364198	0.312148	0.287497	0.131135	-0.0969824	0.226197	-0.46828	0.127957	0.0671679	0.177338	-0.101816	-0.143051	-0.341381	-0.0134672	1	25	CLPTM1	O96005
0.190192	-0.451307	-0.0345245	0.401085	-0.641147	0.48046	0.448376	0.701584	-0.5282	-0.098785	0.419588	0.175612	-0.313881	0.171423	-0.250337	-0.0166527	-0.0924793	-0.660173	-0.154476	0.253642	1	5	CLPTM1L	Q96KA5
-0.152708	0.237474	-0.0800804	0.36989	-0.0345291	0.0154739	-0.0685429	-0.226765	0.104314	-0.0696739	0.219978	0.266271	-0.389704	-0.161684	0.135713	-0.0879444	0.000344849	-0.156598	0.124315	-0.0455441	1	33	CLPX	O76031
1.00826	0.340695	-0.910915	0.304448	-0.633231	-0.258416	0.582725	-1.13251	0.296946	0.20316	-0.478405	0.42874	1.13047	-0.35732	0.432933	-0.784558	-0.130246	-0.299655	0.36756	-0.110675	1	7	CLSTN1	O94985
0.14229	0.0882869	-0.0739274	0.558757	0.000749111	-0.100523	0.515815	-0.0995889	-0.874657	0.00815535	-0.231711	0.0938735	0.223798	-0.108973	-0.0720506	0.0141616	-0.290987	-0.0738626	0.0904269	0.189968	1	37	CLTA	P09496
-0.477583	0.105444	0.0211164	-0.327146	0.263581	-0.0620039	-0.268665	0.0258066	0.367806	-0.258665	0.452833	0.942576	0.270891	-0.316356	-0.0785978	-0.0342634	0.23914	-0.0574263	-0.228229	-0.580257	1	43	CLTB	P09497
-0.0663506	-0.0740162	-0.055349	0.318919	0.00157204	-0.0236755	0.204747	0.00440826	-0.0971867	-0.0727116	-0.19129	0.528048	0.170071	-0.141506	-0.121858	-0.0940472	-0.144605	-0.201807	-0.0465828	0.10322	1	509	CLTC	Q00610
-0.401027	-0.734478	0.242129	0.613437	0.367698	0.34208	0.102187	0.293386	-0.470359	0.0106307	-0.114977	0.620496	-0.0323485	-0.169336	0.0456592	-0.080284	0.234603	-0.250281	-0.606251	-0.0129651	1	4	CLTCL1	P53675
1.60013	-0.0952786	0.29964	2.01657	-0.458117	-0.0969609	-0.0658254	-0.0767774	-1.5812	-1.05481	-1.07814	0.196889	1.90966	0.224483	-1.00374	-0.0623044	-1.38839	0.455108	0.691665	-0.432599	1	136	CLU	P10909
0.268824	0.564391	0.147812	-0.233966	0.0278421	0.277365	0.0227819	-0.312547	0.437605	-0.615548	0.396023	0.0524202	-0.0648874	-0.146024	0.383492	-0.01485	-0.189269	-0.382692	-0.334918	-0.283855	1	55	CLUH	O75153
-0.734348	-0.175249	-0.190137	-0.0414633	0.411284	0.305272	0.0704733	-0.351457	0.316033	0.39466	0.148512	-0.235437	-0.682969	0.00897274	-0.0740904	0.233756	0.124549	0.321669	0.532618	-0.382648	1	12	CLYBL	Q8N0X4
-0.587411	-0.451381	-0.700147	1.2389	-0.479757	-0.377357	1.43534	0.416764	-1.12783	-1.03244	0.255011	1.00342	-0.0848936	-0.706729	-0.326379	-0.72587	-0.531419	-0.844987	1.82244	1.80473	1	38	CMA1	P23946
0.361059	-0.224298	-0.123243	-0.617819	0.0583726	0.780062	-0.0935115	0.358624	-0.197563	-0.374374	0.10689	-0.122713	-0.0679816	-0.0784434	-0.331476	0.0521871	-0.294895	0.0314656	0.916792	-0.139133	1	40	CMAS	Q8NFW8
0.515873	-0.76305	-0.778868	1.10488	-0.892586	0.00527573	0.731867	-0.658031	-0.488129	0.119459	-0.365242	0.433817	0.130329	-1.06361	0.0868473	-1.12851	0.331919	-1.02314	2.0107	1.6902	1	12	CMBL	Q96DG6
0.522441	0.58384	-0.0616675	0.0730543	-0.0559836	-0.450236	-0.25337	-0.227726	0.538829	-0.0242548	0.139745	0.112454	0.208865	0.0624151	-0.728504	-0.205895	0.509789	-0.419312	-0.26089	-0.0635939	1	6	CMIP	Q8IY22
-0.0563544	-0.0806045	-0.363964	-0.526155	-0.111391	-0.298571	0.20595	-0.123119	0.572151	-0.333836	-0.018505	-0.00190725	-0.195139	-0.353046	0.275829	-0.0531119	0.661289	-0.234733	1.17087	-0.135649	1	41	CMPK1	P30085
0.307668	0.177413	0.435901	-0.0248918	-0.031638	-0.24624	0.149198	-0.530623	-0.373298	-0.0182847	-0.0643167	0.361081	0.201181	-0.275823	0.251592	0.0141822	0.487163	-0.691459	-0.334422	0.205617	1	8	CMPK2	Q5EBM0
0.17385	0.500741	-0.0410343	0.299184	-0.473455	-0.0905539	-0.37469	-0.0751091	0.295633	-0.411231	-0.504518	-0.0829988	0.078834	0.758287	0.716186	-0.0529161	0.00538197	0.00486221	-0.0314079	-0.695046	1	4	CMSS1	Q9BQ75
-0.0594581	0.00691957	-0.118517	0.978105	-0.70839	0.34695	0.339515	-0.224636	-0.293589	-0.714564	-0.0484717	0.354389	0.349176	-0.0931361	-0.169735	0.0758988	0.00744791	-0.0628188	-0.143097	0.178011	1	7	CMTM6	Q9NX76
0.454775	0.175844	NaN	NaN	-0.505895	NaN	NaN	NaN	NaN	-0.457638	NaN	NaN	0.207719	NaN	NaN	0.285617	NaN	0.828263	NaN	-0.988685	1	1	CMTM7	Q96FZ5
0.920454	0.446279	0.0158461	-0.467638	0.0970057	0.0160082	-0.230049	-0.0301783	-0.157351	0.197975	-0.243546	-0.274023	-0.27916	0.156839	-0.10006	0.131445	-0.241381	0.131443	-5.55038e-05	-0.0898535	1	30	CMTR1	Q8N1G2
-0.0923148	0.0425023	NaN	NaN	-0.670079	NaN	NaN	NaN	NaN	0.441943	NaN	NaN	0.12324	NaN	NaN	-0.581708	NaN	-0.462485	0.453803	0.745099	0.9886	1	CMYA5	Q8N3K9
-0.107794	0.451952	-0.167047	-0.616741	-0.110285	-0.325355	-0.136421	0.00901422	0.598358	0.42626	0.158108	-0.0566043	-0.0123195	0.0522882	0.307983	-0.216915	0.350062	0.0183545	-0.562063	-0.0608348	1	74	CNBP	P62633
0.0757376	-0.211952	0.373332	-0.915258	0.389971	-0.152103	-0.0741285	0.0403658	-0.0953058	0.358536	0.0420404	-0.555959	-0.174886	0.371455	-0.12951	0.41988	0.0219255	0.256848	-0.000571632	-0.0404181	1	156	CNDP2	Q96KP4
0.885041	0.270998	-0.428212	1.11034	-0.464979	-0.362507	0.510401	-0.349893	-0.360481	-0.243189	0.0719397	0.59946	0.436645	-0.480066	-0.541498	-0.128374	-0.525624	NaN	NaN	NaN	1	2	CNIH4	Q9P003
-0.574385	-0.627191	-1.37165	1.41932	-1.00051	-0.866806	1.87132	0.670611	-1.20688	-1.27757	-0.183992	0.110672	0.419195	-1.45949	-1.54223	-1.53536	1.87448	-1.07172	4.54207	1.81013	1	31	CNN1	P51911
-0.718235	-0.814028	0.629951	-0.20448	0.700361	-0.171399	0.262775	0.115818	-0.268614	-0.367953	0.165149	-0.558834	0.269754	0.814369	-0.136301	0.502512	0.160896	0.540794	-0.809666	-0.112868	1	145	CNN2	Q99439
-0.530992	-0.728641	-0.11275	0.514094	0.185088	-0.133456	0.828151	0.125669	-0.646495	-0.662114	0.281493	-0.256244	0.467174	-0.277247	0.0389109	-0.126943	0.235366	0.0942144	-0.0433321	0.748054	1	66	CNN3	Q15417
0.126092	-0.0892721	-0.00815635	0.384256	-0.338958	-0.29356	-0.593908	0.0994296	-0.0748296	-0.0590072	-0.061771	-0.000644255	0.129549	0.561652	-0.2603	-0.0479694	-0.0278106	0.13319	0.202403	0.219616	1	8	CNNM3	Q8NE01
-0.145127	0.275816	-0.718871	1.06388	-0.0549761	0.927743	0.541398	-0.761574	-0.508107	-0.366076	NaN	NaN	-0.520599	NaN	NaN	0.443493	NaN	0.0926203	0.0281538	-0.297772	0.9999	3	CNNM4	Q6P4Q7
0.00750294	0.241525	0.037784	0.00248852	-0.033156	0.109903	-0.229983	-0.0781885	0.241161	0.0982832	-0.0823179	0.128292	-0.0490576	0.0646376	0.108524	0.0206942	-0.059075	-0.111912	-0.45081	0.0337061	1	112	CNOT1	A5YKK6
-0.104887	0.181793	0.00325356	-0.164683	0.132166	-0.129309	-0.048283	-0.140402	0.219967	0.104187	-0.0747475	-0.0116333	-0.0138611	-0.104754	0.231262	0.129247	-0.506829	0.275611	0.0533367	-0.0314335	1	13	CNOT10	Q9H9A5
0.206002	-0.225395	-0.051954	0.00199728	0.0384696	0.0698417	0.00682096	0.465031	0.230191	-0.249496	-0.103534	0.633368	-0.175007	0.17778	0.142155	-0.357561	-0.0510385	-0.788814	0.0973704	-0.0662267	1	11	CNOT11	Q9UKZ1
-0.0466144	-0.126336	0.393129	1.09597	0.349178	-0.829152	-0.529984	0.332288	0.32599	-0.027888	NaN	NaN	0.0784447	NaN	NaN	-0.211924	NaN	-0.193864	-0.506719	-0.102519	1	4	CNOT2	Q9NZN8
-0.247544	0.00384254	0.0647022	-0.173343	0.134845	0.470569	0.0366127	-0.108729	-0.271375	0.088691	0.0227615	-0.170981	0.104564	0.00236244	-0.0684517	-0.161635	-0.182044	0.0786564	0.0953056	0.28119	1	14	CNOT3	O75175
0.408467	0.219221	-0.136103	0.109756	-0.0330132	-0.159896	0.151336	-0.383656	0.1604	-0.251319	-0.308493	0.135905	0.448247	-0.269837	0.00809879	-0.704519	-0.00385456	-0.518435	0.356512	0.771183	1	6	CNOT4	O95628
-0.339232	-0.130221	0.387201	-0.232067	0.378116	0.114696	0.157339	0.203298	-0.250138	-0.262526	0.123199	0.0767303	-0.288134	0.148285	0.0282188	0.24863	-0.174225	0.0912758	-0.110453	-0.169993	1	9	CNOT6L	Q96LI5
0.295182	0.277115	0.112186	-0.0375362	-0.251451	-0.766759	0.137148	-0.456002	0.100883	0.710525	NaN	NaN	0.0985359	NaN	NaN	-0.206176	NaN	0.0709738	-0.19586	0.111236	0.9999	3	CNOT7	Q9UIV1
0.200474	0.92206	-0.255371	0.0232162	-0.390476	-0.552719	-0.102001	-0.352028	1.17751	0.041935	NaN	NaN	-0.465813	NaN	NaN	-0.304495	NaN	0.0719624	0.162004	-0.176258	1	3	CNOT8	Q9UFF9
0.0112024	-0.0112471	0.209683	0.229104	-0.25102	-0.791086	-0.0536779	-0.897064	-0.344991	0.253104	0.20765	0.170817	0.22151	0.0306955	0.108096	-0.0832685	0.248311	0.123637	0.180283	0.438262	1	15	CNOT9	Q92600
-0.103259	0.0865756	0.217761	-0.0594605	0.367828	0.267829	-0.134828	0.158273	-0.199414	0.219674	-0.0614251	-0.191277	-0.73585	0.0179645	-0.194453	0.0812617	-0.117652	-0.0110406	0.367391	0.0241023	1	53	CNP	P09543
-0.0821265	0.348076	-0.484732	0.356201	-0.521486	-0.108772	0.611763	0.126362	-0.0594405	-0.326237	0.125933	0.178995	-0.0678061	-0.196958	0.0272408	-0.3391	-0.0133647	-0.269413	0.462029	0.232836	1	37	CNPY2	Q9Y2B0
-0.122793	0.0158142	-0.0384117	0.597029	-0.192833	-0.211492	0.392302	0.238297	-0.035957	-0.00734863	-0.484603	-0.298185	0.170395	-0.180015	0.0398582	-0.0154415	0.0627464	0.228705	-0.554567	0.3965	1	14	CNPY3	Q9BT09
-0.238518	-0.274376	-0.0456733	0.472771	-0.496714	0.272406	0.176678	-0.0490436	-0.0451908	0.27957	-0.116987	0.452179	0.161846	0.242458	-0.159	-0.08959	-0.242651	-0.324433	-0.0687274	0.0929966	1	7	CNPY4	Q8N129
-0.642546	-0.839014	0.337805	0.956526	0.567591	-0.0281526	0.285232	0.669901	-1.18783	-0.531035	-0.288904	0.0563601	-0.313673	0.386576	-0.986389	0.534105	-0.182816	-0.0298921	1.05743	0.178726	1	3	CNRIP1	Q96F85
0.447521	0.372741	0.0778645	0.646755	-0.139165	0.0863112	0.300343	0.0093039	-0.113593	-0.271499	-0.45151	-0.423788	0.320092	-0.44511	-0.197575	-0.28984	-0.705058	0.135921	0.398703	0.241581	1	4	CNST	Q6PJW8
-1.02684	-0.862702	0.125061	0.454762	-0.22937	0.395816	-0.237219	0.292749	0.155533	0.423669	0.219638	-0.077506	-0.772869	0.824256	0.270791	0.227058	-0.595965	-0.338921	0.984247	-0.232192	0.998	4	CNTN1	Q12860
-0.0245905	-0.185165	-0.126451	0.699897	0.0240697	2.17075	0.442944	0.381579	-0.23355	-0.580695	-0.170461	-0.204328	-0.287227	-0.317079	-0.757556	-0.478976	-0.35316	NaN	NaN	NaN	0.9998	2	CNTRL	Q7Z7A1
NaN	NaN	NaN	NaN	-0.0562122	NaN	NaN	NaN	NaN	-0.537254	0.519354	0.0921337	1.8618	-0.38851	-0.851298	-0.317092	-0.322922	NaN	NaN	NaN	1	1	CNTROB	Q8N137
0.0792362	0.747712	-0.200181	-0.0846012	-0.169326	0.173972	0.100085	-0.457694	0.780444	-0.0990169	0.346835	0.63964	-0.406539	-0.458188	0.225726	-0.229611	0.429095	-0.309388	-0.93435	-0.173854	1	11	COA7	Q96BR5
0.4827	0.222278	-0.209872	0.0476966	-0.0860314	-0.0667825	-0.283394	-0.269637	0.852369	-0.0950723	-0.0362821	-0.389002	-0.326809	0.00877333	0.417427	-0.0939565	0.0123878	-0.162486	0.308145	-0.332451	1	37	COASY	Q13057
1.84146	-1.12472	NaN	NaN	-1.52	NaN	NaN	NaN	NaN	-1.27684	-0.843149	0.443724	2.31589	-1.59385	-0.46287	-1.37993	-0.499681	-0.702431	1.9877	2.81469	1	3	COBL	O75128
-0.341514	0.000873661	-0.0106467	-0.550632	-0.190815	-0.633934	-0.119676	-0.00578871	0.796944	-0.432684	0.343422	0.115868	0.36863	-0.276459	0.618559	0.059971	0.510939	-0.545282	0.239552	0.0526753	1	21	COBLL1	Q53SF7
2.24652	1.35661	-0.467004	1.58935	-0.656978	-0.0496415	-0.879589	-0.501274	-0.104616	-0.730188	NaN	NaN	-0.419246	NaN	NaN	-0.238134	NaN	-0.633239	-0.0505818	-0.461988	1	5	COCH	O43405
-0.324997	-0.504454	-0.415253	0.592585	-0.242988	-0.305908	0.253105	-0.103908	-0.121145	-0.416525	0.145365	-0.206983	0.507425	0.142199	0.150387	-0.00186338	-0.339643	-0.337181	1.08868	0.441107	1	11	COG1	Q8WTW3
-0.124017	-0.234029	0.052502	0.0850032	0.106203	-0.130104	0.0564673	-0.200538	0.154925	-0.33246	0.238154	-0.141498	-0.00200434	0.126116	-0.0328633	-0.0859429	-0.100673	-0.206247	0.92523	-0.154222	1	19	COG2	Q14746
0.141439	-0.378844	-0.403887	0.472892	-0.20377	0.0861908	0.257276	0.0813232	-0.0928596	-0.254645	0.300031	0.308313	0.156946	-0.0814098	-0.386963	-0.0912537	-0.410111	-0.275654	0.610141	0.164844	1	16	COG3	Q96JB2
-0.903173	-0.476757	0.392846	0.374086	0.441631	-0.248246	-0.404298	-0.337994	0.572941	-0.0695343	NaN	NaN	1.39982	NaN	NaN	-1.06592	NaN	-0.265649	0.0811968	0.509058	0.9916	2	COG4	Q9H9E3
-0.0281025	-0.172517	-0.306703	0.0508312	0.04781	-0.101566	0.0720467	0.00929489	0.0293888	-0.282613	0.016169	-0.0557991	0.0839333	-0.0625111	0.0963482	0.12271	0.00665703	-0.327686	0.829609	-0.0272995	1	23	COG5	Q9UP83
-0.426657	0.0943657	-0.227435	-0.376852	-0.0310139	-0.0068306	0.272262	-0.00783958	1.14968	-0.306052	-0.248629	-0.26751	0.191923	-0.752028	-0.225691	-0.0827087	-0.0644707	-0.117077	1.34127	0.0912987	1	8	COG6	Q9Y2V7
-0.00657454	-0.192728	0.0937596	-0.362301	-0.0900859	0.271107	-0.00934973	0.0585233	0.482702	-0.237717	0.175953	-0.15189	-0.416307	-0.0929717	-0.0109805	-0.120859	0.0415708	-0.385565	0.961187	-0.0074748	1	13	COG7	P83436
-0.18975	-0.363231	0.111785	-0.266925	-0.0230134	0.320952	0.136538	0.349795	-0.0406125	-0.300729	0.155652	-0.513139	0.0546977	0.173732	-0.109065	-0.18871	-0.295617	-0.418022	1.04304	0.36262	1	5	COG8	Q96MW5
0.287225	0.559215	-0.000929546	-0.0802142	-0.145566	-0.0521743	0.133565	-0.339837	0.605628	0.174432	-0.0944144	-0.0985934	-0.500121	-0.017842	0.493512	-0.280959	0.219995	-0.319415	-0.398966	-0.144541	1	13	COIL	P38432
0.730848	1.01237	-1.01451	4.01904	-1.32137	-0.579143	1.52152	-1.10776	-0.756412	-1.31844	-0.665724	1.51857	2.86172	-1.38358	-0.694227	-1.31664	-0.476225	-1.02369	0.0777608	-0.0841235	1	446	COL12A1	Q99715
-0.343911	-0.689	-0.382686	1.10102	-0.461036	0.0527391	2.25962	0.673152	-1.21373	-1.28127	-0.364429	0.583198	1.16431	-0.35673	-1.08304	-0.377896	-0.720635	-0.73533	0.0556231	2.12004	1	227	COL14A1	Q05707
-0.529025	-0.894181	-0.280997	1.39608	-0.491358	0.0434908	1.82863	0.26567	-0.500443	-1.03708	0.361183	-0.948458	0.26947	-0.346636	-0.954693	-0.24129	-0.637414	-0.659119	1.96015	1.39602	1	39	COL15A1	P39059
-1.25002	-0.818425	-0.488699	0.381263	-1.84649	0.204258	1.70671	0.264027	-0.601272	1.6481	0.137537	0.220709	2.01577	-1.61954	0.131337	-1.40144	-1.09689	-0.162859	1.59955	0.976379	1	3	COL16A1	Q07092
-0.621591	-0.126856	-0.498117	-0.623255	-0.746172	0.273258	-0.689953	-0.774257	-0.208591	0.989718	0.565197	1.89763	1.85766	-0.540878	0.650757	-0.496769	-1.60075	-0.43404	0.967133	0.159884	1	36	COL17A1	Q9UMD9
-0.0730152	-0.435001	-0.249529	1.48661	-0.634972	-0.215771	0.785679	0.156027	-0.42906	-0.22875	0.141766	-0.0013237	0.245333	-0.270126	-0.0869503	-0.21648	-0.82173	-0.510111	0.83287	0.524538	1	63	COL18A1	P39060
-0.816656	-0.249096	-0.812548	2.47238	-1.1831	-0.437084	2.05258	-0.421896	-1.52294	-1.22396	-0.184996	0.594906	1.81171	0.0553341	-0.46382	-0.931929	0.037487	-1.05552	1.33155	0.947601	1	112	COL1A1	P02452
-0.565956	-0.28141	-0.613863	2.14526	-1.49096	-0.438738	1.54901	-0.095951	-1.73319	-1.18805	-0.207487	0.856053	1.77898	0.369282	-0.7544	-0.583162	-0.0536174	-0.934332	1.2991	0.94343	1	100	COL1A2	P08123
1.06246	3.69703	NaN	NaN	-2.08596	NaN	NaN	NaN	NaN	0.011941	NaN	NaN	-1.30232	NaN	NaN	-0.625279	NaN	-0.522452	0.426589	-0.662005	0.9925	1	COL28A1	Q2UY09
-0.799916	-0.3387	-0.568923	2.1591	-0.80432	-0.526954	1.53051	-0.568416	-1.9364	-1.14879	0.37704	0.827079	1.28428	-0.120391	-0.159526	-1.09823	0.695863	-1.24317	1.47862	0.961244	0.9994	10	COL2A1	P02458
-0.77151	-0.515918	-0.635432	2.74516	-1.17944	-0.657077	1.02266	-0.356866	-1.82394	-1.09402	-0.0924521	0.639317	1.031	0.480355	-0.915122	-0.482818	0.982062	-1.06764	1.48948	1.20222	1	9	COL3A1	P02461
0.190126	-0.0968304	-0.353022	1.30057	-0.532068	-0.116585	0.688765	-0.355137	-0.28651	-0.472298	-0.00989151	0.43218	0.675295	-0.0406532	-0.149586	-0.534723	-0.480032	-0.368872	0.342196	0.16708	1	18	COL4A1	P02462
0.553332	-0.352895	-0.489554	1.98852	-1.0328	-0.168702	1.11263	-0.54407	-0.668332	0.0269519	-0.140674	0.703363	1.14888	-0.804864	-0.732621	-0.691094	-0.409808	-0.716323	0.806577	0.411487	1	27	COL4A2	P08572
0.0194061	-0.106441	-0.668382	2.96607	-1.33246	-0.0675976	2.13722	-0.423629	-1.26575	-0.673915	-0.839482	1.29232	1.31654	-0.785993	-0.43089	-0.920791	-0.261956	-1.26674	0.485343	0.827128	1	18	COL5A1	P20908
-0.763331	-0.786231	-0.383183	1.28005	-1.20597	-0.424008	2.38059	-0.0623558	-1.49568	-1.10436	-0.160691	1.17991	2.83832	0.100879	-0.989903	-0.8287	0.27198	-0.737115	0.400815	0.488984	1	17	COL5A2	P05997
0.803981	-0.135893	-0.430123	2.03337	-1.23721	-0.628481	1.10842	-0.620509	-0.733414	-1.00925	-0.329497	0.389528	1.22749	-0.101182	-0.93438	-0.416131	-0.335267	-0.624608	1.32759	0.645561	1	7	COL5A3	P25940
0.962838	-0.390873	-0.549741	1.47565	-1.28978	-0.529331	0.791575	-0.295356	-1.10904	-1.21545	0.399102	0.289799	1.62408	-0.234157	-1.02763	-0.3146	-0.352937	-0.853084	1.98058	0.638352	1	315	COL6A1	P12109
1.10733	-0.407573	-0.613311	1.58832	-1.41859	-0.746943	0.828364	-0.303428	-1.14151	-1.32353	0.437219	0.29811	1.67599	-0.267192	-1.04878	-0.382852	-0.257709	-0.855975	2.11457	0.717481	1	181	COL6A2	P12110
0.859029	-0.288413	-0.604882	1.75362	-1.29688	-0.624247	1.02126	-0.322344	-0.970952	-1.26247	0.415927	0.298154	1.65012	-0.315001	-1.06369	-0.446337	-0.3608	-0.906567	1.84306	0.621412	1	953	COL6A3	P12111
-0.0550818	0.806956	-0.317909	1.53905	-0.865732	-0.214822	-0.0828452	-0.536157	0.75536	0.515275	0.434041	0.392718	1.07457	-0.761056	-0.104681	-0.533895	-0.561002	-0.789991	-0.283542	-0.41126	1	68	COL7A1	Q02388
-0.684577	-1.0974	NaN	NaN	-0.839812	NaN	NaN	NaN	NaN	-0.292678	NaN	NaN	-0.309844	NaN	NaN	0.00375303	NaN	-0.219798	2.09234	1.34801	1	1	COLEC12	Q5KU26
0.147928	0.241016	-0.629473	0.832014	-0.658247	0.0420909	0.353864	-0.658717	0.101299	0.869079	-0.358311	0.675809	0.807914	-0.771975	0.0416999	-0.766591	0.261806	-0.477162	-0.532967	0.478923	1	50	COLGALT1	Q8NBJ5
0.0260551	-0.558345	0.784602	0.480633	-0.510812	0.285322	0.704778	0.0434931	-0.0596821	-0.0921156	NaN	NaN	-0.164946	NaN	NaN	-0.321557	NaN	-0.137119	0.106935	-0.587241	0.9989	2	COMMD10	Q9Y6G5
1.3434	0.420232	-0.0505458	-1.85656	-0.0675384	-1.43585	-0.540862	-0.767896	0.0354337	-0.410827	0.101407	-0.599925	1.66371	0.039153	0.18724	-0.21594	0.401467	0.0723466	0.335673	1.34588	1	9	COMMD2	Q86X83
0.118531	0.00713787	-0.0849661	0.623046	-0.31607	-0.71726	0.280839	-1.68749	0.549206	0.0360075	-0.0809187	0.234204	0.310685	0.0105368	-0.248418	0.00951061	0.791964	0.0249411	0.0773378	0.061175	1	12	COMMD3	Q9UBI1
0.476496	-0.312717	0.37463	-0.48561	0.263495	-0.384239	0.0447793	-0.0593982	0.48988	-0.223798	0.0874887	0.0622258	0.161837	0.14061	-0.475429	-0.103754	0.069325	0.215266	0.0470357	-0.388124	1	11	COMMD4	Q9H0A8
NaN	NaN	NaN	NaN	-0.0127001	NaN	NaN	NaN	NaN	-0.0222807	0.473871	0.0567245	0.736195	-0.140637	-0.900508	-0.134958	-0.055706	NaN	NaN	NaN	1	2	COMMD5	Q9GZQ3
-0.0768559	0.111375	0.157296	0.503592	-0.345503	-0.64291	-0.0164521	0.0464255	0.25825	-0.257474	0.15911	0.00811358	0.395964	0.0918204	-0.482364	-0.141484	0.0851924	-0.294849	0.369981	0.0707728	1	6	COMMD6	Q7Z4G1
-0.0744955	-0.477509	NaN	NaN	-0.50707	NaN	NaN	NaN	NaN	0.136179	NaN	NaN	0.292558	NaN	NaN	-0.424108	NaN	0.139353	0.397894	0.517199	1	1	COMMD7	Q86VX2
-0.361556	-0.373457	NaN	NaN	-0.154585	NaN	NaN	NaN	NaN	-0.121756	NaN	NaN	0.384427	NaN	NaN	0.0319795	NaN	0.479041	0.21228	-0.0963737	1	1	COMMD8	Q9NX08
0.0176936	-0.307111	0.341595	0.252325	-0.35589	-1.5012	0.428945	-0.682528	-0.356831	-0.0106973	0.142727	-0.00333204	0.346921	0.0456992	0.205498	-0.065751	0.244631	0.591659	0.481512	0.184136	1	11	COMMD9	Q9P000
-0.867322	-1.02076	-1.48074	2.32937	-1.3106	-0.939273	0.120954	-1.63608	-1.18974	-0.861739	0.238569	0.214225	1.67549	-0.17429	0.270278	-0.45781	1.78393	-1.10539	3.79994	0.61099	1	13	COMP	P49747
-0.315107	-0.637679	-0.162425	0.153102	-0.190408	-0.110753	0.2058	-0.0793888	-0.0147373	0.170939	0.399892	0.347133	0.271647	-0.336328	0.344325	-0.213777	0.408246	-0.150125	-0.0656769	-0.0246784	1	62	COMT	P21964
-0.19875	1.09537	-0.288237	-0.247101	-0.478196	-0.716005	-0.378809	-0.913432	0.605545	-0.2316	0.846529	0.0102573	-0.234568	-0.339713	0.713298	-0.313876	0.760154	-0.352217	0.643345	0.0180031	1	7	COMTD1	Q86VU5
-0.315947	-0.221974	0.0092803	-0.179839	0.060485	-0.0889539	0.225988	0.0631	-0.154124	-0.129067	0.180051	-0.0706281	0.046527	-0.087264	-0.170056	0.126628	-0.106614	-0.131665	0.924161	0.0199138	1	280	COPA	P53621
-0.263778	-0.14272	-0.0561817	-0.0281418	-0.126992	0.0142395	0.168273	0.111438	-0.191973	0.00475807	0.0302555	0.0530369	0.136188	-0.243407	-0.140136	0.0183136	-0.194537	-0.0739487	0.84644	0.0788719	1	172	COPB1	P53618
-0.318957	-0.136492	-0.130833	-0.0869257	-0.0770037	-0.0647089	0.280111	0.0702208	-0.127629	-0.132845	0.0544355	-0.00258465	0.0244463	-0.0136835	-0.181904	0.0752733	-0.102858	-0.0858042	0.951637	0.00610332	1	149	COPB2	P35606
-0.0170383	-0.00963011	0.128565	-0.188547	-0.0135383	-1.07485	0.148354	-0.419968	-0.02783	-0.112711	0.162764	-0.11685	0.216829	-0.420326	-0.276215	0.195015	0.069317	0.323401	1.16966	0.26359	1	43	COPE	O14579
-0.323188	-0.165893	-0.0615364	-0.113281	0.00187149	-0.161073	0.216879	0.104681	-0.0990082	-0.210067	0.13885	-0.0797173	0.0451969	-0.099258	-0.217886	0.169897	-0.0318714	-0.101823	1.03832	-0.0510937	1	108	COPG1	Q9Y678
0.126545	-0.144333	-0.0455781	0.0558661	0.162033	0.0926112	0.0335483	0.00572004	-0.323795	0.185814	-0.101654	-0.0104466	0.321876	0.180281	-0.0852643	-0.112558	-0.211649	-0.107033	0.00444212	-0.0264245	1	40	COPG2	Q9UBF2
0.061137	0.0559385	0.0675276	-1.07603	-0.128394	-0.0392601	0.0535706	-0.257417	-0.107486	0.415489	0.173096	0.196539	-0.256553	0.163934	-0.107316	-0.158252	0.348956	0.145864	0.554039	-0.105377	1	3	COPRS	Q9NQ92
-0.104003	-0.489569	0.128278	-0.205355	0.244972	-0.166346	-0.135197	0.0915102	-0.155476	0.138772	0.143754	-0.135016	-0.0110117	0.212583	0.112035	0.157743	-0.179829	0.115869	0.196144	0.0401434	1	59	COPS2	P61201
-0.12417	-0.333814	0.168274	0.252316	0.125841	-0.379673	0.087311	-0.112411	0.0725386	0.0543577	0.122944	-0.140474	0.106997	0.257984	-0.18494	-0.0375917	-0.00572948	0.0124628	0.145712	-0.0879343	1	53	COPS3	Q9UNS2
0.265489	-0.0755905	0.158393	-0.169114	0.178169	-0.849501	-0.0680965	-0.397902	-0.083382	0.0130898	-0.0611156	0.0922657	0.252264	-0.105858	-0.335713	-0.0316452	-0.0872177	0.38264	0.65208	0.270744	1	41	COPS4	Q9BT78
0.397711	-0.272772	-0.140875	0.505902	-0.143369	-0.332363	-0.0444067	-0.0457094	0.0241377	-0.184126	-0.25478	0.249182	-0.000310707	-0.187847	-0.00592022	-0.147337	-0.378919	0.179642	0.621603	0.160557	1	28	COPS5	Q92905
-0.0587804	-0.590763	0.00239973	-0.162914	0.273465	-0.118923	-0.109083	-0.0302026	-0.282182	-0.0214688	0.139981	-0.201942	0.200295	0.232254	-0.00906153	0.0842402	0.0298903	0.221985	0.300383	0.100428	1	24	COPS6	Q7L5N1
-0.200897	-0.42049	-0.361244	0.127568	-0.234426	-0.485134	0.151192	-0.0402352	-0.230739	-1.14466	0.226567	0.659237	0.476122	0.149899	0.768738	-0.470018	0.0544665	-0.200285	1.42756	-0.253219	1	8	COPS7A	Q9UBW8
-0.0375241	-0.282069	0.111531	0.161571	0.423837	-0.432412	-0.234202	-0.211831	-0.371089	0.174394	0.132783	-0.263017	0.236421	0.555543	-0.419017	-0.0632047	-0.170569	0.218392	0.389007	0.0814563	1	13	COPS7B	Q9H9Q2
0.301638	-0.268312	0.0425518	0.173657	0.204686	-0.693769	-0.288356	-0.647468	0.022662	-0.21804	0.01698	-0.284045	0.277209	0.107508	-0.244001	0.251563	-0.0120518	0.50155	0.453463	0.302573	1	12	COPS8	Q99627
-0.179405	-0.287031	0.411299	-0.375793	-0.0127177	-1.07122	0.00481081	-1.09763	-0.568861	-0.0562701	0.832947	-0.107824	0.447264	0.253745	-0.386417	-0.257268	0.438376	0.744277	0.868483	0.399239	1	13	COPZ1	P61923
NaN	NaN	NaN	NaN	-0.687492	NaN	NaN	NaN	NaN	-0.509891	-0.432242	0.00105911	1.1828	-0.503901	0.245962	-0.350057	1.05376	NaN	NaN	NaN	1	2	COPZ2	Q9P299
-0.12784	0.118475	-0.180315	-0.0259227	0.145922	-0.207237	-0.28162	-0.129057	0.596739	-0.379764	-0.314369	-0.797866	-0.628496	0.200357	-0.0824966	0.188433	0.529099	-0.0286083	0.660219	0.744349	1	5	COQ3	Q9NZJ6
-0.00446024	0.388103	-0.108762	-0.313107	0.112355	0.398276	-0.225411	-0.0272302	0.111077	-0.0129861	-0.446721	0.0696727	-0.273234	0.0973235	0.0906554	-0.0119313	-0.411673	0.0793754	0.347428	0.14125	1	9	COQ5	Q5HYK3
-0.29761	-0.234578	0.0580472	-0.277972	0.240638	0.0895013	-0.128518	0.109895	0.0737447	-0.163741	-0.111842	-0.0351611	-0.150443	0.423055	0.0193662	-0.0926009	0.015746	0.102895	0.289346	0.0702352	1	19	COQ6	Q9Y2Z9
0.7898	0.279936	NaN	NaN	-0.204897	NaN	NaN	NaN	NaN	-0.157712	-0.331782	-0.314944	-0.187453	-0.34196	0.569798	-0.72577	0.134036	-0.464472	0.457876	0.497544	1	3	COQ7	Q99807
-0.0196372	0.205253	0.0102939	-0.31626	0.10172	0.391009	-0.166807	0.570296	0.428737	-0.258915	-0.242957	-1.20454	0.100629	0.437926	-1.17919	-0.158816	0.674594	-0.40243	-0.340342	1.36943	1	3	COQ8A	Q8NI60
0.0318903	0.0914673	-0.14953	0.65187	-0.00538502	1.06551	0.234176	-0.181751	0.618892	-0.274254	-0.501902	-0.353262	-0.415225	-0.125928	0.310399	-0.151229	0.0122026	0.00497189	-0.653796	-0.20912	1	7	COQ8B	Q96D53
0.0177577	0.226607	-0.221002	-0.536367	-0.312271	0.0826362	-0.0840203	0.119641	0.499708	-0.469541	-0.404102	-0.73883	-0.307241	-0.288727	-0.0515973	-0.249393	0.151093	0.248556	1.16496	1.15213	1	11	COQ9	O75208
-0.846923	-1.41891	0.884845	-0.750167	1.27314	0.52346	-0.276194	0.901736	-1.01598	0.249303	0.0705978	-0.619056	-0.113797	1.29882	-0.893988	1.20942	-0.313344	1.23926	-1.23276	-0.169459	1	266	CORO1A	P31146
-0.271702	-0.200709	0.00584764	-0.385535	0.0394151	-0.0627215	0.0761373	-0.0761893	0.185642	0.164724	0.104202	0.0616357	-0.17034	-0.0264266	-0.0965484	0.0474507	0.211038	0.0287835	0.385471	-0.0201762	1	69	CORO1B	Q9BR76
0.0322551	-0.120325	0.0338782	0.596403	0.0861567	-0.353378	0.179882	-0.00426302	0.0508899	-0.0738374	-0.230646	0.0643176	0.26815	-0.235018	-0.0752831	0.0157947	0.576382	-0.296654	-0.346685	-0.168018	1	133	CORO1C	Q9ULV4
-0.310775	-0.0968412	-0.350543	0.245209	-0.663337	0.189763	-0.425479	-0.562145	1.39401	0.49107	0.276314	0.0744463	0.381398	-0.643846	0.614976	-0.393628	0.392142	-0.97658	0.0856635	0.27818	1	7	CORO2A	Q92828
-0.274366	-0.861059	0.211188	-0.410365	0.391253	0.0276305	0.124608	0.26513	-0.273553	0.176642	0.178839	-0.105653	0.196562	0.540345	-0.340411	0.317292	0.268014	0.0316245	-0.530073	0.0663516	1	74	CORO7	P57737
-0.871158	-1.23251	1.02816	-0.750017	1.21644	0.4893	-0.243862	1.02046	-0.78996	0.349053	-0.111793	-0.481103	-0.505081	1.31282	-0.746545	1.07101	-0.284803	1.11708	-1.42531	-0.162183	1	135	COTL1	Q14019
-0.200788	1.10935	-0.974975	-0.569531	-0.424182	-0.0365739	-0.610216	-0.240411	-0.652103	0.365725	0.617368	0.473853	0.985298	0.414697	1.5631	-0.39867	-1.42194	NaN	NaN	NaN	0.9904	3	COX15	Q7KZN9
NaN	NaN	NaN	NaN	-0.302065	NaN	NaN	NaN	NaN	-0.592825	0.166764	-0.466067	-0.184442	0.330763	0.23064	0.411111	0.406122	NaN	NaN	NaN	1	1	COX19	Q49B96
0.531455	0.453712	-0.483017	0.47071	-0.141456	-0.46317	-0.298948	-0.587356	-0.0499341	0.0151379	0.240018	0.00300717	0.231961	-0.280174	0.199369	-0.00362849	0.449712	-0.357648	0.0455029	0.0247462	1	4	COX20	Q5RI15
0.0408274	0.55577	-0.0976061	0.229384	0.466858	-0.621534	-0.3024	-0.0933126	0.290492	-0.81067	0.0999762	-0.6482	-0.411436	0.371634	0.250611	0.220023	0.583993	0.202456	0.123526	-0.450391	1	57	COX4I1	P13073
-0.286068	0.215493	0.384821	-0.352207	0.404213	-1.14979	-0.460125	-0.750583	-0.0654732	-0.267585	0.355692	-0.385265	-0.00756607	0.0262817	-0.0533558	0.157654	0.917019	0.383263	0.436337	0.497246	1	29	COX5A	P20674
-0.375923	0.0578315	-0.0787614	0.105637	1.04665	-0.454847	-0.0471604	0.259278	-0.113824	-0.413928	-0.0769742	-0.258149	-0.425527	0.355834	0.117451	-0.0463193	0.718127	0.222871	-0.00260286	-0.589666	1	29	COX5B	P10606
-0.349233	-0.0648186	0.186761	0.306323	0.379962	-0.386703	-0.0696175	-0.35938	-0.2543	-0.821407	-0.0476906	-0.125016	0.0664738	0.211463	0.174685	-0.155976	0.555243	0.720414	0.109225	-0.0764076	1	22	COX6B1	P14854
0.382679	0.199858	-0.0273801	-0.020691	0.0349006	-0.431528	0.05768	-0.24416	0.236469	-0.559994	0.0614871	0.150618	-0.246487	-0.000352955	0.377165	0.0552405	0.323597	-0.696194	-0.239655	0.586748	1	8	COX6C	P09669
NaN	NaN	NaN	NaN	-0.229079	NaN	NaN	NaN	NaN	-0.301985	-0.194898	0.114827	0.724606	-0.392234	-0.319071	-0.771388	1.36922	NaN	NaN	NaN	1	1	COX7A1	P24310
0.0805837	0.0903474	0.065178	-0.685469	0.814366	-1.25799	-0.798988	-0.128963	-0.217291	-0.390098	-0.0875682	-0.193458	-0.142176	0.365309	0.115603	0.285841	0.543503	0.38282	0.866831	0.291617	1	14	COX7A2	P14406
-0.0352719	-0.22006	0.325186	-0.279821	0.101527	-1.29315	-0.317918	-0.94444	-0.525447	-0.160165	0.57458	-0.187124	0.423388	-0.0594228	-0.133336	0.151768	1.02912	0.736088	0.776696	0.0377948	1	10	COX7A2L	O14548
-0.678595	-0.0509586	0.80644	-0.354586	-0.824173	-0.97941	-0.122837	-1.12187	-0.399004	0.0799484	0.829655	-0.235022	0.210905	-0.566854	0.0129032	-0.0909939	0.607233	1.46995	0.253063	1.1542	1	4	COX7B	P24311
-0.811017	-0.294999	1.07159	-1.22132	-0.809581	-2.2246	-0.0764282	-1.73222	-0.558423	0.171739	1.37233	-0.17392	0.24891	-0.774613	0.295732	0.0554592	1.40625	1.43648	1.09565	1.52298	1	8	COX7C	P15954
-0.245892	0.0992393	0.380777	-1.21513	-0.198471	-0.526476	-0.570221	-0.224541	0.0107269	-0.0617867	0.395103	0.0666142	0.48147	-0.0187817	-0.0250111	-0.172758	0.699705	0.613472	-0.279915	0.79187	0.9989	5	COX8A	P10176
1.02287	-0.420247	-0.514548	1.83179	-0.597112	-0.953777	1.23437	-0.261958	-1.02458	-0.791602	-0.759572	1.24588	1.93928	-0.351232	-0.886972	-0.600881	-1.08598	-0.706424	1.45257	0.228135	1	175	CP	P00450
-1.48998	-1.27887	-1.45505	1.79521	-0.724085	-0.438142	2.36243	0.728365	-1.87011	-1.78065	0.634287	1.9618	-0.0432088	-0.703594	0.115641	-1.12615	-0.551655	-1.81269	2.6551	3.02135	1	48	CPA3	P15088
2.22803	-0.388489	-0.585516	2.85973	-0.926176	-0.315037	0.818977	-0.697987	-1.34402	-0.897087	-0.611933	1.54896	2.16234	-0.484175	-0.463305	-0.921473	-0.999527	-0.738396	-0.0216678	-0.223255	1	13	CPB2	Q96IY4
0.501333	0.0344347	NaN	NaN	-1.20973	NaN	NaN	NaN	NaN	0.0637621	-0.276042	-0.176142	-0.0174986	-1.11663	0.78594	-0.348082	-0.558875	-0.465235	2.70121	0.0815538	1	3	CPD	O75976
-0.109001	-0.527163	-0.780359	0.0550723	-0.594939	-0.134983	0.112248	-0.275397	-0.430679	-0.365842	NaN	NaN	0.0205502	NaN	NaN	-0.739172	NaN	-0.598505	4.2877	0.0804715	1	6	CPE	P16870
NaN	NaN	NaN	NaN	-0.396564	NaN	NaN	NaN	NaN	-0.51025	0.0681026	0.43522	0.436553	-0.213146	0.135769	0.124821	-0.0805037	NaN	NaN	NaN	1	1	CPEB4	Q17RY0
-0.226858	-0.765726	0.559572	0.126179	-0.45245	-0.143957	-0.282816	0.347567	-0.282333	0.139709	-0.160862	0.366653	-0.321695	0.133404	-0.10865	0.170897	0.765196	-0.063467	0.388069	-0.188431	1	14	CPM	P14384
0.514196	-0.360494	-0.292606	1.62992	-0.266911	-0.59351	0.517669	-0.415211	-0.698719	-0.271953	-0.296835	0.199693	1.43259	-0.477442	-0.353681	-0.372395	-0.740654	-0.435867	1.42919	-0.146971	1	5	CPN1	P15169
0.749055	-0.682883	-0.0996276	1.60065	-0.525146	-0.502065	0.796946	-0.103873	-0.551667	-0.19044	-0.0683738	0.371047	1.36942	-0.746148	-1.12962	-0.849485	-0.683841	-0.568761	1.592	0.222812	1	9	CPN2	P22792
1.00542	-0.301708	-0.398897	0.0409795	0.49403	-0.467413	0.372229	0.314226	-0.102816	0.298884	0.267162	0.525414	-0.314651	0.165079	-0.122999	0.38773	-1.50955	0.21987	-0.341139	-0.531849	1	52	CPNE1	Q99829
0.756447	0.292848	-0.0790045	0.297386	-0.0318396	-0.233601	0.135834	-0.0624678	-0.110073	-0.344074	0.0953958	0.384544	0.266002	-0.255657	0.289116	-0.201103	-0.435692	-0.24145	-0.175619	-0.346991	1	129	CPNE3	O75131
NaN	NaN	NaN	NaN	-0.962765	NaN	NaN	NaN	NaN	0.0568592	-0.243665	0.80441	-0.173357	-0.551739	0.745594	-0.494202	0.818864	NaN	NaN	NaN	1	1	CPNE8	Q86YQ8
-0.150838	-0.0848433	-0.306445	0.583923	-0.402461	-0.0432592	-0.184844	-0.263972	1.52067	0.528118	-0.234446	0.260799	-0.264359	-0.207053	0.40603	-0.684342	0.963683	-0.503602	-0.781006	-0.151753	1	52	CPOX	P36551
-0.435023	-0.375083	0.284501	0.128923	0.0445262	-0.125285	0.119279	0.182571	-0.379462	-0.194812	0.0648128	-0.197074	-0.014079	-0.171246	0.558334	0.108596	0.0622951	0.181455	0.0423594	0.114413	1	41	CPPED1	Q9BRF8
0.205698	-0.506202	-0.484804	0.331263	-0.546855	0.0964798	0.630129	-0.236482	-1.08505	-0.601942	-0.226994	0.342186	0.721421	-0.1331	0.0292992	-0.457105	-0.20902	-0.702353	2.22257	0.610859	1	5	CPQ	Q9Y646
0.0321537	0.371261	0.0342423	0.0422588	-0.0131153	0.275821	-0.190384	0.0218941	0.0115086	0.318958	-0.143164	0.210146	-0.0547546	0.0992676	-0.0350021	0.041534	-0.170477	0.0452171	-0.62473	-0.272635	1	50	CPSF1	Q10570
-0.0935724	0.436749	-0.0036581	0.142914	0.0723173	-0.176491	-0.274521	0.015959	0.112129	0.476048	-0.0939634	0.0164701	-0.0747354	-0.123325	0.250593	-0.00186901	-0.143915	-0.0407084	-0.433939	-0.0624826	1	40	CPSF2	Q9P2I0
0.162681	0.548961	-0.112368	0.0203834	-0.0133672	-0.0114293	-0.172942	0.022491	0.0432811	0.571809	-0.171063	0.0866179	-0.152546	0.0133414	0.248977	-0.0391698	-0.0653653	0.118719	-0.90066	-0.198351	1	26	CPSF3	Q9UKF6
0.0202787	-0.0509188	0.0584047	0.191112	0.15776	-0.0305197	-0.133982	0.247896	0.211788	0.0976255	0.199394	-0.26677	-0.239008	0.200662	0.160091	-0.0616056	0.0143431	-0.279978	-0.360605	-0.135969	1	12	CPSF4	O95639
0.0234204	0.392069	0.0921002	-0.596189	-0.16645	0.340649	-0.00415792	0.145912	0.0884496	0.367142	-0.0567893	-0.134369	-0.308737	0.137999	0.0119859	0.15412	-0.0775126	0.217362	-0.384537	-0.242466	1	77	CPSF6	Q16630
-0.159549	0.508851	-0.107955	-0.15104	-0.111678	0.372335	-0.468341	0.0222847	0.144412	0.476514	-0.151498	-0.14902	-0.281514	0.147964	0.17991	0.087682	-0.0725277	0.131444	-0.418212	-6.37054e-05	1	63	CPSF7	Q8N684
-0.506445	-0.472711	-0.250664	0.877323	-0.217146	0.812431	0.0928288	0.0723268	0.359625	0.18368	-0.0610045	0.393084	-0.45301	-0.0354537	-0.123171	0.0179769	0.490587	-0.338577	-0.629091	-0.212589	1	58	CPT1A	P50416
-0.262659	-0.00200787	-0.125173	-0.144737	-0.0164865	0.566716	0.0205904	0.185097	0.389485	-0.207858	0.287612	-0.082744	-0.574096	-0.166545	0.0223757	-0.16957	0.104329	-0.10964	0.646304	-0.360992	1	68	CPT2	P23786
-0.696662	-0.656194	-0.0582726	-0.710895	0.581317	0.391906	0.895449	0.359687	-0.241035	-0.205642	-0.24689	0.191056	0.0911663	0.146497	-0.163547	0.124856	-0.536664	-0.135148	0.20102	0.667996	1	17	CPVL	Q9H3G5
NaN	NaN	NaN	NaN	-0.826274	NaN	NaN	NaN	NaN	0.208936	-0.254731	0.0247632	1.15732	-0.0779609	-0.83198	0.738258	-0.13833	NaN	NaN	NaN	0.9999	1	CPXM1	Q96SM3
-0.576274	-1.07016	1.53886	-0.136859	0.729858	0.752109	-0.525948	0.933814	-1.18147	-0.556632	-0.85912	-0.238032	-0.0771892	1.73824	-1.17158	1.95475	-1.29833	1.55546	-0.715533	-0.795966	1	77	CR1	P17927
-0.941183	-1.09675	1.46702	-0.359947	0.784146	1.14142	-0.510444	1.16136	-1.10825	-0.545877	-1.13113	-0.579057	-0.475608	1.91	-1.05916	1.94861	-1.35812	1.82756	-0.310243	-0.764337	1	119	CR2	P20023
-1.04988	-0.326793	-0.929258	-1.17468	0.103728	-0.156387	1.96466	-0.074138	-1.12736	-1.29169	2.85435	-0.474252	0.0992953	-0.770168	0.219067	-1.05642	0.78605	-1.2608	2.86857	0.796113	1	13	CRABP1	P29762
-0.471898	1.42318	-0.117967	-0.785491	0.0842028	-0.683812	-0.172294	-0.196809	0.451709	-0.795434	1.79555	0.360732	1.28291	-1.80191	0.822236	-0.507649	-0.743327	-1.01876	1.06705	0.00778294	1	29	CRABP2	P29373
NaN	NaN	NaN	NaN	0.067246	NaN	NaN	NaN	NaN	0.271102	-0.154828	0.0438715	0.0466486	0.386998	-0.169005	0.357321	-0.849354	NaN	NaN	NaN	1	1	CRACD	Q6ZU35
0.34942	0.103691	NaN	NaN	-0.109245	NaN	NaN	NaN	NaN	0.120878	NaN	NaN	-0.940029	NaN	NaN	0.0058616	NaN	-0.164853	0.757233	-0.122957	1	1	CRACR2A	Q9BSW2
0.316188	0.326411	-0.325173	1.53269	-0.265861	-0.128316	-0.053794	-0.26053	0.0446023	-0.644593	-0.247058	1.37356	-0.537568	-0.344337	-0.897418	-0.350518	-0.358953	-0.642114	0.677323	0.785453	1	20	CRAT	P43155
-1.08847	-1.22139	0.228289	-1.23351	0.684381	-0.158733	-0.503704	0.452934	-1.08845	0.648739	0.278685	-0.150192	-0.310068	0.697929	-0.0640889	0.48542	0.126545	0.732504	0.753704	0.729469	1	9	CRBN	Q96SW2
-0.400592	0.984789	-0.443985	-1.08583	-1.03037	0.151483	0.055605	1.22867	-2.5506	-1.01752	3.9413	-0.44558	0.594339	-0.620322	2.82344	-0.414993	-1.34436	-0.693622	0.465695	-0.197551	0.9977	3	CRCT1	Q9UGL9
-0.266242	0.0637083	0.246926	-0.272918	0.393481	0.00704098	-0.263255	0.261926	-0.0268469	0.396667	0.0436163	-0.437001	-0.45345	0.39819	0.258887	0.474845	-0.102586	0.448396	-0.954722	-0.216662	1	16	CREB1	P16220
-0.289622	0.0634548	0.0494186	-0.308841	0.200969	-0.00528793	-0.0344608	-0.250846	0.0509178	0.197766	0.0548603	0.126525	-0.109454	0.249822	0.181043	0.219039	-0.0301426	0.113366	-0.411574	-0.0669544	1	29	CREBBP	Q92793
-0.107933	0.415974	-0.48131	-0.855843	-1.16632	0.242544	0.365831	0.597496	-0.325251	-0.0393296	0.408609	1.02661	-0.499195	0.127886	0.17342	0.148348	-0.168215	-0.145699	-0.39916	0.681538	1	14	CRELD2	Q6UXH1
-0.876104	-0.676195	0.462248	-1.41652	0.260933	-0.713987	-0.357119	-0.326233	-1.27946	-0.373812	0.626551	-0.390446	-0.294581	0.729633	0.294865	0.683462	0.0766295	0.928394	0.024229	2.61751	1	31	CRIP1	P50238
-0.838251	-1.0114	0.0678773	-1.2616	0.00764132	0.183835	0.384669	0.202973	-0.961021	-0.270252	0.355521	-0.492294	0.318108	0.00309801	0.921647	0.359902	-0.271947	0.137049	0.949847	1.2146	1	45	CRIP2	P52943
-2.281	-1.13097	0.512137	-1.19442	0.999947	0.883703	0.39181	0.706503	-1.59138	1.2595	0.647859	-0.996101	-0.202837	0.947902	-1.0613	0.404273	1.70438	NaN	NaN	NaN	1	2	CRIPT	Q9P021
0.807888	-0.0411189	-0.682039	1.58466	-0.245993	-1.19655	1.53269	-1.11281	-1.36739	-1.12175	0.0595243	0.987098	1.75485	-0.887711	-0.521988	-0.478009	-2.20927	-0.750412	4.26532	-0.377001	1	9	CRISP3	P54108
0.40973	-0.234861	-0.125621	0.216166	-0.0815383	-0.0884639	0.199502	-0.341336	0.0786065	-0.333144	0.019391	0.0088376	0.275012	-0.344573	-0.068122	-0.258504	-0.0259658	-0.0793162	0.539344	0.234857	1	36	CRK	P46108
-0.107321	-0.270709	-0.0990911	0.247474	-0.0201441	-0.14218	-0.135354	-0.090325	0.151538	0.214494	0.112131	0.147251	0.341773	0.229244	-0.376034	-0.0618425	0.18922	-0.0225359	-0.307332	-0.000256157	1	69	CRKL	P46109
-0.451069	-0.753777	0.43486	0.171579	0.842458	0.16019	-0.22538	0.411975	-0.864665	0.261203	-0.192091	-0.319647	0.118278	1.00935	-0.517777	0.682662	-0.271382	0.762701	-0.873343	-0.38612	1	36	CRLF3	Q8IUI8
NaN	NaN	NaN	NaN	-0.0668532	NaN	NaN	NaN	NaN	-0.205184	-0.134823	0.229942	-0.613217	0.285957	0.933954	-0.183527	-0.246249	NaN	NaN	NaN	1	2	CRMP1	Q14194
0.133026	0.670753	-0.0393775	0.128042	-0.0213225	0.472286	0.0413491	-0.017298	0.316625	0.178989	-0.260119	-0.312237	-0.484577	0.088577	0.0290467	-0.125366	-0.0902522	0.00357409	-0.659262	-0.0524562	1	22	CRNKL1	Q9BZJ0
-0.853642	0.0387361	0.640321	-0.585194	0.676412	-0.0824531	-0.47151	1.10289	-0.157055	-0.632546	3.14557	-0.549069	-0.619473	-1.00212	1.37575	-0.519852	-0.784083	-1.64456	1.96942	-1.04755	1	91	CRNN	Q9UBG3
-0.25593	0.93878	-0.0413534	0.246143	-0.361082	0.208275	0.428852	-0.0480959	1.31129	-0.27772	-0.507155	0.060272	-0.0625975	-0.32408	0.566088	-0.477648	0.114343	-0.781658	-0.00193806	-0.734785	1	26	CROCC	Q5TZA2
-0.804618	-0.238357	-0.0177052	0.32556	-0.19774	-0.115411	0.0779026	-0.0253689	-0.0120308	-0.110416	0.950433	-0.179929	0.457936	-0.646457	1.22785	-0.573519	-0.118127	NaN	NaN	NaN	1	7	CROT	Q9UKG9
2.00024	-0.0572341	-1.22101	2.79417	-0.883888	-0.0147632	1.01465	-1.46687	-0.557593	-1.17825	-0.978197	1.68803	3.27904	-0.516962	-0.340605	-1.45134	-0.419279	-1.27679	0.638651	-1.052	1	6	CRP	P02741
0.5923	0.0892065	-0.506621	1.37015	-0.774374	-0.333121	1.32727	-0.710135	-0.0726568	-0.00440617	-0.417425	0.747145	0.815725	-0.90848	-0.36977	-0.662148	0.448026	-0.775814	-0.669831	0.814962	1	23	CRTAP	O75718
-0.194787	-0.597263	0.202991	1.15494	0.28296	0.311628	0.155522	0.171679	-0.30194	-0.450942	0.0641325	0.00488076	-0.18932	0.419881	-0.0271122	0.233834	-0.416417	-0.28009	-0.0745431	-0.470034	1	6	CRTC2	Q53ET0
NaN	NaN	NaN	NaN	0.261336	NaN	NaN	NaN	NaN	-0.153551	-0.617343	-0.0812261	0.251304	0.945289	-0.249989	0.415161	-0.770981	NaN	NaN	NaN	1	1	CRTC3	Q6UUV7
1.3139	-0.795325	-0.664881	-0.475518	-0.783509	-0.412673	-0.356953	-0.220458	-1.15473	-0.640748	-0.366398	-0.315625	1.00416	-1.15648	-0.00570354	-1.11987	1.72978	-0.549927	2.24553	2.72543	1	44	CRYAB	P02511
NaN	NaN	NaN	NaN	-0.30251	NaN	NaN	NaN	NaN	-0.483043	0.83375	-0.00098345	0.213655	-0.073189	-0.215939	-0.232404	0.260662	NaN	NaN	NaN	1	1	CRYBB1	P53674
-0.347299	0.280562	0.0417965	-0.444984	-0.0858471	-0.21293	0.0170105	-0.253425	0.134833	0.283652	0.42171	1.12248	0.483462	-0.442302	0.508906	-0.110786	0.153704	-0.143426	-0.969545	-0.437579	1	88	CRYBG1	Q9Y4K1
-0.777379	-0.16051	-0.249805	-0.384875	-0.338553	-0.434375	-0.866086	0.186819	-0.133826	-0.293725	0.494672	0.695337	1.28614	-0.858702	0.205492	-0.052983	0.0348752	0.143003	0.775226	0.729255	1	10	CRYBG2	Q8N1P7
-0.689565	-0.464742	0.0659224	0.047854	0.157069	-0.0807318	-0.00726833	0.423537	-0.548332	-5.09262e-05	0.251893	-0.198919	0.00578556	0.081328	-0.745614	0.0575739	0.0875155	-0.0537256	1.33113	0.279343	1	19	CRYL1	Q9Y2S2
-1.05687	-0.583148	NaN	NaN	-0.689283	NaN	NaN	NaN	NaN	-0.875316	NaN	NaN	0.511958	NaN	NaN	-0.347492	NaN	-0.604062	4.32801	-0.683793	1	9	CRYM	Q14894
-0.127248	-0.441991	-0.141556	-0.303858	0.0861867	0.575536	0.5016	0.326572	-0.124894	0.23402	0.3787	-0.545327	-0.0993411	-0.00570745	-0.367163	-0.149026	-0.372151	0.455085	0.302919	-0.182355	1	76	CRYZ	Q08257
-0.715741	-0.369628	0.31586	-0.979123	0.243942	0.14664	-0.0131309	0.559257	-0.494845	0.057565	0.174087	0.0778954	-0.00955267	0.286014	-0.0297687	0.529323	-0.0341918	0.387363	0.0237515	-0.155717	1	9	CRYZL1	O95825
-0.222874	0.0695321	0.0253179	-0.297188	0.302145	0.0381505	-0.27516	0.0251863	0.185072	-0.107523	0.19334	0.120699	-0.306647	-0.0568736	0.360189	0.0228421	0.245773	-0.162903	-0.0360873	-0.12299	1	130	CS	O75390
0.239853	0.460324	0.0506768	-0.411508	0.0157151	-0.156057	-0.101118	-0.246644	0.0994306	-0.243906	0.171351	0.21555	0.0428491	-0.110511	0.182099	-0.0131221	0.205231	-0.171367	-0.142627	-0.0862193	1	117	CSDE1	O75534
0.681689	0.241774	-0.00938921	-0.304412	-0.131452	0.249566	-0.236625	-0.188655	0.240477	0.51269	0.0168406	-0.0269502	-0.0806592	-0.211337	0.0104568	-0.0657056	0.00939245	-0.0379136	-0.623166	-0.0466207	1	167	CSE1L	P55060
-0.760983	-0.901281	0.822906	-0.594826	1.11828	0.291891	-0.319275	0.610865	-0.293203	-0.000185013	-0.0800095	-0.365669	-0.483763	1.26963	-0.383753	0.851877	-0.266403	0.853224	-0.989803	-0.379522	1	122	CSK	P41240
0.342475	0.623212	-0.354028	-0.174825	-0.213731	-0.466117	-0.349086	-0.620225	0.687728	-0.0885767	0.0543791	0.873934	0.911587	-0.20617	0.37513	-0.332668	0.0282598	-0.244651	-0.341897	-0.504728	1	56	CSNK1A1	P48729
-0.0272023	0.0324157	-0.10333	-0.116359	-0.176471	0.104529	0.141812	0.121994	-0.22019	-0.161482	0.0987189	0.830054	0.857754	-0.280391	-0.144872	-0.315212	-0.0400884	-0.0979039	-0.144621	-0.359153	1	13	CSNK1D	P48730
0.114002	9.92502e-05	NaN	NaN	-0.655935	NaN	NaN	NaN	NaN	0.139627	-0.596085	-0.10977	0.907707	-0.506842	0.442017	-0.48703	-0.307916	0.330691	0.248893	0.48054	1	2	CSNK1E	P49674
0.111279	0.166314	0.139075	0.207013	-0.211645	0.045918	-0.288007	0.0401273	0.420744	0.0107427	-0.223928	-0.269002	-0.371233	0.359314	0.246953	0.198111	-0.0679755	-0.0312667	-0.280139	-0.202394	1	5	CSNK1G1	Q9HCP0
-0.307655	-0.0372834	NaN	NaN	-0.147597	NaN	NaN	NaN	NaN	0.645507	-0.336072	0.0348573	0.181181	-0.0232605	0.510166	0.129534	-0.694272	0.189536	-0.0676789	-0.0769629	1	2	CSNK1G2	P78368
0.139486	0.219955	-0.117853	0.189211	-0.0683271	0.342029	0.164476	-0.00609226	0.13694	-0.00579472	-0.358963	-0.149918	-0.244538	-0.0799143	0.107986	-0.070347	-0.0664866	0.0822256	-0.306442	0.092367	1	38	CSNK2A1	P68400
0.503081	0.117033	-0.0894583	0.446299	-0.167192	-0.0256269	-0.14028	-0.286112	-0.139427	0.0202848	-0.417923	0.235106	0.215601	-0.230104	-0.104563	0.0050375	-0.333256	0.128409	-0.075115	0.338206	1	21	CSNK2A2	P19784
0.307625	0.158615	0.119072	-0.194271	0.224053	0.0612453	-0.127454	0.200312	-0.242223	-0.00471077	-0.0945335	-0.388515	-0.273841	0.396019	-0.194328	-0.00147591	0.218651	0.141224	-0.109764	-0.195701	1	36	CSNK2B	P67870
-0.192721	-0.195185	NaN	NaN	-0.901895	NaN	NaN	NaN	NaN	0.0047399	-0.75765	1.25491	1.46919	-0.481379	0.473607	-0.741713	-0.303623	-0.459158	-0.0905751	0.92146	1	9	CSPG4	Q6UVK1
-0.201343	-0.299631	-0.268943	0.0212501	-0.21982	-0.293255	0.362614	-0.265005	-0.449783	-0.16703	0.626122	-0.0173242	-0.261783	-0.604437	0.0579017	-0.260505	0.0429652	-0.217426	1.96935	0.446085	1	55	CSRP1	P21291
-0.382622	-0.645309	0.419825	-0.504692	0.492523	-0.0474108	-0.0842569	0.144257	-0.468799	0.239037	0.342434	0.364838	-0.345436	0.502623	-0.447254	0.509787	-0.486416	0.499161	-0.364107	0.261818	1	47	CSRP2	Q16527
2.39127	-0.0799306	-1.30804	0.0124557	-0.952646	-1.73816	-0.0755704	-1.36389	-1.85767	-0.409105	-1.2258	-0.331273	2.35258	-1.32379	-0.393283	-0.756212	1.7768	-0.0150216	0.943715	4.35358	1	19	CSRP3	P50461
-0.219911	-0.233942	-0.403135	-0.502973	-0.0980812	-0.784439	-0.419309	-0.187538	-0.818309	-0.581741	NaN	NaN	1.83308	NaN	NaN	-0.0577217	NaN	0.273222	2.6744	-0.473611	1	5	CST3	P01034
0.148805	0.639985	-0.385611	0.207759	-0.421058	-0.262242	0.798305	-0.0850189	-0.774606	0.26039	0.103631	0.570388	0.347612	-0.0720776	-0.264081	-0.120158	-0.35551	-0.316905	0.129447	-0.149056	0.9856	3	CST7	O76096
0.566867	0.225623	0.172707	-0.800748	0.518273	-1.00734	0.124297	-0.806316	2.90003	-1.21437	0.804742	-0.729553	-0.629131	-1.17116	1.2481	-0.22005	0.452208	0.132714	0.864319	-1.43122	1	62	CSTA	P01040
-0.657804	-0.522828	0.50854	-0.970161	0.305222	-1.75227	0.220343	-0.780652	0.112227	-0.612689	1.54945	0.399588	0.724333	-0.323835	0.768635	-0.14714	1.72689	-0.378429	0.316788	-0.486215	1	59	CSTB	P04080
-0.207418	-0.0260883	0.0941795	0.150847	0.206847	0.490471	-0.020475	0.0555195	0.258414	0.254918	0.00721016	0.0957645	-0.272709	0.0332245	0.234929	0.0713524	-0.179714	-0.0421749	-0.840782	-0.364315	1	25	CSTF1	Q05048
-0.267094	0.127558	-0.0259952	-0.2174	0.204725	-0.0661906	-0.0782985	0.0240232	0.266497	0.431976	0.257292	-0.116644	-0.366665	0.187809	0.0541726	0.0626203	0.331863	-0.00759878	-0.411741	-0.390911	1	26	CSTF2	P33240
-0.191319	0.291401	-0.0839771	-0.229641	0.0825764	0.343835	0.0619904	0.0791355	0.0892979	0.365579	-0.0522293	-0.0953239	-0.0840439	0.0167576	-0.121535	0.0218483	-0.0572475	-0.0631203	-0.18014	-0.193844	1	54	CSTF2T	Q9H0L4
0.0320598	0.575025	-0.108767	0.379018	-0.0888337	0.161107	0.184999	-0.0590085	0.240954	0.483506	-0.0980882	0.0903255	-0.358306	-0.0708398	0.187522	-0.223367	-0.119912	-0.178132	-0.649848	-0.379414	1	42	CSTF3	Q12996
-0.0536573	0.0226328	0.0381224	-0.229454	0.349283	-0.0528448	-0.0703314	0.119225	0.0484621	0.342991	0.0691835	-0.0949705	-0.152817	0.0477392	0.29656	-0.0457914	-0.601312	0.0968229	-0.197439	0.0675947	1	46	CTBP1	Q13363
0.659814	0.78655	-0.588612	0.192625	-0.597502	0.18427	-0.0865826	-0.424469	0.601011	0.066774	-0.367657	1.03199	0.0343605	-1.04485	1.17024	-0.792651	-0.528962	-0.58368	0.190963	0.0963627	1	15	CTBP2	P56545
0.103377	0.84109	-0.812472	1.00017	-0.778998	-0.0898084	0.707309	-0.0512094	-0.330119	0.382234	-0.565505	0.242839	0.801021	-0.569735	0.195506	-0.648152	-1.33265	-0.471728	0.824374	0.552459	1	21	CTBS	Q01459
-0.387575	0.201386	0.220532	-0.152967	-0.0806348	0.239674	-0.173313	0.415867	0.084759	0.423422	-0.225229	-0.27745	-0.389585	0.608874	-0.471632	0.0956805	-0.34622	0.428181	-0.323423	0.109654	1	30	CTCF	P49711
-0.03421	0.0325872	0.0188696	-0.0627745	-0.108963	0.392706	0.190769	0.0982363	0.590782	0.376427	-0.272461	-0.705871	-0.407028	0.339852	0.223797	-0.0455702	-0.148186	0.049431	-0.635633	0.107239	1	15	CTDP1	Q9Y5B0
NaN	NaN	NaN	NaN	0.0243141	NaN	NaN	NaN	NaN	-0.23142	-0.121436	0.344707	-0.261064	0.0911982	0.383353	0.151677	-0.381329	NaN	NaN	NaN	1	1	CTDSP1	Q9GZU7
NaN	NaN	NaN	NaN	0.208894	NaN	NaN	NaN	NaN	-0.217762	-0.784022	0.0584991	-0.0865175	0.307494	0.288759	0.13212	0.0925358	NaN	NaN	NaN	1	1	CTDSP2	O14595
-0.0920689	0.498139	0.0272739	-0.278657	0.237979	0.440713	0.153071	0.276511	-0.0904095	0.225177	-0.281488	-0.819019	-0.301812	0.366925	0.198643	-0.0131313	-0.33212	0.018214	-0.158162	-0.0757782	1	16	CTDSPL2	Q05D32
0.28363	-0.216961	-0.661423	-0.450163	-0.381988	-0.298208	0.34725	0.291247	0.259163	-0.256096	0.077488	-0.100267	0.0421506	-0.199268	-0.289017	0.253145	-0.348867	-0.39427	1.51533	0.527125	1	6	CTH	P32929
0.890407	-0.42994	-0.778968	2.26414	-1.18104	-0.453601	1.08431	-0.551476	-0.83602	-0.560597	-0.478179	1.31363	2.32138	-1.27013	0.676507	-0.990189	0.481952	-1.20959	-0.606806	0.314225	1	6	CTHRC1	Q96CG8
-1.33116	-1.09692	NaN	NaN	-0.00814016	NaN	NaN	NaN	NaN	0.333552	0.0182032	0.0691275	0.184062	-0.136609	-0.100941	-0.156266	0.282693	-0.335415	1.7658	0.512013	0.9995	3	CTIF	O43310
-0.100586	0.405748	-0.342764	-0.0111336	-0.35693	0.0446964	-0.199664	-0.345251	1.04196	0.0788227	0.265848	0.323246	-0.282164	-0.77752	0.668045	-0.376711	0.565899	-0.489956	0.180135	-0.291714	1	241	CTNNA1	P35221
NaN	NaN	NaN	NaN	-0.308275	NaN	NaN	NaN	NaN	0.87749	0.123587	0.650804	0.380388	-0.552564	-0.765433	-0.0368702	-0.369127	NaN	NaN	NaN	1	1	CTNNAL1	Q9UBT7
0.0805811	0.463262	-0.15334	0.172908	-0.228324	0.145793	-0.0857779	-0.304926	0.696926	0.216258	0.287221	-0.0987803	-0.387837	-0.55469	0.23648	-0.412787	0.0565924	-0.559504	0.495639	-0.0656954	1	120	CTNNB1	P35222
0.482218	0.630608	0.0983226	-0.411758	0.181914	0.533892	-0.26221	0.11924	-0.247539	0.322602	-0.211114	-0.452939	-0.379381	0.270224	-0.174743	0.127589	-0.0912488	0.228944	-0.490413	-0.274209	1	33	CTNNBL1	Q8WYA6
0.0036829	0.359117	-0.302908	-0.178156	-0.36718	-0.0406553	-0.0831739	-0.397913	1.00722	-0.261658	0.293447	0.245912	-0.147089	-0.390045	0.600073	-0.257231	0.548551	-0.395704	-0.135107	-0.101185	1	184	CTNND1	O60716
0.282651	0.0165185	0.0284757	-0.0616961	-5.25475e-05	-0.0385409	0.0618257	-0.398231	0.075303	0.180549	-0.289428	0.533599	0.226275	-0.123483	-0.228034	-0.0948554	-0.0676757	-0.0452643	-0.211339	0.153403	1	67	CTPS1	P17812
0.129242	-0.394014	0.114327	0.50132	0.0989	-0.0120924	0.540674	-0.0998514	0.113243	-0.0050333	0.068619	-0.28688	-0.215729	0.0444223	-0.351887	-0.170393	-0.534143	0.0483305	0.478193	-0.0672491	1	12	CTPS2	Q9NRF8
0.310457	0.324797	0.026909	0.0858003	-0.233957	0.232147	-0.0177135	0.229334	0.0898648	0.354626	-0.0314712	-0.148258	-0.529981	0.0307599	0.173565	-0.0478896	-0.0418624	0.0152608	-0.547518	-0.27487	1	27	CTR9	Q6PD62
0.172976	0.374946	-0.419999	0.529365	-0.23393	-0.313745	0.0959578	-0.242898	0.0626383	-0.181142	-0.0820227	0.11196	-0.119462	-0.742948	-0.109885	-0.314504	0.239469	-0.0262403	0.327044	0.872418	1	31	CTSA	P10619
0.952671	0.414654	-0.482933	1.58867	-0.604921	-0.530203	1.00094	-0.693415	0.345375	-0.597916	-0.662457	0.238623	0.670406	-1.02504	-0.255119	-0.348053	0.413763	-0.624794	0.00763702	0.192114	1	95	CTSB	P07858
0.555669	-0.272872	0.0145366	0.885853	-0.258909	-0.235769	0.471926	-0.0599835	-0.666761	-0.297527	-0.234048	0.330079	0.302216	-0.145303	-0.136426	-0.0585797	-0.12634	-0.11374	-0.238754	0.284732	1	40	CTSC	P53634
0.165315	0.39319	-0.157599	0.468452	0.00924635	-0.250842	0.129577	-0.150996	-0.210989	-0.412425	-0.177332	-0.128888	-0.0677114	-0.294333	0.145948	0.0358996	0.653886	-0.0484776	0.243282	-0.345204	1	222	CTSD	P07339
-0.502563	-0.941759	NaN	NaN	0.837984	NaN	NaN	NaN	NaN	-1.13618	-0.680122	-0.0960034	-0.630594	0.630427	0.0868226	1.31664	-0.624494	1.98936	0.164076	-0.413594	0.9887	3	CTSE	P14091
0.672691	0.134062	-0.424312	-0.272231	-0.612019	-0.172964	-0.635621	-0.159125	0.828684	1.40272	-0.0609182	-0.20447	0.222741	-0.558457	0.231529	-0.0475458	-0.344765	NaN	NaN	NaN	1	2	CTSF	Q9UBX1
1.04147	-0.0785981	-0.828879	1.72916	-0.342972	-0.475172	2.03275	-0.440788	-1.56322	-1.19871	-0.498154	1.32283	2.18102	-0.583817	-1.08661	-0.647892	-1.41132	-0.65128	-0.243301	1.74349	1	123	CTSG	P08311
-0.920473	-0.894077	0.567755	-0.205999	0.701073	-0.156984	0.0729718	0.767697	-0.715114	0.126736	-0.013721	-0.57394	-0.268009	0.732314	-0.533899	0.730231	0.075562	0.865201	-0.0409141	-0.316411	1	75	CTSH	P09668
NaN	NaN	NaN	NaN	-0.0502074	NaN	NaN	NaN	NaN	-0.542569	-0.22034	1.55895	0.902659	-0.803115	-0.484991	-0.234235	-0.12615	NaN	NaN	NaN	1	3	CTSK	P43235
0.385212	-0.447522	0.129211	0.462225	-0.0409225	-0.602564	0.470903	-0.232497	-1.20854	-0.453076	-0.169859	0.866163	0.7835	-0.398737	-1.03617	-0.0274719	0.55998	0.146215	0.503543	0.310411	1	14	CTSL	P07711
-0.633262	-0.153465	0.341811	-0.123248	0.507992	0.0991999	-0.107667	0.494738	-0.94095	0.0810934	0.28908	0.130761	0.141028	0.250659	-0.666412	0.48564	0.160067	0.336976	-0.711091	0.0170504	1	37	CTSS	P25774
NaN	NaN	NaN	NaN	-0.491619	NaN	NaN	NaN	NaN	-0.197116	-0.251454	0.677623	1.15629	-1.23932	0.768277	-0.527522	0.104835	NaN	NaN	NaN	1	1	CTSV	O60911
-0.0181739	-0.523074	-0.149495	0.593612	0.0290998	-0.270144	0.705844	-0.0361373	-0.803109	-0.353949	-0.444047	-0.363499	0.0565541	0.100187	-0.58602	0.386766	0.495971	0.295493	0.527519	0.356603	1	35	CTSZ	Q9UBR2
0.0699363	0.267896	-0.135437	0.0010848	-0.17486	-0.165894	0.0782771	-0.0637307	0.435035	-0.242888	0.214506	0.165592	0.386236	-0.54978	0.0800033	-0.0998178	-0.0367322	-0.177231	-0.039351	-0.0128427	1	190	CTTN	Q14247
NaN	NaN	NaN	NaN	-1.00018	NaN	NaN	NaN	NaN	-0.525983	0.161255	1.20086	1.20393	-0.326494	-0.155763	-0.503018	-0.0546016	NaN	NaN	NaN	1	1	CTTNBP2	Q8WZ74
0.0149247	0.0951516	-0.205096	-0.460142	0.0240972	0.0120656	-0.369755	-0.225191	0.10594	-0.0637191	0.440796	0.505666	0.318428	-0.190569	0.349756	-0.202212	0.194252	-0.395619	-0.364706	0.415933	1	20	CTTNBP2NL	Q9P2B4
0.302993	-0.0833471	0.16731	-0.442724	0.270574	-0.162476	-0.130455	-0.0555665	-0.314235	0.0238202	-0.00809741	0.0433934	-0.132641	0.438039	-1.19489	-0.089833	0.16286	-0.248414	1.27124	0.182449	1	3	CTU2	Q2VPK5
0.33136	0.011597	-0.0205533	0.357199	-0.0651834	0.0897849	0.0488666	-0.137106	0.0691932	0.416493	-0.231712	-0.187299	0.00387602	-0.179598	0.154995	-0.135261	-0.548013	-0.025417	-0.00570078	0.0524791	1	38	CUL1	Q13616
0.16434	-0.340371	0.0637425	0.282372	0.0866403	0.0824594	0.278233	-0.15109	-0.075843	0.013318	-0.294591	0.0637349	0.0303525	0.0392179	0.182128	-0.104623	-0.0249606	0.00558367	-0.216861	-0.0837832	1	45	CUL2	Q13617
-0.432157	-0.561632	0.454003	-0.129438	0.439643	0.172875	-0.248853	0.228944	-0.641242	0.129187	0.0599181	0.124453	-0.150747	0.377618	0.296355	0.33478	-0.519975	0.324572	-0.043258	-0.215047	1	62	CUL3	Q13618
-0.200592	0.354742	-0.0310424	0.711666	-0.113327	0.0973489	-0.0765288	-0.255646	-0.0245231	-0.0145648	-0.072943	0.247062	0.187843	-0.0564635	-0.0630134	-0.36414	-0.373423	-0.131897	-0.00498419	0.184427	1	25	CUL4A	Q13619
-0.216387	-0.158464	-0.0604172	0.229679	0.0884838	0.0542679	0.272608	-0.10881	0.641716	0.445066	-0.189047	-0.178288	-0.113571	-0.00252724	0.0804405	-0.171089	-0.0847301	-0.0542831	-0.495596	0.0209484	1	73	CUL4B	Q13620
-0.22726	-0.116508	0.229746	0.254725	0.390702	-0.112621	-0.151703	-0.0480802	-0.231136	-0.170673	-0.0130708	-0.140444	0.0502666	0.33108	-0.320532	0.00276976	-0.0863816	0.175453	0.220366	-0.036699	1	26	CUL5	Q93034
NaN	NaN	NaN	NaN	-0.449002	NaN	NaN	NaN	NaN	0.194745	NaN	NaN	-0.0431658	-0.0909658	0.408969	0.0965456	-0.117126	NaN	NaN	NaN	1	1	CUL7	Q14999
0.567131	0.68774	0.0166659	-0.304435	0.0784564	0.63656	-0.472884	0.0453505	-0.0407196	-0.00478415	-0.0220037	0.315118	-0.165679	-0.094708	-0.0675092	0.079719	-0.279827	0.219226	-0.627062	-0.566355	1	4	CUSTOS	Q96C57
-0.709758	-0.620501	0.368758	-0.10662	-0.431025	-0.876733	-0.0194747	-0.905163	-0.916693	0.20095	0.953195	0.255884	0.424619	-0.14032	0.289979	-0.30136	0.891334	0.523269	0.714692	0.404968	1	15	CUTA	O60888
-0.499438	-1.00535	0.29926	-1.44989	1.03923	0.12275	-0.457339	0.0515052	-1.06089	0.696454	0.143632	0.0141364	0.270669	0.868209	-0.57549	0.533908	0.11608	0.528688	-0.105748	0.469623	1	6	CUTC	Q9NTM9
-0.433313	0.0427976	-0.226821	0.317873	-0.165069	0.0953031	-0.325809	-0.176349	-0.0366206	0.210249	0.11316	0.359709	0.255156	-0.330537	-0.22389	-0.204927	0.0334859	0.0810037	0.390185	0.224413	1	24	CUX1	Q13948;P39880
-0.674248	-0.890053	0.490818	-1.13984	0.550411	0.914455	-0.0348377	0.61075	-0.337875	0.417313	0.175426	0.0846424	-0.232801	-0.471352	0.613441	0.182796	-0.100622	0.506004	-0.595545	-0.0688839	1	12	CWC15	Q9P013
0.370259	0.589024	0.00893645	-0.0203852	-0.345842	0.468062	-0.350532	0.132884	-0.193559	0.214913	-0.0481352	0.0990777	-0.164985	0.481597	-0.214399	0.115531	-0.113023	0.149155	-0.891076	-0.287502	1	12	CWC22	Q9HCG8
0.55377	0.264227	-0.0828663	0.0131973	0.0139431	-0.0465809	0.0849232	-0.341301	-0.101997	0.145062	-0.231506	-0.201858	-0.159406	0.00688019	0.623593	0.0596184	-0.12846	0.388199	-0.519056	-0.340383	1	16	CWC27	Q6UX04
0.164704	0.138394	0.0853738	-0.527223	0.303021	0.0603646	-0.145446	-0.0955955	0.473998	0.183503	-0.0715419	-0.638608	-0.466434	0.218636	0.348802	0.177308	0.265098	0.14531	-0.293967	-0.325698	1	27	CWF19L1	Q69YN2
1.94422	1.13207	-0.22437	3.02735	-1.11671	-0.167636	0.501556	-0.871419	-0.0943535	-0.00816231	-0.121747	-0.405961	-0.166682	-1.26214	0.48713	-0.921485	0.0223171	-1.10846	-0.440223	-0.205289	1	9	CXADR	P78310
0.299401	0.793607	-1.39971	1.39752	-1.18052	-0.484837	-0.189958	-1.16458	0.271574	0.54513	NaN	NaN	1.62563	NaN	NaN	-0.419531	NaN	-0.112222	0.221598	-0.203097	1	2	CXCR4	P61073
-0.660586	-0.234788	0.235368	NaN	-0.459688	0.397803	-0.252966	0.404998	0.219124	-0.0753232	-0.143521	0.424037	0.289704	-0.353266	-0.0943051	0.28675	0.0166606	NaN	NaN	NaN	1	3	CXXC1	Q9P0U4
-0.499992	-0.357345	0.328389	-0.353456	0.303555	0.178936	-0.276138	0.0784535	-0.0533118	0.0328889	-0.0257392	0.0905099	-0.0020709	0.85916	-0.0574908	0.174424	-0.0838885	0.0870938	-0.0225787	-0.401399	1	8	CXorf38	Q8TB03
0.31621	0.0676297	NaN	NaN	-0.453438	NaN	NaN	NaN	NaN	-0.270891	-0.0563594	0.393314	0.215059	0.27203	-0.0337687	0.366426	-0.379283	-0.375035	-0.0197402	-0.0421534	1	2	CYB561D2	O14569
-0.244456	0.151265	0.0179512	0.393897	0.0204269	-0.167636	-0.275494	0.225921	0.975066	0.0687916	-0.0364883	-0.974171	-1.13622	-0.247435	-0.125651	0.087125	0.065057	0.0781891	1.96066	-0.836798	1	22	CYB5A	P00167
-0.061672	-0.263582	0.540468	0.263668	0.133139	0.564301	-0.799085	0.796345	-0.0109575	0.450281	-0.539375	0.0423986	0.00679226	-0.319361	-0.260343	-0.1644	-0.451521	0.210083	0.0312502	-0.16843	1	12	CYB5B	O43169
0.244927	0.270882	-0.320043	-0.364097	-0.0704796	-0.167617	-0.340924	-0.160983	-0.0129654	-0.364507	-0.122472	0.71424	0.405957	-0.174047	-0.265443	-0.225894	0.662537	-0.347993	0.222537	0.416385	1	60	CYB5R1	Q9UHQ9
0.212085	0.351552	-0.607442	0.0652577	-0.0787385	-0.492399	-0.144189	0.0112054	0.768203	0.0988481	0.137294	0.43507	0.187805	-0.732597	0.3373	-0.0641816	-0.485072	NaN	NaN	NaN	1	2	CYB5R2	Q6BCY4
-0.316531	-0.558189	-0.00223475	0.489432	0.0765731	0.221842	-0.14816	0.113902	-0.383441	-0.256246	-0.253213	0.648434	0.310197	-0.0691884	-0.135753	0.0253055	-0.0900281	-0.255647	0.110589	0.472357	1	96	CYB5R3	P00387
0.0547991	-0.0442266	-0.311749	0.510529	-0.242076	-0.632933	0.042181	-0.313906	-0.487704	-0.224755	NaN	NaN	0.825956	NaN	NaN	-0.0096302	NaN	-0.0595093	0.429547	0.463476	1	2	CYB5R4	Q7L1T6
0.239765	-0.549397	0.24481	0.994402	-0.0880491	-0.101996	0.0683344	-0.0804197	-1.54414	-0.117537	-0.20344	0.923441	1.10129	0.47596	-0.411717	0.315681	0.102485	0.108131	-1.08552	-0.392079	1	19	CYBA	P13498
-0.0110949	-0.781103	0.384482	0.901386	-0.83832	0.139126	-0.115923	0.407227	-1.58563	0.212437	-0.652712	0.919033	1.30688	0.481495	-0.830049	0.312159	0.195963	0.364617	-0.869222	0.059252	1	71	CYBB	P04839
-0.287763	-0.289813	0.370309	0.0576236	0.0754191	0.224536	0.0956428	0.582709	-0.352254	0.0622985	-0.282388	0.0691936	-0.423572	0.421271	-0.493024	0.53101	-0.286775	0.373133	-0.63417	0.186614	1	13	CYBC1	Q9BQA9
-0.0369203	0.440731	-0.113683	-0.288299	0.0680736	-0.18235	-0.104242	-0.0148293	0.0614932	-0.210687	0.214096	-0.145483	-0.157848	-0.162843	0.544396	-0.189102	0.0270942	-0.151006	-0.0694787	0.470888	1	63	CYC1	P08574
-0.842901	-0.316135	0.0911124	-0.795599	0.178036	0.111609	-0.042669	0.444557	-0.123033	0.38255	0.506384	0.0763896	-0.36985	0.0332473	0.00723867	0.165343	0.0602534	0.106474	0.163956	0.163037	1	61	CYCS	P99999
-0.340173	0.123301	-0.0664628	0.298861	-0.199256	0.170703	0.000635815	0.0461184	-0.176868	0.13305	-0.0521825	0.226668	0.223452	-0.138233	0.29579	-0.0770753	0.0832316	-0.326299	-0.273813	0.0485503	1	128	CYFIP1	Q7L576
-0.724938	-0.88717	1.218	-0.485768	1.07047	0.730443	-0.412177	1.10209	-0.928681	0.0863621	-0.0266941	-0.497262	-0.220046	0.819062	-0.847375	0.712644	-0.501431	0.787248	-0.749842	-0.244929	1	13	CYFIP2	Q96F07
-0.230147	-1.24982	-0.177827	0.189378	0.110829	-1.00932	0.831837	-0.310036	0.291925	-1.12432	0.896173	-0.455648	-0.293548	-0.312914	0.251585	-0.0349041	0.535485	-0.137085	1.01006	1.2183	1	3	CYGB	Q8WWM9
-0.2462	-0.448698	-0.487077	-0.292768	-0.15892	-0.438679	-0.208835	-0.55472	-0.334306	0.971099	0.333444	1.35607	0.437436	0.25379	0.531257	-0.168666	0.621725	-0.249232	-0.962917	0.0462	1	5	CYHR1	Q6ZMK1
9.99675e-05	0.219862	0.191946	0.737248	-0.233404	0.114519	0.150048	0.242104	0.142022	-1.03186	0.213015	0.382402	-0.53171	-0.0148021	-0.0550825	-0.214917	-0.311489	NaN	NaN	NaN	1	3	CYLD	Q9NQC7
NaN	NaN	NaN	NaN	-1.00178	NaN	NaN	NaN	NaN	2.14106	0.481814	0.00176504	0.269892	-0.197969	0.140529	-1.32594	-0.509374	NaN	NaN	NaN	1	2	CYP1B1	Q16678
-1.12609	-0.561654	-0.615164	-0.430553	-0.64846	0.694403	0.263231	-0.61864	-1.14318	0.661902	1.57842	0.400515	-0.195697	1.92198	-0.428494	-0.0532854	0.733982	-0.46922	0.262934	-0.226929	1	7	CYP20A1	Q6UW02
-1.19521	-0.991263	0.63524	0.0657691	0.533201	-0.0160352	-0.60676	0.301186	-1.7511	0.919487	0.182306	-0.308283	-0.2806	0.474413	-0.105278	0.430448	0.8925	1.02379	0.188627	-0.392439	1	13	CYP27A1	Q02318
NaN	NaN	NaN	NaN	-0.253284	NaN	NaN	NaN	NaN	1.13149	-0.00511032	0.411768	-0.118607	-0.113422	-0.288608	-0.292512	-0.471715	NaN	NaN	NaN	0.9998	1	CYP27C1	Q4G0S4
-1.1367	0.364493	-0.359609	1.58767	-0.709795	0.427733	-0.409487	0.089142	2.01966	-0.637537	0.255394	0.315851	-0.462482	-0.152736	0.172001	-0.142174	1.54762	-0.989178	-2.23746	0.457602	1	22	CYP2S1	Q96SQ9
0.398067	-0.299828	-0.232367	3.19883	-0.369787	0.101448	0.0407772	-0.150805	-0.199894	-0.798165	0.460155	-0.145329	0.795164	-0.252745	0.159983	-0.376764	-0.647159	-0.799031	-0.0645829	-0.817972	1	9	CYP4F11	Q9HBI6
0.369701	-0.325433	-0.895574	0.90323	-1.13699	-0.740992	-0.0167281	-1.5379	0.311543	-0.234986	-0.0902678	2.50938	2.32185	-0.250843	0.0625671	-0.47145	-0.77711	NaN	NaN	NaN	0.9997	2	CYP4F3	Q08477
0.0677299	0.571636	-0.1224	0.0259818	0.193235	0.146702	-0.377138	0.047449	0.015747	-0.234387	0.377874	0.261005	-0.598013	-0.23567	-0.17215	0.0173778	0.221643	-0.34428	0.306328	-0.168671	1	12	CYP51A1	Q16850
-0.285899	-0.562938	-0.590509	0.639008	-0.35682	0.318818	0.865524	0.324972	0.146231	-0.516123	-0.0250165	0.452632	0.104055	-0.752172	0.390875	-0.244865	-0.525365	-0.117355	0.123008	0.61194	1	7	CYP7B1	O75881
-0.54823	-0.786998	0.404906	-0.859012	0.503387	0.0867453	0.287837	0.364039	-0.946562	0.133643	-0.200288	0.193973	0.153613	0.673503	-0.692164	0.270499	-0.395686	0.700986	0.0410471	0.61476	1	10	CYRIA	Q9H0Q0
-0.262618	-0.663205	0.495756	-0.394459	0.646755	-0.429032	0.0934977	0.174364	-0.316067	0.120775	-0.227961	0.0068964	0.312063	0.549581	-0.148835	0.343231	-0.137702	0.581844	-0.844189	0.0993074	1	80	CYRIB	Q9NUQ9
NaN	NaN	NaN	NaN	-0.820425	NaN	NaN	NaN	NaN	-0.73271	2.55599	0.184063	0.542476	-0.773924	-0.644102	-0.149857	-0.161508	NaN	NaN	NaN	0.9926	1	CYSRT1	A8MQ03
-0.24716	-0.660626	0.172136	0.217888	0.159979	0.00942793	0.236042	0.297882	-0.440638	-0.0647794	-0.0160695	-0.00811205	0.0507831	0.539038	0.188932	0.299196	-0.0267297	0.151775	-0.49939	-0.359575	1	14	CYTH1	Q15438
0.439924	0.137145	-0.769227	0.195019	-0.435262	-0.18557	-0.0616195	-0.589814	0.122388	0.0493176	0.443292	0.00496984	0.46308	-0.0877655	0.320491	-0.145268	0.253904	-0.522285	-0.0443208	0.411602	1	4	CYTH3	O43739
-0.401179	-0.445438	0.67127	0.770992	0.25296	1.34079	1.52384	0.45578	-0.912994	-0.755301	-0.681482	-0.374484	-0.717294	0.491777	-1.15889	0.294323	-0.354669	NaN	NaN	NaN	1	2	CYTH4	Q9UIA0
-0.428754	-0.500234	0.341149	-0.626792	0.525592	0.0435591	0.117064	0.312049	-0.303695	-0.030118	-0.19111	-0.0893831	-0.0586061	0.25715	-0.258098	0.288775	0.00149632	0.29773	0.0168085	0.285415	1	24	CZIB	Q9NWV4
-0.53241	-0.464814	-0.742327	NaN	-0.467728	-0.33505	-0.0909033	-0.841417	-0.516166	0.998195	-0.281137	-0.527785	-0.0759001	0.050683	0.63979	-0.140044	0.374239	0.00300694	1.91903	1.03074	1	3	D2HGDH	Q8N465
-0.0508468	-0.188647	-0.138226	-0.242806	-0.00771976	0.24328	-0.404724	0.164531	-0.11382	-0.383599	0.122722	0.23409	0.0807145	0.0229676	-0.03316	0.155097	-0.190671	0.184745	0.518636	0.0274365	1	13	DAAM1	Q9Y4D1
-0.632579	-0.597437	-0.0441891	0.427517	-0.116714	0.0105461	1.48421	0.585305	-1.00794	-0.631118	-0.25457	-0.246017	0.22748	-0.0415092	-0.427238	0.042704	0.785548	-0.507949	-0.055265	0.999216	1	21	DAB2	P98082
-0.256566	0.330806	0.0117015	0.163153	-0.183807	0.0049733	-0.103255	-0.240453	0.133304	-0.361082	0.0711001	0.246838	0.38808	-0.281644	0.0191602	-0.184923	0.242615	NaN	NaN	NaN	0.9997	3	DAB2IP	Q5VWQ8
-0.351438	0.196407	-0.276794	0.622696	-0.98381	-0.210247	0.0628243	0.287558	-0.0693568	-0.16881	-0.349588	0.445809	0.368486	-0.4221	0.188999	0.141283	-0.487593	-0.42695	0.702553	0.730072	1	15	DAD1	P61803
0.610881	-0.308377	-0.728717	0.554751	-0.913165	-0.170602	-0.190818	-0.309348	-0.317193	-0.0792609	-0.0497867	-0.365583	0.321797	-0.443324	0.0628404	-0.271907	0.297973	-0.436441	1.48612	1.25016	1	13	DAG1	Q14118
0.0311151	-1.01966	-0.401695	0.342938	-0.429164	-0.443695	-0.225288	-0.276891	-0.772875	-0.716024	0.5814	-0.633407	0.44937	-0.399915	2.82559	-0.830759	-0.859937	-1.11974	4.79715	-0.898522	1	3	DAGLB	Q8NCG7
-0.0164555	0.45153	-0.219989	0.259374	0.0278103	0.189187	0.241994	-0.326724	0.280112	-0.118436	0.166774	-0.204493	-0.216899	-0.201627	0.363292	-0.246653	0.177774	-0.107745	-0.211858	-0.286969	1	30	DAP3	P51398
0.286696	-0.022035	0.107037	0.558055	-0.158365	-0.136867	0.741627	0.0650698	-0.126325	-0.592792	-0.494192	0.341523	0.459292	-0.437536	0.0383268	-0.0262197	-0.158588	-0.32516	-0.413822	0.294274	1	9	DAPK3	O43293
NaN	NaN	NaN	NaN	0.178715	NaN	NaN	NaN	NaN	1.09326	1.13655	-1.14232	-1.00494	-0.870564	0.690513	-0.0587036	-0.0225146	NaN	NaN	NaN	1	1	DAPL1	A0PJW8
-0.708336	0.0867743	0.343126	-0.234028	0.585756	0.486682	-0.861477	0.386419	-0.163199	0.397039	-0.222004	-0.612439	0.104776	0.636743	-0.0684438	0.260721	-0.646716	0.666112	-0.350703	-0.086802	1	8	DAPP1	Q9UN19
0.479118	0.0383852	-0.0751555	0.26658	-0.00601978	-0.105808	0.032892	-0.216532	-0.068268	0.21911	-0.0544512	-0.106278	0.224998	-0.092684	-0.0109083	-0.165306	-0.183233	-0.00358982	-0.20595	0.0330999	1	176	DARS1	P14868
0.70537	0.362654	-0.238085	0.5988	-0.0833818	0.033489	-0.0216524	-0.0297071	0.404991	0.0944574	0.0822752	-0.32559	-0.463974	-0.304918	-0.127264	-0.191637	-0.0368425	-0.161265	-0.0769312	-0.220787	1	40	DARS2	Q6PI48
0.66611	0.105853	0.386132	-0.0555547	0.219742	0.19146	-0.137956	0.452624	-0.103715	-0.0247301	-0.184568	-0.64895	-0.895786	0.756831	0.271735	0.369157	-0.349737	0.352524	-1.23335	-0.137821	1	12	DAXX	Q9UER7
-0.407259	0.173107	0.161854	-0.566778	0.258989	0.363498	-0.119959	-0.0157779	-0.101746	0.403448	0.0196416	-0.288534	-0.133175	0.261594	0.131902	0.160465	0.101564	0.315946	-0.412388	-0.306391	1	43	DAZAP1	Q96EP5
0.792106	0.287616	0.173071	1.91783	0.228552	NaN	0.437421	-0.49858	1.39145	-1.56957	-1.2959	NaN	0.111388	-0.295788	-0.594561	-0.204222	-0.880812	NaN	NaN	NaN	0.9998	2	DAZAP2	Q15038
0.262333	0.168837	0.189365	-0.700867	1.32266	-1.31686	-0.385919	-0.466289	1.69527	-0.361273	0.108036	-0.766264	-0.852632	0.121948	-0.0287665	0.516529	0.808903	0.524691	0.329451	-1.16915	1	20	DBI	P07108
-0.0127437	-0.283572	-0.759259	1.33681	-0.684821	0.112052	0.114055	-0.543854	-0.11695	0.180694	-0.239161	0.778983	0.0698483	-0.424382	0.41526	-0.538871	0.269376	-0.551688	0.223785	0.654441	1	41	DBN1	Q16643
-0.522711	-0.493513	0.510552	-0.321129	0.556797	-0.123356	-0.229515	0.197376	-0.423086	-0.0227526	0.160761	-0.0775927	0.155022	0.534825	-0.0600584	0.434883	-0.024988	0.60483	-0.521187	-0.335159	1	183	DBNL	Q9UJU6
0.220352	0.323431	-0.106981	0.0263767	-0.243088	-0.0585461	-0.102289	-0.0775242	0.50675	0.0868149	-0.268793	0.113871	0.274508	-0.333252	0.103468	-0.14065	0.131363	-0.200001	-0.210232	-0.045578	1	29	DBR1	Q9UK59
0.0727744	-0.0997529	-0.232228	0.0751281	-0.231453	0.347002	0.0314841	-0.198323	0.389299	-0.0267549	0.278118	0.122745	-0.226992	-0.386801	0.0837569	-0.222716	-0.18335	-0.296263	0.759885	-0.0555577	1	48	DBT	P11182
-0.241818	0.336986	0.227838	-0.608819	0.237838	0.588617	-0.665352	0.362091	-0.63764	0.201879	0.157699	-0.297408	-0.3289	0.262514	0.133375	0.351289	-0.0991998	0.287977	-0.0288663	-0.240099	1	20	DCAF1	Q9Y4B6
0.643753	0.509336	0.113264	0.665479	0.11544	0.421697	0.37422	0.314443	-0.667113	0.400493	-0.781546	-0.561836	0.172619	-0.136183	-0.931349	-0.203739	-0.100514	0.221388	-0.322251	-0.247603	1	9	DCAF13	Q9NV06
-0.110688	-0.952552	NaN	NaN	0.832013	NaN	NaN	NaN	NaN	0.174861	NaN	NaN	-0.108252	NaN	NaN	0.437926	NaN	0.407194	-0.512725	-0.167777	1	1	DCAF16	Q9NXF7
-0.133032	0.0773127	0.194616	0.592419	-0.273258	-0.50592	0.282861	0.11573	-0.139735	-0.421774	-0.375606	0.662739	-0.038265	-0.31878	-0.139894	-0.229522	-0.262706	-0.106567	0.956356	0.0630257	1	7	DCAF5	Q96JK2
0.256696	0.325734	-0.0330536	-0.211055	-0.00310249	0.142333	-0.123834	-0.0422375	0.227376	0.125212	-0.0721523	0.0742996	0.0897816	-0.217519	0.219519	-0.0824844	-0.0430252	-0.161624	-0.338233	-0.132631	1	18	DCAF7	P61962
-0.147281	0.0168028	-0.0265169	0.0903864	-0.0554342	0.0304022	0.311507	0.367848	-0.227342	-0.524637	-0.192201	0.328946	0.106574	-0.0679159	-0.0334444	0.0267096	-0.00440502	NaN	NaN	NaN	1	4	DCAF8	Q5TAQ9
-0.233009	-0.825163	0.894635	-0.690544	1.30127	0.347983	-0.0269467	0.0901664	-0.543022	0.408444	-0.201517	-0.874168	-0.641994	1.01698	-0.331146	0.97691	-0.451423	1.33505	-1.19651	-0.355997	1	23	DCK	P27707
0.302384	-0.417261	0.00714707	-0.237625	0.27677	0.0835745	0.114821	0.418555	-1.25106	-0.0610025	0.315777	-0.952888	0.48197	0.47814	-1.14536	0.218951	-0.327118	0.335161	0.494677	0.864392	1	11	DCLK1	O15075
-0.107135	-0.357694	-0.844045	2.48267	-1.27965	-0.578931	1.18736	-0.205532	-1.84557	-1.68152	0.240656	0.411051	1.77069	-0.301002	-0.52697	-0.389772	-0.109773	-1.09131	2.39553	0.830935	1	127	DCN	P07585
0.113805	0.127461	0.520541	-0.114053	0.509868	0.0845918	-0.334176	0.271068	-0.411065	-0.265977	0.168279	-0.466664	-0.29717	0.476701	-0.269481	0.41805	0.34722	0.113311	-0.647517	-0.344791	1	7	DCP1A	Q9NPI6
-0.244476	-0.312825	NaN	NaN	0.389113	NaN	NaN	NaN	NaN	-0.244001	NaN	NaN	0.422081	NaN	NaN	0.530542	NaN	0.822281	-0.422789	-0.939927	1	1	DCP1B	Q8IZD4
-0.559682	-0.321008	0.411944	-0.639102	0.721083	-0.0855917	-0.198936	0.53398	-0.413993	0.0878664	0.305527	-0.568269	-0.395769	0.678982	-0.0209173	0.502947	-0.116119	0.563216	-0.398464	-0.0876955	1	58	DCPS	Q96C86
-0.207551	-0.356282	-0.139	-0.19987	0.0573745	-0.335497	-0.101702	-0.342219	-0.0222955	0.228126	0.346416	0.302335	0.632392	-0.0788522	0.224487	-0.15907	0.114416	-0.000786304	0.028131	0.00944662	1	19	DCTD	P32321
-0.158486	-0.233321	-0.0067872	-0.221799	0.0456038	-0.114406	0.022893	0.0378028	-0.0878552	0.0600005	0.114722	0.0531093	0.129167	0.0601035	-0.152751	0.00757513	0.162393	-0.10736	0.193555	0.19584	1	114	DCTN1	Q14203
-0.0824044	-0.0497125	-0.0558999	-0.235648	0.164838	-0.179738	-0.0254281	-0.142095	0.0708282	-0.0650247	0.0603969	-0.011987	0.0520293	-0.103029	-0.116695	0.0557544	0.1925	0.0353686	0.306185	0.129761	1	83	DCTN2	Q13561
-0.0232337	-0.195854	0.057409	-0.216797	-0.479063	-1.49661	-0.370184	-1.09678	-0.527672	0.255922	0.223232	0.51147	0.555528	-0.181273	0.127136	-0.171377	0.232795	0.699556	1.26611	0.829689	1	10	DCTN3	O75935
-0.158257	-0.331198	0.0532452	-0.229805	0.215145	-0.0288891	-0.0881905	-0.0734276	-0.00730171	0.0804382	0.186063	-0.25392	0.106376	0.0836922	-0.329176	0.0401913	0.314506	-0.0423779	0.419675	0.0432106	1	36	DCTN4	Q9UJW0
-0.221297	-0.176034	-0.167531	-0.331122	-0.102097	0.0400824	0.123687	0.101577	-0.238902	0.0474428	0.0188879	0.154701	0.394145	0.387542	0.0661348	-0.00412235	-0.36514	-0.0440451	0.166061	0.150028	1	12	DCTN5	Q9BTE1
0.152721	-0.326228	0.294081	-0.27032	0.236334	0.140099	0.346739	-0.0608043	0.0231877	-0.00647731	-0.188345	-0.0284385	0.268093	-0.27764	-0.209885	-0.144833	0.265802	-0.170855	-0.0108318	-0.0324001	0.9997	3	DCTN6	O00399
0.644609	-0.299266	0.274274	-0.66075	0.962621	-0.221516	-0.216311	-0.529401	0.618489	-0.0688179	0.173381	-0.480611	-0.263055	-0.201764	-0.297288	-0.202584	0.699351	0.501231	-0.239802	-0.192792	1	24	DCTPP1	Q9H773
0.321927	0.142537	0.0425918	0.469542	-0.207101	-0.440727	-0.0566953	-0.21568	0.606656	0.531146	-0.522901	0.214171	0.0838649	-0.219068	-0.125228	-0.317325	-0.0487893	-0.0765698	0.0166575	-0.199008	1	33	DCUN1D1	Q96GG9
-0.386017	-0.325825	0.0628929	-0.0615788	0.19838	-0.609032	-0.412431	-0.178055	-0.452313	0.640793	NaN	NaN	0.527257	NaN	NaN	-0.0150595	NaN	0.510477	0.584611	-0.0840998	1	2	DCUN1D5	Q9BTE7
0.0681286	0.0854549	-0.0686264	0.072834	0.518192	-0.212708	-0.0728683	-0.189907	-0.0730724	-0.514736	0.121607	-0.404881	-0.240868	0.269867	-0.191616	-0.20529	0.134413	0.0769386	1.03192	-0.204782	1	69	DCXR	Q7Z4W1
-0.266428	0.252543	0.230145	-0.150943	0.254374	0.0677245	-0.243978	0.492604	-0.0484349	-0.0984475	0.0747455	0.00688772	-0.59069	0.139294	-0.267345	0.192026	0.216582	0.188631	-0.249092	-0.200197	1	7	DDA1	Q9BW61
-0.57331	-0.964681	-0.218288	-0.627469	0.0537134	-0.350562	0.617186	0.309537	-0.894576	-0.780547	-0.0710005	-0.171523	0.00676594	-0.577384	0.930495	0.127951	-0.597377	0.00520954	3.23349	0.54237	1	14	DDAH1	O94760
-0.56861	-1.1591	0.393254	-0.67756	0.622674	-0.227319	0.202125	0.44848	-0.846597	-0.0409687	0.026479	-0.656539	-0.486983	0.437202	-0.0103958	0.656957	-0.067313	0.531358	1.00557	0.417289	1	50	DDAH2	O95865
-0.00549545	0.476671	-0.229998	0.0160519	-0.076445	0.134492	-0.220604	-0.159035	0.339374	0.664541	-0.18545	-0.0454658	-0.410399	-0.105076	0.332399	-0.0929092	-0.181288	-0.0950359	-0.237358	0.0810314	1	188	DDB1	Q16531
-0.0228173	0.733084	-0.378935	-0.110101	-0.27547	0.0863669	-0.23909	-0.255842	0.743584	0.999651	0.0355742	-0.470432	-0.356081	-0.343614	0.815283	-0.385	0.561205	-0.473907	-0.314506	-0.348953	1	29	DDB2	Q92466
-0.234546	0.929698	0.123769	-0.538217	-1.04259	0.914431	0.237002	0.165961	-0.404752	0.0678528	-0.622352	0.45937	0.0376595	-0.580301	0.67299	-0.165565	-1.37225	0.770659	0.300099	0.281077	0.9979	5	DDHD1	Q8NEL9
-0.43299	0.0082026	0.580707	1.27711	-0.12708	2.07878	0.695505	1.35663	0.332294	-0.261619	-0.675794	-0.619423	-0.654097	-0.0345811	0.0851698	-0.616206	-1.43842	-0.499833	-0.587931	-0.466425	0.9999	3	DDHD2	O94830
-0.393865	-0.670385	-0.000750923	1.17188	0.173491	-0.10091	-0.0193514	-0.30652	0.446375	-0.285159	0.0596224	0.0277258	-0.189754	0.286687	-0.0172132	-0.09452	0.106366	-0.068437	0.439179	-0.564458	1	34	DDI2	Q5TDH0
-0.245896	0.116527	-0.353917	0.51028	-0.308314	0.0650249	0.227468	0.362009	-0.302523	-0.0360723	0.170906	0.0420375	-0.135197	-0.260241	-0.0709805	0.0200076	-0.18657	-0.272309	0.254135	0.403625	1	74	DDOST	P39656
0.909422	0.656179	-1.00229	0.734512	-1.1043	-0.413957	0.507423	-0.462189	0.986576	0.147409	0.0901507	0.852234	-0.214998	-0.968147	0.605986	-0.280092	0.393011	-1.31894	0.492378	-0.610367	0.9982	4	DDR1	Q08345
-0.136281	-0.0277126	-0.300496	0.191421	-0.0271538	0.489265	0.13417	0.143747	-0.118932	-0.0405357	0.00755615	0.225049	-0.156092	0.305993	-0.399476	0.0847084	-0.326028	-0.0653675	-0.073529	0.0896942	1	25	DDRGK1	Q96HY6
0.00893431	-0.340584	0.117192	0.171707	0.393755	-0.869562	-0.181585	-0.611023	0.140919	-0.375946	0.420599	0.0700133	0.284226	-0.0911176	-0.181146	-0.133079	0.334698	0.322464	0.747271	-0.227737	1	48	DDT	P30046
-0.204475	0.145199	0.0629658	-0.167005	0.174197	0.123669	0.123125	0.0415272	-0.366571	0.172791	0.0991196	0.00724068	-0.252067	0.00762978	-0.0722233	0.0290989	0.159275	-0.00576553	-0.00743637	-0.070295	1	124	DDX1	Q92499
0.676907	0.201946	-0.19667	0.368357	-0.0516986	-0.0657672	-0.138742	-0.297829	-0.252935	-0.369793	-0.128633	-0.525745	0.579304	-0.858372	-0.281334	-0.311302	-0.130203	0.148102	1.61193	0.0224763	1	5	DDX10	Q13206
0.364918	-0.168368	-0.239256	0.630867	-0.161271	-0.414118	-0.382467	-0.440207	-0.858911	0.43223	NaN	NaN	0.625378	NaN	NaN	-0.0220972	NaN	-0.308539	0.216913	0.724928	1	2	DDX11L8	A8MPP1
-0.0998702	0.30287	0.058497	-0.431633	0.193552	0.166701	-0.158771	0.0566354	0.14246	0.330672	0.00309801	-0.215131	-0.267972	0.218388	0.158446	0.132376	0.0362153	0.146599	-0.617864	-0.155269	1	271	DDX17	Q92841
0.520349	0.512544	-0.021987	0.353339	-0.030448	0.239249	-0.220382	0.00115108	-0.0155096	0.283925	-0.224605	-0.231839	-0.446662	0.0358953	0.133935	0.11477	-0.0389948	0.124099	-0.716666	-0.372163	1	59	DDX18	Q9NVP1
-0.0669398	0.0603566	0.160243	-0.244329	0.275456	0.0335526	-0.369586	0.0118184	0.207291	0.162486	-0.0556579	-0.0756831	-0.214681	0.0583653	0.000507832	0.0629697	-0.219364	0.0870042	-0.00472212	0.130913	1	77	DDX19A	Q9NUU7
-1.30181	-0.57898	0.441568	-0.448977	1.1368	0.0980394	-0.826632	0.638096	-0.301111	0.539417	0.81393	-0.552118	-0.533894	0.960773	-0.521311	0.385238	-0.466412	0.161337	0.288635	0.067415	1	13	DDX19B	Q9UMR2
0.159625	-0.177138	0.37421	-1.33744	0.279062	0.677093	0.2016	0.134746	0.59415	0.0951113	-0.325612	0.0288424	-0.454102	0.400297	0.0478968	-0.106339	0.284187	-0.159587	-0.640822	-0.0757814	1	10	DDX20	Q9UHI6
0.316103	0.87987	0.161537	0.169058	-0.184286	0.208468	-0.255789	-0.187563	-0.141773	-0.0248545	-0.215845	0.153425	-0.47023	0.0559885	0.231554	0.0794832	0.151118	0.228327	-0.668201	-0.486391	1	97	DDX21	Q9NR30
0.0820099	0.476822	0.181839	-0.0291618	-0.439173	0.332422	-0.273022	0.224224	0.223327	0.170299	-0.120118	-0.109679	-0.300959	0.190036	0.185094	0.179363	0.0526119	0.0633846	-0.664461	-0.424858	1	60	DDX23	Q9BUQ8
-0.0449677	0.107805	0.105829	-0.283564	0.0698109	0.0151672	0.0491562	0.389069	0.0222855	0.0280056	-0.162291	0.0346527	-0.298903	0.327364	0.333889	-0.0186062	0.00438118	0.126715	-0.66477	-0.141029	1	47	DDX24	Q9GZR7
0.353716	0.696245	0.0581966	-0.11055	0.0836636	0.185215	-0.188877	0.0219913	-0.277298	-0.0309872	-0.255518	-0.270173	-0.168066	0.31413	-0.157231	0.0169064	0.0610615	0.0654942	-0.197691	-0.200226	1	33	DDX27	Q96GQ7
-0.0198344	-0.0455168	0.453575	0.978022	0.150153	0.530935	0.0430776	0.461842	-0.0834597	-0.29903	-0.376048	-0.656239	0.181769	-0.00955567	-0.61441	-0.166319	-0.364147	0.11176	0.0157482	-0.292322	1	5	DDX28	Q9NUL7
0.330339	0.248661	-0.308791	0.378273	-0.363514	-0.196894	-0.294817	-0.272505	-0.525442	-0.106154	0.123707	0.657097	0.0296647	0.196661	0.894664	0.0196931	-0.14115	-0.184113	0.151664	-0.637043	1	6	DDX31	Q9H8H2
-0.396242	-0.123295	0.362442	0.112753	0.408937	0.149635	-0.125013	0.237997	-0.831959	0.502432	-0.00117683	-0.0136929	-0.384363	0.529999	-0.721895	-0.101557	0.396627	0.116356	-0.230547	0.112562	1	42	DDX39A	O00148
0.157483	0.136104	0.112491	-0.260781	0.189206	0.0784806	-0.104825	0.0244073	0.0833749	0.388612	-0.0294562	-0.293738	-0.361913	0.0803155	0.0970143	0.0271596	-0.0805388	0.120816	-0.327804	-0.0364066	1	159	DDX39B	Q13838
-0.773833	0.30194	0.088908	-0.373832	0.194703	-0.0793278	0.254287	-0.202876	0.408196	0.107026	0.227687	0.170306	-0.0874493	0.0252197	0.241906	0.0932777	0.109416	-0.0432064	-0.511634	-0.150712	1	165	DDX3X	O00571
1.55403	0.652598	-1.57119	-1.40951	-1.62436	0.627276	0.129494	0.784905	0.39563	0.752089	0.655537	0.8713	0.456028	-2.17598	1.38786	-2.17622	1.51493	-1.81096	0.356585	0.629965	1	17	DDX3Y	O15523
0.308195	0.43465	-0.100803	0.45804	0.153498	0.114201	0.123362	0.0253029	0.212347	-0.0650043	-0.193943	-0.152573	-0.480848	0.111851	-0.242014	0.198679	-0.0732384	0.211279	-0.65797	-0.38501	1	27	DDX41	Q9UJV9
0.013177	-0.0442952	0.0402404	0.0286151	-0.0481442	0.200978	0.140008	-0.054799	0.150552	0.191751	-0.0777825	-0.267075	-0.200515	0.204063	0.16599	0.0735122	-0.0408429	0.163312	-0.28181	-0.356934	1	68	DDX42	Q86XP3
0.0761923	0.00503292	0.0627817	-0.229022	-0.524293	0.111339	-0.0479532	0.0917868	0.397588	0.372018	-0.0548407	-0.154193	-0.314234	0.121595	0.231326	0.010877	0.171235	0.112993	-0.415686	-0.0245443	1	131	DDX46	Q7L014
0.912582	0.752178	0.0607121	0.316831	0.0241483	0.407842	-0.140603	0.0720628	-0.0676276	-0.209063	-0.248799	-0.332581	-0.458504	0.394672	-0.538142	-0.122151	-0.0530231	-0.0581519	-0.470839	-0.241542	1	32	DDX47	Q9H0S4
0.60515	0.854463	-0.402274	0.493915	-0.022965	-0.180889	0.0300994	-0.277696	0.213317	0.266447	-0.00224829	-0.064115	-0.129432	-0.214436	0.243055	-0.0487876	-0.104815	-0.0210977	-0.792603	-0.445088	1	7	DDX49	Q9Y6V7
0.132179	0.570897	0.0912298	-0.323823	0.296281	0.19894	-0.195124	-0.113984	-0.00256977	0.525661	0.0972227	-0.0465017	-0.639392	0.0618204	0.0702681	0.106286	-0.0793844	0.111183	-0.521199	-0.339991	1	148	DDX5	P17844
-0.131783	0.290201	0.143283	-0.220149	-0.162038	0.539495	0.0139421	0.0682595	-0.142661	0.395742	-0.178595	-0.254681	-0.328482	0.107705	0.0376904	0.0295728	-0.101205	0.347204	-0.264828	-0.188672	1	28	DDX50	Q9BQ39
1.18565	0.836424	-0.334108	0.593752	-0.393917	0.0729084	0.734734	0.00242805	-0.193209	-0.47069	-0.566399	-0.520081	-0.556723	0.12249	-0.219749	-0.149305	0.135424	-0.751509	0.312304	0.159575	1	5	DDX51	Q8N8A6
0.401598	0.559773	-0.567497	-0.41436	-0.420116	-0.516111	-0.508203	-0.240677	-0.563785	0.0843869	-0.403114	0.197632	0.518734	-0.262596	0.553682	-0.0251826	-0.193977	0.720488	0.628698	0.450628	1	9	DDX52	Q9Y2R4
0.539291	0.422293	-0.0807819	-0.295593	0.0532513	0.349649	-0.222979	0.223293	-0.182638	-0.0313454	-0.108843	-0.128557	-0.222008	0.447748	0.0132942	0.0497723	-0.195946	0.0800934	-0.404289	-0.305706	1	18	DDX54	Q8TDD1
-0.056028	-0.0596825	0.31424	NaN	0.207916	0.0955156	NaN	0.596253	0.1237	-0.0611207	-0.243928	-0.0479972	-0.176645	0.272917	0.124153	-0.114392	0.0576471	0.128913	-0.200379	-0.961083	1	6	DDX55	Q8NHQ9
0.7342	0.795745	-0.0383158	0.587796	-0.24808	0.458459	0.205253	-0.315576	0.0444651	-0.306325	-0.336978	0.193465	0.224236	-0.346095	0.452336	-0.395848	-0.285441	-0.370667	-0.584277	-0.468352	1	12	DDX56	Q9NY93
-0.287877	-0.584104	0.224511	-0.314073	0.171439	0.099305	-0.109325	-0.085643	0.548899	0.596692	-0.226779	0.0749844	0.147284	0.123471	-0.289705	0.0984333	0.409468	0.018977	-0.642921	0.0269611	1	50	DDX58	O95786
-0.181236	0.0660494	0.0382402	-0.0423071	0.169779	-0.00657291	-0.115484	-0.0981009	-0.238936	0.0108335	0.117609	0.057184	-0.0552141	0.177091	-0.103722	0.0537184	0.0758093	0.188883	-0.234192	0.120569	1	76	DDX6	P26196
0.379031	0.569062	0.0419414	-0.583528	-0.17225	-0.0558427	-0.371526	-0.260577	0.190741	0.240708	0.0350463	0.53448	0.358823	-0.13668	0.142405	-0.0762647	0.477204	-0.730005	-0.276378	-0.30639	1	29	DDX60	Q8IY21
-0.303948	0.161157	-0.14386	-0.370606	0.155302	0.117309	0.0806023	-0.0739826	-0.182331	0.757991	0.164817	-0.305725	-0.665034	-0.220297	0.739711	-0.11913	-0.0876316	-0.153012	0.371151	0.0775162	1	102	DECR1	Q16698
0.812719	1.07457	-0.172652	0.0928685	-0.435004	-0.183386	-0.478882	-0.446701	0.512104	0.279836	0.258152	0.197633	-0.345099	-0.475405	-0.103806	-0.548045	-0.465021	-0.403544	0.800152	0.0295064	1	11	DECR2	Q9NUI1
-0.207061	-0.400771	0.380433	-0.240503	0.45263	0.375018	-0.0427983	0.298546	-0.454608	0.0279204	-0.143564	-0.347801	-0.204955	0.649775	-0.510377	0.498488	-0.0910256	0.344441	-0.518958	0.135171	1	32	DEF6	Q9H4E7
1.26544	0.664921	-0.582707	3.62438	1.21704	-0.155108	2.58343	-1.36561	-2.09473	-2.78059	NaN	NaN	2.94936	NaN	NaN	-1.69217	NaN	-0.602027	-1.51242	-1.51921	0.9774	3	DEFA1	P59665
2.7163	0.161208	0.395282	2.26077	1.0893	-1.38072	1.27202	-1.73121	-1.89505	-1.78607	-1.06314	1.57338	3.43014	-0.142091	-1.03394	-0.607276	-1.44221	0.106524	-1.12863	-0.794597	1	37	DEFA3	P59666
0.422394	0.532172	0.133586	-0.700202	-0.0768637	0.113833	-0.306335	0.181937	0.437186	0.651166	-0.0962786	-0.66616	-0.651042	0.298766	0.333449	0.229407	0.140107	0.358861	-1.01593	-0.320051	1	102	DEK	P35659
NaN	NaN	NaN	NaN	0.166135	NaN	NaN	NaN	NaN	-1.02254	0.445423	-0.481689	-0.898444	0.260701	-0.500502	0.924736	1.10618	NaN	NaN	NaN	1	1	DENND10P1	Q6NSW5
0.159898	-0.307121	-0.253069	-0.161198	-0.0729393	0.517169	0.286062	0.209554	-0.331308	0.124733	-0.188259	0.473424	0.0917164	-0.181079	-0.024463	-0.0128149	-0.330304	NaN	NaN	NaN	1	2	DENND1A	Q8TEH3
-0.90106	-0.439471	1.01728	-1.78728	1.00017	-0.0420668	-0.860592	1.00804	-0.886788	0.256429	0.0746324	-0.843321	-0.703657	1.49865	-0.388059	1.1213	0.169997	1.1042	-0.137413	-0.260999	1	3	DENND1C	Q8IV53
-0.511456	-0.809305	-0.355374	0.139913	-0.0995446	0.482753	-0.539972	-0.042204	-0.486992	0.0953092	0.228888	2.80938	1.25694	-1.0998	0.409995	-0.330835	-0.50875	-0.486268	-0.204168	0.0514993	1	3	DENND2B	P78524
-0.154384	-0.314039	0.193173	-0.423955	0.496624	-0.246955	-0.478509	0.785735	-0.437624	0.067883	-0.011148	-0.440498	-0.697668	1.02874	0.323731	0.82831	-0.00873899	0.355126	-0.331012	-0.534791	1	13	DENND2D	Q9H6A0
0.676511	1.08488	0.0123963	1.18929	0.173315	-0.163172	0.581575	-0.292623	-1.09561	0.407575	-0.58648	-0.476219	-0.134305	0.376617	-0.180556	-0.688454	-0.839933	-0.305715	0.723835	-0.462928	1	3	DENND3	A2RUS2
-0.547881	-0.107539	0.157402	-0.00314201	0.409049	-0.483835	0.052234	-0.989428	-0.867021	0.159278	-0.136176	0.860592	0.521345	0.161063	0.138943	0.125032	0.283231	0.655542	NaN	-0.38869	1	4	DENND4A	Q7Z401
-0.606235	-0.673659	NaN	NaN	0.124017	NaN	NaN	NaN	NaN	0.0619689	0.286119	0.0698625	0.0116989	0.833802	-0.339078	0.126671	-0.681117	0.449781	0.0906059	0.245564	0.9998	2	DENND4B	O75064
-0.28966	-0.359476	0.0951725	0.064859	0.200414	-0.0788597	-0.0454239	0.30611	-0.7948	0.0355202	0.14035	0.111435	0.402769	0.152206	-0.127486	0.00804291	-0.0206036	-0.0198425	0.148409	0.0708653	1	36	DENND4C	Q5VZ89
0.187194	-0.413799	0.196498	-0.230281	0.435229	-0.196956	-0.243089	0.258486	-0.464277	0.182365	0.217021	-0.310537	-0.573208	0.11881	0.258346	0.0778139	0.537145	0.121159	-0.303663	0.145743	1	3	DENND6A	Q8IWF6
0.0562498	-0.0979269	0.0500299	-0.308456	0.140606	-0.479868	0.183201	-0.0614145	0.344526	0.0563566	0.0580027	0.0987398	-0.154568	-0.0796621	-0.00296192	0.16544	0.193911	0.158924	-0.214176	-0.106954	1	26	DENR	O43583
0.141212	0.0146323	0.232171	-0.081437	0.163291	-0.869214	0.0295211	-0.754393	0.629026	0.245025	0.218379	-0.57397	-0.129208	-0.0140447	0.2886	-0.0309991	0.407424	0.126186	-0.102013	0.0598136	1	28	DERA	Q9Y315
-0.482256	-0.596	-0.28619	-0.137504	-0.640516	0.0700783	0.107146	0.141659	-0.802938	-0.034063	0.00207367	0.528485	0.398981	0.0386414	0.959114	0.348357	-0.175914	-0.47962	0.0867027	0.953762	1	9	DERL1	Q9BUN8
0.29895	0.613074	NaN	NaN	-0.0918138	NaN	NaN	NaN	NaN	-0.396682	0.318391	-0.0812347	-0.537363	NaN	0.00985168	0.315977	-0.594647	0.406918	-1.05426	0.79284	1	2	DERL3	Q96Q80
0.268523	0.0936172	0.110909	-0.436435	0.0537002	-0.000647831	-0.242157	0.176337	0.443976	-0.663461	0.240889	-0.540653	0.110125	0.193858	0.305556	0.352511	0.349936	-0.267154	-0.114417	-0.435013	0.9767	3	DERPC	P0CG12
3.22856	-0.598168	-1.23565	1.25602	-1.33319	-1.0318	-0.703417	-1.11552	-1.55021	-0.921751	-1.38471	0.633705	3.09367	-1.08963	-0.574574	-1.14959	1.42708	-0.9984	0.389185	3.6584	1	173	DES	P17661
0.44699	-0.0416268	NaN	NaN	-0.91123	NaN	NaN	NaN	NaN	0.861785	NaN	NaN	-0.318969	NaN	NaN	-0.414446	NaN	0.336764	-0.652393	0.693125	1	1	DESI2	Q9BSY9
0.36106	-0.184426	0.0911419	0.272178	0.192079	0.0299255	0.0848209	0.121379	-0.0911625	-0.00720482	-0.00907402	-0.352923	-0.365351	0.216436	-0.0970066	-0.138154	-0.115687	0.107339	-0.312625	0.197255	1	32	DFFA	O00273
-0.273487	-0.35465	0.0849347	-0.193313	-0.0172839	-0.501047	0.376444	0.285048	-0.675191	0.698679	0.129689	0.0287385	0.0899644	-0.085855	0.263255	0.390774	-0.2467	NaN	NaN	NaN	0.9999	3	DGCR8	Q8WYQ5
-0.204531	-0.571213	0.280204	-0.260056	0.522051	0.0581719	-0.598608	0.375332	0.284841	0.0892083	0.101837	0.231929	-0.00863104	0.461248	-0.0582278	0.198885	-0.107672	0.00153131	-0.347754	-0.448546	1	64	DGKA	P23743
0.131931	-0.334223	-0.442024	0.609319	-0.0987561	-0.0843585	-0.325191	0.553485	-0.528068	0.0406778	0.594524	0.612386	-0.0944397	0.318671	-0.81998	0.422655	-0.429772	-0.146289	0.836646	-0.817194	1	4	DGKE	P52429
NaN	NaN	NaN	NaN	0.212776	NaN	NaN	NaN	NaN	0.206491	0.147907	0.0664609	0.0586561	0.0707782	-0.234288	-0.159848	-0.368933	NaN	NaN	NaN	1	2	DGKQ	P52824
-0.467266	-0.391719	0.219464	-0.678003	0.394797	-0.257972	-0.314079	-0.0718361	-0.411316	1.07912	-0.128227	0.297671	-0.198711	0.361414	0.107829	0.27286	0.110083	0.470238	-0.701549	0.307207	1	14	DGKZ	Q13574
-0.557065	-0.142057	0.072314	-0.0354016	-0.0025857	0.646348	0.252396	0.584464	-0.352674	0.391278	0.347798	0.146535	-0.0400289	-0.217267	-1.18702	-1.4816	0.440053	-0.158065	1.09038	0.202195	1	14	DGLUCY	Q7Z3D6
-0.579362	0.143098	-0.141643	0.473413	-0.873704	0.538995	0.34143	0.0400095	1.41567	-0.291745	-0.0823011	0.442718	-0.204436	-1.62887	0.541837	-0.550527	0.670772	-0.588719	-0.133876	0.467244	1	12	DHCR24	Q15392
-0.485815	0.50564	-0.410948	0.915898	-0.996599	0.393162	-0.399219	0.0908777	1.31505	0.541607	-0.437208	0.725435	0.270958	-0.615299	-0.0516871	-0.507545	-0.0553091	-0.693521	0.741728	-0.847204	1	20	DHCR7	Q9UBM7
-0.504368	-0.678257	0.170519	-0.31642	0.209701	0.264293	0.140465	-0.693714	0.999555	0.214811	-0.123665	-0.705864	-0.0547754	-0.0591299	0.81337	0.0475061	0.300592	0.580763	-0.556303	-0.0490782	1	27	DHFR	P00374
0.462675	0.470316	-0.163845	0.317005	0.0753177	0.392453	-0.303592	0.182093	0.365134	-0.435142	-0.0318963	-0.332897	-0.236665	-0.538711	-0.138393	0.0794566	0.173449	-0.0649201	-0.0179822	-0.253854	1	8	DHODH	Q02127
0.816988	0.0812703	-0.0756835	-0.59308	-0.0165366	-0.131292	0.0284825	-0.336785	0.306021	0.109213	-0.258591	0.0883885	0.612208	-0.41261	0.18158	-0.147158	-0.027193	0.0972291	-0.63983	0.317379	1	6	DHPS	P49366
-0.0554004	0.990441	-0.133647	0.0209317	0.183289	0.16132	-0.462362	0.275176	0.483574	-0.0910869	0.651188	-0.371479	-0.223756	-0.134977	-0.0310187	-0.212848	-0.659017	-0.290792	0.381152	-0.480688	1	37	DHRS1	Q96LJ7
0.302892	0.407981	NaN	NaN	-0.307101	NaN	NaN	NaN	NaN	-0.412697	-0.378339	0.211939	0.445773	-0.448382	-1.04727	-0.162816	0.306315	0.201136	0.687928	0.192639	1	3	DHRS13	Q6UX07
-0.242027	0.321124	NaN	NaN	-0.520838	NaN	NaN	NaN	NaN	-0.0730614	NaN	NaN	0.0429292	NaN	NaN	-0.676754	NaN	-0.812687	1.37775	0.58357	0.9999	1	DHRS3	O75911
0.113358	0.0433315	0.145628	0.333691	0.232233	0.161375	0.0557732	0.23201	-0.0186821	-0.264057	0.198328	-0.278776	-0.161115	-0.0297199	-0.0840927	-0.0845619	-0.387992	-0.233158	0.060038	-0.0336128	1	31	DHRS4	Q9BTZ2
0.385178	-0.321802	-0.213432	0.640467	-0.218399	-0.485445	-0.230578	0.0265903	-0.690903	-0.35454	-0.123818	0.514768	0.526461	-0.044447	-0.556339	0.261965	0.0320949	-0.0792848	0.167831	0.763634	1	24	DHRS7	Q9Y394
0.00218639	-0.269573	0.068688	0.170483	-0.1044	0.177682	0.363541	-0.0415129	0.156045	-0.146789	-0.259014	-0.160522	0.187882	-0.175828	-0.209276	0.0721422	-0.442825	-0.219055	0.437775	0.392369	1	17	DHRS7B	Q6IAN0
-0.169406	-0.0662642	-0.0569621	-0.51731	-0.338838	-0.109401	-0.334132	0.0418958	0.265443	0.392568	0.33665	0.0468167	-0.270228	0.0358609	0.0874909	0.0178041	-0.573691	0.00700655	1.14043	0.0642728	1	16	DHTKD1	Q96HY7
0.492772	0.334853	0.0016778	-0.155331	0.00328951	0.188272	0.00177126	-0.0266006	0.0777696	0.243497	-0.0345275	-0.0867583	-0.30836	-0.00554342	0.027778	-0.0393779	-0.262561	0.0385011	-0.407653	-0.0834701	1	177	DHX15	O43143
0.718036	0.567937	-0.138325	-0.33906	-0.114987	-0.262801	-0.153739	-0.299592	0.266391	0.291946	-0.0882803	-0.10302	-0.0914427	-0.0322977	0.0253691	-0.0736013	0.208957	0.0362143	-0.314343	-0.103362	1	31	DHX16	O60231
-0.146661	-0.285495	-0.0163466	-0.0451934	-0.0724704	-0.121411	0.196086	-0.0935161	-0.0960834	-0.0850856	-0.187741	1.39438	-0.0681426	-0.165324	-0.395186	-0.0405509	-0.277537	0.00744371	0.145576	0.353259	1	20	DHX29	Q7Z478
0.238714	0.242599	-0.0206223	-0.102594	0.00380125	0.259766	-0.122446	0.0703506	0.258505	0.0926818	0.0285129	-0.139488	-0.521761	-0.00736246	-0.231154	0.00469961	0.190437	-0.169741	0.00335684	-0.0782548	1	51	DHX30	Q7L2E3
0.606991	0.483338	NaN	NaN	-0.287384	NaN	NaN	NaN	NaN	-0.296249	-1.52751	-0.703102	-0.023006	-1.01513	1.46164	0.463734	-0.914025	0.193362	1.26979	0.287547	1	2	DHX35	Q9H5Z1
0.0505312	0.285496	-0.174387	-0.251852	-0.167692	0.100628	-0.197611	-0.342861	0.562729	0.386471	0.0151365	0.052099	-0.0958406	0.114754	0.0984533	-0.0911238	0.403726	-0.240805	-0.55172	0.0438707	1	39	DHX36	Q9H2U1
0.0809088	-0.147187	-0.229861	-0.437577	-0.239671	0.999245	-0.176335	0.348692	-0.0690622	-0.160682	-0.12216	0.00612259	-0.0855999	-0.0387831	0.582676	0.256515	-0.56724	NaN	NaN	NaN	0.9999	2	DHX37	Q8IY37
0.327141	0.50841	0.169005	-0.966436	0.139597	0.041899	-0.767494	-0.0526502	0.349467	0.349673	-0.112343	-0.152025	-0.17198	0.354422	0.135096	0.232405	0.0314754	0.167151	-0.373407	-0.209406	1	23	DHX38	Q92620
0.252542	0.615711	0.223626	0.332719	-0.173568	0.0676542	0.229063	-0.105074	1.08851	0.378959	-0.540861	0.290382	-1.16708	-0.0932555	0.1891	-0.143673	-0.211356	-0.403198	-0.450569	-0.379628	1	4	DHX40	Q8IX18
0.19012	0.157101	0.113903	-0.286763	-0.183626	0.355399	-0.170376	0.250483	0.106487	-0.0437771	NaN	NaN	0.160193	NaN	NaN	-0.0422227	NaN	-0.14116	-0.186311	-0.279449	1	4	DHX57	Q6P158
0.0402287	0.296042	-0.00765524	-0.722454	0.139851	0.447934	0.359816	-0.763565	0.503728	-0.193498	-0.732625	0.0973481	0.0612859	-0.262553	-0.0119315	-0.130828	0.960006	0.474971	-0.82546	0.269359	0.9981	4	DHX58	Q96C10
0.4241	0.787612	-0.0693939	0.156156	-0.186488	0.0400803	-0.24478	-0.234628	0.593726	0.195577	-0.127555	-0.0690792	-0.421405	-0.0568131	0.105699	-0.0227993	0.0823147	-0.196219	-0.565608	-0.190497	1	22	DHX8	Q14562
0.26373	0.447884	-0.0330098	0.0626304	0.012572	0.398856	-0.0447457	0.00558348	0.0963428	0.268098	-0.199636	-0.134363	-0.382732	0.0842769	0.052674	-0.0623715	-0.22429	0.0908896	-0.609338	-0.0930512	1	246	DHX9	Q08211
-0.0951535	0.515871	-0.203685	0.583367	0.566733	-0.328262	-0.333168	-0.00061388	0.387259	-0.658207	-0.0341699	-0.361084	-0.304723	0.147621	0.0625556	-0.0576646	-0.167497	0.166479	1.09807	-0.983728	1	15	DIABLO	Q9NR28
0.227793	0.0134835	0.128909	-0.0934768	0.143145	-0.22219	0.0461431	0.031487	0.379511	-0.0839972	0.00209284	-0.00258207	0.278658	-0.00577497	-0.0617175	0.00323725	0.256197	-0.185182	-0.621583	-0.234153	1	122	DIAPH1	O60610
-0.247412	-0.810068	-0.179855	-0.0809747	-0.104216	-0.0919457	0.811399	-0.137154	0.557581	-0.023924	-0.0340367	0.28405	0.354776	-0.1096	-0.0949918	-0.26264	-0.347609	-0.542227	1.05769	0.00115576	1	10	DIAPH2	O60879
0.037872	0.52766	-0.0520652	-0.0871776	0.0155541	0.000299168	0.319378	-0.0383761	0.616945	-0.120001	-0.0370353	0.0467336	0.106384	-0.323941	0.154951	0.0332067	0.275022	-0.174807	-0.956482	-0.34412	1	17	DICER1	Q9UPY3
0.556432	0.36284	0.07364	-0.174895	-0.103923	0.0749866	-0.191344	0.156005	0.312022	-0.0401353	-0.195155	-0.200074	-0.358809	0.2853	0.1701	0.00651274	0.131173	0.0270091	-0.627072	-0.264613	1	60	DIDO1	Q9BTC0
0.4224	0.109802	0.202158	0.0577774	0.215387	-0.170893	0.0817089	-0.0706825	-0.0382462	-0.0290508	-0.16375	-0.494114	-0.307827	0.0201588	0.255678	0.179789	-0.309488	0.231764	0.155748	-0.34832	1	20	DIMT1	Q9UNQ2
-0.114508	0.230035	-0.126648	0.261062	-0.162155	-0.138954	0.0342252	-0.0520537	-0.326668	0.0460069	-0.261484	0.672605	0.286302	-0.433047	-0.0747531	-0.216513	0.200367	-0.116823	0.400896	-0.107891	1	7	DIP2A	Q14689
-0.302007	0.34624	-0.00459595	0.32491	-0.204913	-0.12902	-0.079221	-0.165157	0.0770157	0.047942	0.0591724	0.279088	0.139575	-0.328742	0.239573	-0.0621235	-0.0818607	-0.0466949	-0.192554	0.0833729	1	47	DIP2B	Q9P265
0.67217	1.46275	-0.0603299	0.974832	-0.606925	-0.13716	-0.00466585	-0.684716	1.37768	0.762168	-0.704819	-0.526707	-0.5166	-0.895205	-0.427668	-0.497235	0.669403	-0.594416	0.222824	-0.485375	1	6	DIPK2A	Q8NDZ4
-0.162738	0.924543	0.0423995	-0.548068	0.126475	0.0863925	-0.329739	-0.0543317	-0.0431966	-0.241382	-0.11167	0.801353	0.0205279	0.0274001	0.152869	0.197885	-0.251601	0.132217	-0.442275	-0.32706	1	53	DIS3	Q9Y2L1
-0.0165296	-0.612968	NaN	NaN	0.192535	NaN	NaN	NaN	NaN	0.16369	-0.0851885	-0.118373	0.0542521	0.287019	-0.138638	-0.0948797	0.270488	-0.176268	0.42244	-0.147579	1	2	DIS3L	Q8TF46
NaN	NaN	NaN	NaN	0.273504	NaN	NaN	NaN	NaN	0.871252	0.326172	-0.294884	-0.812189	0.0176449	-0.280161	-0.0129032	-0.0884361	NaN	NaN	NaN	1	2	DIS3L2	Q8IYB7
0.152291	0.200596	0.0221773	0.0736662	-0.0222239	0.209117	0.0865255	0.222832	-0.055652	0.0549742	-0.0523542	-0.3672	-0.421317	0.204407	0.139014	0.174889	-0.191348	0.0980001	-0.315313	-0.213081	1	80	DKC1	O60832
-0.132145	-0.0466887	-0.0136133	0.181894	0.329366	0.0323709	-0.198454	0.268247	-0.513043	-0.282487	0.176652	-0.347386	-0.188624	-0.0454107	-0.192776	0.178424	-0.275612	0.205076	0.483287	0.380924	1	76	DLAT	P10515
-0.288132	-0.0456123	0.0916538	0.308941	0.220592	0.13106	-0.235586	0.0681496	-0.534048	-0.144756	0.150192	0.0311813	-0.175903	-1.33514e-05	-0.0247631	0.00263214	-0.0287609	0.0520115	0.260557	0.160604	1	109	DLD	P09622
-0.527106	0.36358	-0.227839	0.182765	-0.489497	-0.217832	0.228925	-0.175925	1.22453	0.488008	0.226598	-0.699973	-0.0586805	-0.787929	0.575156	-0.287354	0.435447	-0.45473	0.260297	-0.0584421	1	41	DLG1	Q12959
0.175981	-0.557522	-0.667681	-0.0291001	-1.017	-0.206025	0.0143398	-0.623088	-0.337479	0.511049	NaN	NaN	2.30621	NaN	NaN	-0.354102	NaN	-0.273191	1.35713	-0.299516	1	3	DLG3	Q92796
-0.704097	0.719514	NaN	NaN	-0.41286	NaN	NaN	NaN	NaN	0.310634	0.481165	-1.38454	0.420616	-1.95463	1.23767	-0.801576	-0.19469	0.370189	1.20658	0.706029	0.9872	2	DLG4	P78352
-0.425634	-0.287379	-0.0285899	0.317383	-0.306766	0.280778	0.356682	0.0357888	-0.804093	-0.475017	0.257588	0.434849	-0.147379	-0.275642	0.931445	-0.40216	0.538146	NaN	NaN	NaN	1	3	DLG5	Q8TDM6
0.179658	-0.497943	0.188201	-0.549682	0.191155	-0.0674487	0.0492658	0.12881	-0.0678054	0.22363	-0.227155	0.231633	0.262996	-0.198777	-0.0756522	0.160771	-0.105275	0.202109	0.170026	-0.198516	1	12	DLGAP4	Q9Y2H0
0.712923	0.878566	-0.0249877	-0.571197	-0.233222	-0.423395	0.463626	-0.609203	0.395366	-0.224704	NaN	NaN	-0.747337	NaN	NaN	-0.0703396	NaN	-0.199077	0.457547	0.195433	1	2	DLGAP5	Q15398
0.193718	-0.119114	-0.16757	0.243431	0.057606	-0.0867326	-0.318601	-0.147428	-0.17275	-0.360637	-0.100967	0.234755	0.27999	-0.120603	-0.0956513	0.00748472	-0.048084	-0.0990064	0.506977	0.313183	1	74	DLST	P36957
0.834382	0.868144	-0.027187	-0.616977	-0.489204	-0.309628	0.408853	-0.154898	-0.860625	-0.790979	0.580993	0.692473	0.934676	-0.441664	0.0313849	-0.259109	-0.400634	NaN	NaN	NaN	1	2	DMAC2	Q9NW81
-0.153161	0.0731441	-0.302613	0.19653	-0.370126	-0.874493	0.519672	-0.386621	-0.263877	0.0683595	0.00564205	0.363579	0.203092	0.182114	0.583167	-0.115587	0.27118	NaN	NaN	NaN	1	4	DMAC2L	Q99766
0.279464	0.338285	0.0631611	0.181544	0.00229187	-0.245938	0.0865089	0.209195	0.035783	0.0147449	-0.20066	0.140453	-0.487807	0.243541	0.0707943	0.0803597	-0.180585	-0.0565174	-0.21761	-0.357009	1	10	DMAP1	Q9NPF5
0.901382	-0.997286	-0.31378	-0.579108	-0.13272	0.541348	-0.249366	-0.817815	-0.990534	0.300971	0.159861	-0.516658	1.29808	-0.396845	-0.0353289	-0.843235	0.0173187	-0.649739	0.676914	2.62654	1	7	DMD	P11532
-0.445167	0.567052	0.905036	-0.81369	0.290877	0.200026	-1.12695	0.764491	-1.5649	-0.524679	1.50409	0.535277	0.585967	-0.650072	0.287819	0.0432211	-1.46489	-0.579049	2.61431	-1.12876	1	16	DMKN	Q6E0U4
-0.0161509	0.163869	-0.435563	4.04273	-0.503152	0.166237	0.085074	-0.348159	-1.25007	0.0715796	-1.11834	1.00059	0.603129	-1.28311	-0.250287	-1.67054	-0.820119	-1.45734	2.52809	0.491543	1	9	DMTN	Q08495
0.462457	0.492849	-0.696076	0.480585	-0.601594	0.247752	-0.003442	-0.453562	-0.468187	-0.407828	NaN	NaN	0.645631	NaN	NaN	-0.193152	NaN	-0.152836	0.605851	0.0415504	0.9773	2	DMWD	Q09019
-0.244787	-0.131912	0.114264	-0.091794	0.0810051	0.477297	0.478668	0.295372	0.133419	0.0142231	0.0366535	-0.252791	-0.305077	0.375725	0.235014	-0.0271816	0.44503	-0.262436	-0.537951	-0.83274	1	8	DMXL1	Q9Y485
-0.213115	-0.668661	0.468698	0.727785	-0.151315	-0.0364595	0.676945	0.641191	-0.414342	0.0144152	-0.0762449	-0.181511	0.424885	-0.350525	-0.572204	-0.408537	0.763664	-0.479745	0.0694612	-0.234386	1	4	DMXL2	Q8TDJ6
-0.294495	-0.65021	-0.810708	2.58945	-0.567777	-1.21413	3.18764	-0.274737	-2.06894	-0.35615	-1.10139	1.07289	1.31024	-1.46665	-0.187524	-0.752023	-1.50026	-0.299233	2.64386	0.740148	0.9867	9	DNAAF1	Q8NEP3
-0.0727178	0.269026	-0.0138074	-0.306378	0.00372877	0.0667495	0.185491	-0.193937	-0.166388	-0.00878916	-0.295141	-0.0498391	0.268383	0.0611743	-0.0220033	-0.0121461	-0.0727025	0.103535	0.10413	0.151632	1	9	DNAAF10	Q96MX6
0.159668	0.283249	-0.0836947	0.00709896	-0.0911467	0.316629	-0.0167505	-0.175883	-0.412653	0.539028	-0.177117	-0.59425	0.092716	-0.494734	-0.0324099	0.0200232	-0.332077	0.123884	0.630314	0.238106	1	16	DNAAF5	Q86Y56
0.339882	-0.526011	NaN	NaN	-0.346559	NaN	NaN	NaN	NaN	-0.285556	NaN	NaN	0.636931	NaN	NaN	-0.259239	NaN	-0.0252243	-0.0250383	0.490815	0.978	1	DNAH11	Q96DT5
0.703798	0.273359	-0.000832272	-0.121815	-0.100913	0.172347	-0.117028	-0.217837	-0.259862	0.349309	-0.121081	-0.236214	0.0537732	-0.000273418	-0.0782764	-0.0495288	0.245244	-0.00507612	-0.487599	-0.00149412	1	55	DNAJA1	P31689
0.304186	0.243815	0.124117	-0.0733717	0.192248	-0.000491905	-0.31547	0.108381	-0.144243	-0.198393	-0.127334	0.0349752	-0.224632	0.106621	0.0797712	0.126108	0.0475161	0.0965941	-0.20096	-0.179437	1	61	DNAJA2	O60884
0.341562	0.303665	-0.403674	0.0832646	-0.266482	0.278425	-0.131243	-0.211674	1.22203	-0.219166	-0.200516	0.22615	-0.139554	-0.288489	0.443324	-0.355164	-0.0467765	-0.104001	-0.24659	-0.285088	1	19	DNAJA3	Q96EY1
NaN	NaN	NaN	NaN	-0.300732	NaN	NaN	NaN	NaN	-0.0894781	-0.279769	0.646573	0.323043	-0.32394	0.133051	-0.293823	0.185075	NaN	NaN	NaN	0.9939	1	DNAJA4	Q8WW22
-0.0832567	0.249242	-0.177806	-0.237462	-0.280097	-0.130755	-0.144261	-0.399552	0.830396	0.111098	0.219796	0.394692	-0.0102968	-0.390639	0.571759	-0.413106	0.365628	-0.331235	0.0362711	-0.180415	1	83	DNAJB1	P25685
0.495396	0.373299	-0.506965	0.323769	-0.449591	-0.419678	0.271525	-0.0844324	-0.0845354	-0.211077	0.0738718	0.192492	0.0740454	-0.405569	-0.096977	-0.0894659	0.296686	-0.0831583	-0.212808	0.543173	1	70	DNAJB11	Q9UBS4
-0.330191	0.629363	-0.206578	-0.206452	-0.408745	0.0197728	-0.0149581	0.0445855	0.127269	-0.233939	-0.193162	-0.00012846	0.19062	-0.304455	0.473651	-0.274974	-0.171633	0.186931	0.41682	0.256204	1	7	DNAJB12	Q9NXW2
-0.125058	-0.233963	-0.0770247	1.27691	-0.316168	0.140661	-0.188317	0.0111787	-0.698641	-0.434918	-0.31555	0.903566	1.12965	-0.18096	-0.0697692	-0.378809	-0.696871	-0.310068	0.82386	-0.259713	1	9	DNAJB2	P25686
1.25864	0.593501	-0.539512	0.877993	-0.716939	-0.682777	0.319518	-0.449397	0.0769948	-0.347402	-0.388984	0.234477	0.997729	-1.14178	-0.222169	-0.761182	0.0777329	-0.882827	0.604083	1.09229	1	16	DNAJB4	Q9UDY4
1.2829	0.652211	-0.321599	0.331414	-0.506093	0.0360863	-0.389405	-0.457394	-0.268031	0.155141	-0.174052	0.537387	0.394946	-0.441989	-0.0290688	-0.447421	-0.247714	-0.300389	0.0394337	0.153632	1	25	DNAJB6	O75190
-0.10951	0.136008	-0.504543	-0.0897079	-0.488943	-0.0155921	0.31392	0.279665	-0.114137	-0.189725	0.444529	0.0563531	-0.112684	0.0279393	-0.224561	0.0761018	0.502175	-0.469163	0.0958295	0.386046	1	21	DNAJC1	Q96KC8
0.179711	-0.0442189	-0.25105	0.571218	-0.165416	0.0225097	0.0913783	0.010171	-0.892949	0.512609	-0.121375	0.32924	-0.00559893	-0.23527	-0.150988	-0.0484647	-0.599351	-0.322991	1.05065	0.0701839	1	29	DNAJC10	Q8IXB1
-0.113377	0.294553	-0.312937	-0.467341	0.203954	0.431247	-0.204937	0.0924813	-0.0407641	0.0809915	0.079353	0.300729	-0.364041	0.16803	-0.0375503	-0.103548	0.12706	-0.147076	-0.22509	0.238262	1	17	DNAJC11	Q9NVH1
0.142717	0.267841	-0.229673	0.463696	-0.334698	-0.122805	0.0740624	-0.104124	0.61178	0.278181	-0.408693	0.292425	0.58322	-0.250042	-0.0409221	-0.336861	0.0712567	-0.476301	-0.348904	-0.132158	1	84	DNAJC13	O75165
0.0514763	0.224187	0.0913895	1.23242	-0.742007	0.494181	0.29031	0.463317	0.846907	-0.388259	NaN	NaN	0.220943	NaN	NaN	-1.15271	NaN	-0.983434	NaN	-0.648726	1	2	DNAJC16	Q9Y2G8
0.276928	-0.0949519	-0.027983	-0.423823	0.076183	0.121309	0.676281	-0.254711	0.238823	-0.240025	-0.0343535	-0.44117	0.0381848	0.307792	0.257797	0.0555264	-0.00839643	0.234447	-0.288784	-0.469073	1	9	DNAJC17	Q9NVM6
0.186787	0.206394	NaN	NaN	0.00284045	NaN	NaN	NaN	NaN	-0.061874	0.0994381	-0.0847507	-0.113901	0.241412	0.341737	-0.197232	0.173156	-0.241514	-0.125501	-0.426992	0.9997	3	DNAJC19	Q96DA6
-0.0150255	0.23766	-0.0217279	-0.458387	0.0209452	-0.270133	0.119425	-0.276317	0.27364	0.347106	0.0957857	-0.0452665	-0.308591	-0.0456099	0.291047	0.0319716	0.420861	0.145156	-0.158555	-0.383983	1	20	DNAJC2	Q99543
0.0446978	0.335108	0.110784	-0.416036	-0.0546188	-0.157742	-0.0527544	0.0704651	1.09073	0.246748	NaN	NaN	-1.05155	NaN	NaN	0.287279	NaN	0.0233526	-0.329216	-0.147243	0.9996	2	DNAJC21	Q5F1R6
-0.134433	0.0767262	-0.428096	0.339433	-0.244202	-0.0758179	0.140712	0.100883	-0.12732	-0.256738	0.175693	0.239257	0.257421	-0.543038	-0.354615	-0.0206726	-0.148375	-0.25937	1.25738	0.00517387	1	34	DNAJC3	Q13217
0.149372	0.176662	NaN	NaN	-0.215162	NaN	NaN	NaN	NaN	0.0227471	NaN	NaN	0.154857	NaN	NaN	0.0110923	NaN	-0.0585879	-0.173414	-0.0675658	1	2	DNAJC30	Q96LL9
0.374303	0.2296	-0.210136	1.39666	-1.40413	-0.344531	-0.346496	-0.0986758	0.104371	-0.160686	0.0835637	1.13308	0.723729	-0.758247	0.512809	-0.402583	-0.386449	-0.555175	0.425574	-0.316575	1	7	DNAJC5	Q9H3Z4
-0.108447	-0.557752	NaN	NaN	0.0546779	NaN	NaN	NaN	NaN	-0.346854	NaN	NaN	0.471682	NaN	NaN	-0.354777	NaN	-0.558197	1.1346	0.265069	0.9952	1	DNAJC6	O75061
0.108244	0.207102	0.104988	-0.304949	0.10763	-0.140379	0.0885525	-0.173042	0.12623	0.100748	0.0461617	0.0882645	-0.171774	0.013813	0.0334759	0.0425186	0.249861	0.101278	-0.465778	-0.162945	1	66	DNAJC7	Q99615
0.157146	0.303302	0.298229	-1.00664	0.256996	-0.210435	-0.132247	0.00891819	0.359489	0.173156	-0.138114	-0.266545	-0.449515	0.0788549	0.113546	0.384748	-0.103181	0.525989	-0.363333	0.00963535	1	45	DNAJC8	O75937
-0.188867	0.445861	0.0811183	-0.396766	0.108132	0.137089	-0.12812	-0.00366716	0.55551	0.699546	-0.175082	-0.649518	-0.51126	-0.059707	0.529254	0.0679671	0.0899779	0.342913	-0.668136	-0.276244	1	54	DNAJC9	Q8WXX5
-0.739564	-0.185609	0.278794	-0.398897	0.133591	0.212855	0.118024	-0.00046854	0.357175	0.729312	-0.0893243	-0.240697	-0.380319	0.244548	0.103673	0.200453	0.688103	0.369515	-1.22562	-0.175546	1	13	DNASE2	O00115
0.163458	-0.205031	-0.0560287	-0.334917	-0.0694774	-0.395105	-0.148484	-0.318845	0.130651	-0.205351	-0.0327247	0.301157	0.160282	-0.175066	0.205658	-0.143996	0.299143	0.294941	0.23599	0.293747	1	10	DNM1	Q05193
0.585429	0.130274	-0.0244689	0.148022	0.0515599	-0.238988	0.0483747	-0.325023	0.12106	-0.328676	-0.0961356	0.130557	0.11653	-0.197898	0.0911546	-0.0534263	0.00633478	-0.135744	-0.147144	0.118208	1	133	DNM1L	O00429
-0.295008	-0.151947	0.115345	-0.0160946	0.240312	-0.00752487	0.0361057	-0.0566238	0.166393	-0.0920986	-0.143454	0.148557	-0.0662655	0.149791	-0.0797714	0.170711	-0.0179695	0.184742	-0.192589	-0.0926098	1	167	DNM2	P50570
-0.540129	-0.409129	0.251094	-0.636524	0.654112	-0.0913571	0.0293227	0.503245	-0.641457	0.448111	0.181007	0.0112964	0.382986	0.401022	-1.51964	0.284714	-0.177619	0.564066	0.0796643	0.225219	1	5	DNM3	Q9UQ16
NaN	NaN	NaN	NaN	0.162422	NaN	NaN	NaN	NaN	0.189357	-0.739838	0.679025	-0.0782707	-0.487708	0.464462	0.0996811	-0.289131	NaN	NaN	NaN	0.9767	1	DNMBP	Q6XZF7
-0.195902	0.520514	0.0857527	-0.687441	-0.103502	0.211882	-0.245819	-0.20668	0.717066	0.867569	-0.285131	-0.339523	-0.559494	0.291294	0.332007	0.295021	-0.0106657	0.288239	-0.947159	-0.0280283	1	88	DNMT1	P26358
-0.151466	1.09387	NaN	NaN	-0.447747	NaN	NaN	NaN	NaN	1.64016	NaN	NaN	-0.134818	NaN	NaN	-0.507021	NaN	-0.395234	-0.762101	-0.335638	1	1	DNMT3B	Q9UBC3
-0.21786	-0.558344	0.249	-0.403571	0.59592	0.132761	-0.232802	0.194841	-0.501141	0.169988	0.34921	0.00340414	-0.184237	0.0185256	-0.0232587	0.248876	-0.181946	0.131498	0.377876	-0.16874	1	45	DNPEP	Q9ULA0
-0.335551	-0.365588	0.395261	-0.816499	0.821454	-0.463757	-0.284756	0.300338	-0.0613945	0.0523865	0.015546	-0.828128	-0.252578	0.843328	-0.239907	0.386083	0.401448	0.521337	0.0310108	-0.120034	1	28	DNPH1	O43598
-0.183426	-0.47189	0.129741	-0.221066	0.302717	0.115516	-0.281649	0.207987	-0.0344661	0.162187	0.102703	0.0970075	-0.0410235	0.332788	0.0228936	0.0289437	0.0772683	0.130071	-0.198366	-0.277937	1	10	DNTTIP1	Q9H147
0.54317	0.736898	-0.0715776	-0.0990397	-0.022061	0.326782	-0.274218	-0.0150801	-0.499705	0.0693354	-0.120999	-0.28266	-0.0991751	0.340932	0.0290922	0.054294	-0.104077	0.185422	-0.275206	-0.422127	1	13	DNTTIP2	Q5QJE6
-0.0566798	-0.00584898	-0.0284606	-0.5535	-0.0977145	0.122966	-0.297612	-0.171945	0.104075	0.552075	-0.278081	0.21074	0.343165	-0.0771609	0.169368	0.0190114	-0.190425	-0.183116	0.0926713	0.326472	1	12	DOCK1	Q14185
-1.00455	-1.11688	0.670197	-0.603899	0.730576	0.39584	-0.232006	1.03034	-0.686502	0.497883	0.13304	-0.349193	-0.372903	0.743229	-0.408081	0.646998	-0.0716929	0.116957	-0.424486	0.305127	1	23	DOCK10	Q96BY6
-0.794976	-0.966107	0.52321	0.000228024	0.646806	0.501754	0.0344745	0.744773	-1.01556	0.190896	-0.349299	0.00914869	0.0439635	0.746907	-0.821265	0.595634	-0.311437	0.317065	-0.352479	0.256261	1	41	DOCK11	Q5JSL3
-0.921194	-1.16829	0.925425	-0.182268	0.925768	0.643194	-0.10906	1.03469	-0.954822	0.189861	0.112291	-0.356035	-0.319502	1.15356	-1.0572	0.836659	-0.101194	0.618902	-1.26889	-0.00190916	1	118	DOCK2	Q92608
-0.738542	0.79966	NaN	NaN	-0.223158	NaN	NaN	NaN	NaN	-0.447046	-0.0964484	0.621168	-0.0554633	-0.403187	-0.117869	-0.0738006	0.462265	-0.0104423	-0.321373	0.604237	1	3	DOCK6	Q96HP0
-0.366258	-0.419449	0.0894072	0.349741	-0.0405291	0.214955	-0.152628	-0.0641516	-0.723951	0.136212	0.122276	0.192419	0.316031	0.134396	-0.352222	-0.0430735	0.0601999	-0.179542	0.465571	0.260597	1	18	DOCK7	Q96N67
-0.831978	-0.978661	0.883199	-0.378481	0.814531	0.455863	-0.297408	0.891014	-0.967105	0.187452	-0.0800768	-0.343367	-0.189839	1.21095	-0.855792	0.885639	-0.267726	0.713058	-0.860373	0.00909748	1	81	DOCK8	Q8NF50
-0.612743	-0.557365	-0.0853611	0.118946	-0.0697971	0.131726	0.0303139	0.226563	0.0878834	-0.234523	0.628205	0.276526	0.399805	0.0351261	0.742316	0.0977749	-0.357183	-0.55731	0.117266	-0.418169	1	18	DOCK9	Q9BZ29
-0.285339	-0.451448	NaN	NaN	0.2374	NaN	NaN	NaN	NaN	0.0912267	0.337289	-0.0232285	-0.149475	-0.590574	0.320566	0.128637	0.779834	0.0500595	-0.0153683	-0.42958	1	3	DOHH	Q9BU89
0.247994	-0.991009	0.286951	0.284303	0.0862903	0.834787	0.466772	0.585417	-0.96479	-0.0682021	-0.467251	0.0782327	0.245715	0.123633	0.196247	-0.0901041	-0.845164	-0.187857	-0.246836	0.42487	1	4	DOK1	Q99704
-0.472185	-0.649711	-0.0985145	0.214434	0.366119	0.304775	0.179531	0.285362	-0.330036	0.199219	0.00246248	-0.203644	0.101038	0.495447	-0.276728	-0.19527	0.182047	-0.210979	0.135498	-0.0288657	1	8	DOK2	O60496
-0.374569	-0.512535	0.310679	-0.236873	0.689888	0.214764	0.168699	0.535452	-0.518648	-0.421642	-0.515241	-0.455129	0.191418	0.966623	-0.700662	0.591351	-0.129581	0.766611	-0.302862	-0.267742	1	15	DOK3	Q7L591
-0.517201	-0.404308	-0.142324	-0.66993	0.137207	-0.234153	-0.180471	-0.29568	-0.398058	-0.0447989	-0.0354548	0.409963	0.702764	0.113272	0.018959	0.0145196	0.281644	0.282325	1.02438	-0.0626545	1	8	DOP1B	Q9Y3R5
-0.356012	0.451088	-0.0915564	0.522043	-0.625526	-0.0860556	-0.404232	0.555525	-0.0294054	-0.282432	0.0401823	-0.21237	-0.452534	0.00559254	0.0309469	0.492926	-0.00785046	-0.102932	-0.0749891	0.62759	1	3	DPAGT1	Q9H3H5
0.74775	0.274836	-0.514701	0.326205	-0.278267	-0.961692	-0.298309	-0.303997	0.233733	0.408136	NaN	NaN	0.349021	NaN	NaN	-0.49684	NaN	-0.0444552	0.510653	0.0479272	1	2	DPCD	Q9BVM2
0.00320368	0.347936	0.0778668	0.0111115	-0.0152499	0.358625	0.226304	0.00944262	0.166694	0.494111	-0.109544	-0.512601	-0.466633	0.155114	-0.0259482	0.0378354	-0.177106	0.142833	-0.560622	-0.163375	1	47	DPF2	Q92785
0.246211	-0.269182	-0.086617	0.051043	0.080666	0.117266	0.0897898	-0.0529342	0.202152	-0.467217	NaN	NaN	0.0782008	NaN	NaN	0.0855126	NaN	0.227762	-0.267326	-0.0353275	1	2	DPH1	Q9BZG8
-0.131264	-0.47352	0.0405823	-0.0238784	0.0089251	-0.0181612	-0.0252069	-0.213524	-0.182769	-0.00386844	-0.31281	-0.045874	0.200663	0.318567	0.0258328	0.174607	0.0993515	-0.0133327	0.247138	0.328542	1	9	DPH2	Q9BQC3
0.331752	0.0763201	-0.0313669	0.0844454	0.0231642	-0.0403486	0.0127844	-0.0364939	0.248302	-0.653069	-0.170193	0.396345	0.0790056	-0.0829912	-0.199446	0.00613918	-0.016934	-0.0675646	-0.0578028	0.0979532	1	35	DPM1	O60762
0.0771187	0.305802	0.321839	-0.0128166	-0.913476	-1.05781	0.0232895	-1.59898	0.396907	-0.672891	0.320937	0.733218	0.110631	0.113705	-0.117599	0.455159	0.60582	0.274609	0.248475	0.386061	1	6	DPM3	Q9P2X0
-0.207453	-0.518488	0.313358	-0.0994839	0.0775124	-0.299408	-0.0982822	0.0618053	0.319177	-0.0823387	-0.069632	-0.104605	-0.0680603	0.330188	-0.0534195	0.21537	0.038158	0.264595	-0.0210098	0.00201759	1	91	DPP3	Q9NY33
-0.646511	0.0834407	-0.428356	1.26288	-0.368673	0.0683956	1.06937	0.430363	-0.805961	-0.520545	-0.146793	1.35253	0.166586	-0.299889	-0.332438	-0.383579	-0.500819	NaN	NaN	NaN	1	2	DPP4	P27487
0.303266	-0.0791859	-0.34718	0.765251	-0.510182	-0.105116	0.0400444	-0.0654396	0.247762	-0.374358	0.243705	0.0942226	0.145856	-0.151335	0.144975	0.102628	-0.372	-0.920466	0.661008	0.176542	1	52	DPP7	Q9UHL4
-0.103894	-0.323628	0.00353346	-0.351289	0.0851871	-0.0897397	-0.161832	-0.0580472	0.296176	0.113269	0.0807735	0.122724	0.281447	-0.0418195	-0.0475396	0.0669108	0.155889	0.10468	-0.0665368	-0.0662641	1	18	DPP9	Q86TI2
0.463814	0.000314808	-1.09055	2.16756	-1.33997	0.153578	1.50637	-0.206575	-1.56349	-1.38622	-0.514788	0.657724	1.76621	-0.59186	-0.538614	-0.78363	-0.502939	-1.28841	2.17644	0.915043	1	42	DPT	Q07507
0.00721159	-0.568638	0.192659	0.133026	-0.328554	0.314407	-0.283968	0.428894	-0.263573	0.355863	-0.00735865	-0.0166112	0.127163	0.330988	-0.282831	0.292131	-0.166212	-0.16527	-0.119469	0.0201415	1	6	DPY19L1	Q2PZI1
-0.406853	0.0103202	-0.0737672	-0.638867	-0.124953	-0.243124	0.0936046	0.0721622	0.106607	0.13631	0.3439	0.174985	-0.150937	-0.045157	0.211845	0.0405288	0.663082	0.0564017	-0.424061	0.197973	1	70	DPYD	Q12882
-1.18698	-1.19372	0.247239	-0.601892	0.397578	0.233052	0.289659	0.287354	-0.72527	0.551978	0.0286036	-0.394431	-0.0917711	0.29461	-0.482835	0.301862	-0.0159483	0.518176	0.795325	0.747407	1	159	DPYSL2	Q16555
-0.966213	-1.33368	0.464462	-0.197855	0.417076	0.072733	0.328672	0.388088	-0.478567	-0.732433	-0.406956	-0.481953	-0.156023	0.411356	0.178038	0.533299	0.61311	0.295435	0.292446	0.758963	1	96	DPYSL3	Q14195
-0.503206	0.424738	0.67107	-0.480054	0.722224	-0.0527416	-0.366188	0.41642	0.113669	0.236018	0.0254215	-0.949243	-0.617723	0.92947	0.0629944	0.752135	-0.29339	0.761567	-1.37513	-0.478054	0.9968	20	DPYSL5	Q9BPU6
-0.101536	0.0945352	0.205201	-0.502606	0.344253	0.0671781	-0.313449	-0.0629298	0.342019	0.247821	-0.0936877	-0.255925	-0.253049	0.360357	0.131616	0.28197	0.073129	0.177383	-0.478499	-0.263781	1	20	DR1	Q01658
-0.145238	-0.165187	0.133846	-0.017697	-0.10607	0.146932	0.032491	0.158469	0.0494168	0.225967	-0.271178	-0.0212447	-0.326499	0.583011	-0.0251929	0.0205186	-0.0813663	0.0688012	-0.428246	0.168466	1	7	DRAP1	Q14919
0.0070961	0.163022	0.0564259	-0.12745	0.0928772	0.0297993	-0.0316364	-0.0243141	-0.1984	0.262032	-0.255737	-0.0758316	-0.146697	-0.01283	0.0389793	0.057	0.153327	0.127158	-0.209024	0.0942028	1	54	DRG1	Q9Y295
-0.186388	-0.14987	0.280986	-0.526821	-0.00846901	-0.337309	-0.028561	0.0637737	0.00587235	0.232198	-0.0653137	-0.214049	-0.0966934	0.107339	0.257911	0.118852	-0.0455116	0.171524	0.261324	0.159206	1	23	DRG2	P55039
0.474323	0.315822	-0.0091939	-1.03053	-0.595807	0.420274	-0.192475	0.159824	0.0180793	0.187255	0.956623	-0.407038	0.552579	-0.4049	0.0144229	-0.00235415	0.621685	0.0412555	-0.396878	-0.722971	1	84	DSC2	Q02487
0.779416	1.3529	-0.656308	-0.756877	-1.04204	0.0467371	-0.411702	-0.546422	0.984195	0.694898	0.561094	0.347181	0.881427	-1.36109	0.807594	-0.739659	0.222639	-0.803826	-0.250359	-0.109795	1	91	DSC3	Q14574
0.150135	0.667173	-0.545327	0.877634	-1.22886	-0.420956	-0.513408	-2.75093	-1.23192	-1.17409	1.3989	2.34177	3.18825	-0.437848	0.189023	-1.00567	-0.834796	-0.601943	2.56929	-0.636421	1	9	DSG1	Q02413
0.57495	-0.21778	-0.920972	0.189538	-1.07213	0.470811	0.515153	-0.91661	0.84899	0.531478	-0.18954	0.226422	0.530757	-0.763545	1.06251	-0.731326	0.021863	-0.651103	0.570466	-0.0799284	1	81	DSG2	Q14126
0.728786	1.16021	-0.424996	-0.359394	-0.89049	0.190254	-0.577997	0.191864	0.747175	0.198137	0.658655	0.233278	0.623564	-0.783737	0.255785	-0.269085	0.720903	-0.60206	-0.752943	-1.04791	1	216	DSG3	P32926
-0.153642	-0.531051	NaN	NaN	0.290319	NaN	NaN	NaN	NaN	0.347389	1.01665	0.62488	-0.69713	1.126	1.26726	-0.311478	-0.348548	-0.559071	-1.26352	-0.808065	1	2	DSN1	Q9H410
0.883148	0.69045	-0.656132	-0.962481	-0.281571	0.0977893	-0.614798	-0.209633	0.561548	0.157388	0.831317	0.370016	0.853075	-0.884095	0.485561	-0.336766	0.165956	-0.623494	-0.180069	-0.347208	1	1331	DSP	P15924
-0.018332	-0.428723	-0.701472	0.931161	-0.52767	0.290893	-0.459141	-0.274779	0.468267	0.256475	-0.0125489	0.0707374	1.08214	-0.822861	0.595899	-0.437682	-0.466933	-0.669579	0.745039	0.379108	1	48	DST	Q03001
-0.28735	-0.0465799	-0.389884	-0.332074	-0.080401	-0.843087	0.462375	-0.39231	0.00249996	0.0912088	0.319896	0.730676	0.526691	-1.17528	0.211368	-0.507287	-0.0494467	-0.503623	1.54251	0.720098	1	49	DSTN	P60981
-0.0396098	0.105223	-0.589537	0.205088	-0.155199	0.126478	0.985006	0.170912	0.301546	0.381233	-0.575355	0.207153	0.146956	-0.403162	-0.12536	-0.121111	-0.786142	-0.269796	0.35272	0.0829564	1	13	DTD1	Q8TEA8
-0.0808805	-0.4023	NaN	NaN	-0.401481	NaN	NaN	NaN	NaN	-0.192011	NaN	NaN	0.582924	NaN	NaN	-0.506141	NaN	-0.853773	0.918518	0.935146	1	3	DTNA	Q9Y4J8
-0.00668459	-0.433214	0.360423	-0.738122	0.576514	0.154254	0.0535705	0.0916354	0.046683	-0.0260823	0.163018	-0.236572	-0.67732	0.602769	-0.201007	0.461264	-0.120204	0.628171	-0.455045	-0.24405	1	10	DTNBP1	Q96EV8
-0.990149	0.0580068	0.150664	1.398	-0.241961	1.66215	1.18842	-0.0491939	1.39556	-0.726092	-0.193793	-0.327202	-0.271043	-0.291532	-0.293401	-0.567561	-0.171916	-0.478499	-0.471075	-0.779381	1	4	DTX2	Q86UW9
0.0761444	0.644752	-0.27751	-0.0500687	-0.238931	-0.328328	-0.155473	-0.501008	1.14555	0.0474712	-0.285067	-0.149863	-0.0560234	-0.305413	0.0472385	-0.250218	1.12036	-0.270997	-0.399533	0.186908	1	53	DTX3L	Q8TDB6
-0.38	-0.257232	0.0198545	-0.149135	0.263223	-0.0973349	0.162114	-0.259877	-0.134641	0.812562	0.233523	-0.24384	0.139829	-0.033082	0.493442	-0.0425062	-0.133004	0.303996	-0.449729	-0.248162	1	45	DTYMK	P23919
-0.669611	-0.0806909	-0.513568	-0.331674	-0.511047	-0.029943	-1.27656	0.216509	1.46311	-0.0742059	1.08214	-0.0832944	0.713874	-0.476366	0.321636	0.291126	1.30538	-1.10013	-0.531507	0.284823	1	6	DUOX1	Q9NRD9
-0.0475324	0.314186	-0.258427	0.702698	-0.0852998	0.263169	-0.0166534	-0.171004	-0.0276779	0.230592	NaN	NaN	-0.305961	NaN	NaN	-0.0997775	NaN	-0.241149	-0.271267	0.0141036	1	2	DUS1L	Q6P1R4
0.28963	-0.318395	0.412827	0.369998	0.0592123	-0.0610308	0.0757547	-0.237537	-0.101461	-0.437593	-0.239259	0.385924	-0.00433102	-0.179593	-0.298965	-0.242576	0.110476	0.15103	0.523104	-0.257215	1	8	DUS2	Q9NX74
0.190863	0.505509	0.228651	0.0671447	0.088652	-0.276932	0.0781101	-0.359196	-0.026796	0.418354	-0.0231053	-0.219274	-0.162401	0.160099	-0.081308	-0.12417	-0.263102	0.121571	-0.456697	0.134028	1	10	DUS3L	Q96G46
-0.017277	0.358513	-0.218047	0.0705345	-0.0390475	-0.123662	-0.222327	-0.28141	-0.368061	0.22608	-0.0253842	0.403803	-0.458346	0.320852	0.379766	-0.253718	0.281677	0.2428	-0.233992	-0.0427535	1	7	DUSP11	O75319
0.336707	-0.0418925	-0.136194	-0.0582938	0.131177	-0.363224	-0.371552	-0.365782	-0.141784	-0.450555	0.392773	-1.108	0.126448	0.345717	-0.892259	0.217669	0.0304552	0.565293	1.08322	0.700074	1	10	DUSP12	Q9UNI6
-0.262008	-0.278707	0.294775	-0.257288	0.440641	-0.745456	-0.60648	-0.698419	-0.152635	0.0528216	0.24501	0.38003	0.341557	0.662367	0.114103	0.0174308	0.452258	NaN	NaN	NaN	1	2	DUSP22	Q9NRW4
0.607959	0.224971	-0.108541	-0.555802	0.102631	-0.936538	-0.197353	-0.248069	0.355534	-0.419975	0.264897	-0.185077	0.336196	-0.0840733	-0.0689671	-0.0453122	0.957518	NaN	NaN	NaN	1	3	DUSP23	Q9BVJ7
0.548605	0.20159	0.0250211	0.3925	0.233403	-0.667526	0.36986	-0.328798	0.548174	-0.511961	-1.13017	-0.738027	0.157216	-0.752279	0.722182	0.0193238	-0.861232	0.178179	0.885237	0.708699	1	10	DUSP3	P51452
NaN	NaN	NaN	NaN	-0.0632592	NaN	NaN	NaN	NaN	-0.269244	-0.347386	-0.130704	0.525195	0.316954	NaN	-0.65856	0.627005	NaN	NaN	NaN	1	1	DUSP9	Q99956
-0.312704	-0.329061	0.0971169	-0.0920501	0.131642	0.158371	0.209591	-0.191316	-0.0639663	0.0221639	-0.285211	-0.31199	-0.331029	0.325867	0.219923	-0.0522819	-0.127243	0.469477	0.286988	0.175711	1	62	DUT	P33316
-0.141341	-0.721653	-0.100106	-0.927437	0.0450242	0.658523	0.187934	0.156568	0.146085	-0.547482	0.17535	0.102971	0.453214	0.197046	0.697166	0.157666	-0.162976	0.134649	-0.366816	-0.144385	1	6	DVL2	O14641
0.430938	0.11177	-0.235299	-0.663746	-0.438775	-0.0582036	0.108686	-0.230649	0.640941	-0.0256471	0.0350581	0.0536853	0.0576068	0.0505019	0.383439	-0.116811	0.473075	-0.139111	-0.483271	0.0458117	1	7	DVL3	Q92997
-0.327972	-0.0238841	0.500183	0.807628	-0.336697	-0.563637	0.580528	1.01256	0.618311	-0.345954	0.90097	-0.376176	-0.528596	-0.39246	-0.471023	-0.364338	-0.821361	-0.396363	0.961101	-0.43282	0.9996	5	DYM	Q7RTS9
0.244112	-0.00301018	-0.14333	0.243768	-0.112221	-0.132849	0.117342	-0.110285	0.136036	-0.064732	-0.076939	0.15933	0.0975472	-0.189976	-0.103182	-0.12261	0.0704533	-0.318129	0.0603386	0.248338	1	678	DYNC1H1	Q14204
0.266313	-0.0204531	-0.089255	0.111991	-0.295632	-0.0719515	0.242683	-0.290755	0.038257	-0.172959	0.00968304	0.260375	0.279947	-0.0767694	-0.145442	-0.216872	0.0330385	-0.205912	0.171966	0.171747	1	37	DYNC1I2	Q13409
0.089795	-0.303725	0.0350617	-0.126145	0.0630063	-0.0755187	0.271439	0.0763444	0.0136518	-0.0576468	0.0657872	-0.0589801	0.254828	-0.237249	-0.205688	0.00196924	-0.0137282	0.106841	-0.0981093	0.198066	1	56	DYNC1LI1	Q9Y6G9
0.47035	0.285335	-0.317408	-0.162514	-0.265463	-0.611393	0.0161913	-0.319338	0.519661	-0.35021	-0.00829906	0.40358	0.299564	-0.374029	0.24604	-0.274895	0.286293	-0.504301	0.379648	0.281189	1	43	DYNC1LI2	O43237
-0.0511027	-0.229001	0.572799	0.0643701	-0.405145	-1.39798	0.119725	-1.26524	-0.172595	0.297767	0.680045	0.122428	0.725737	-0.198068	-0.733895	-0.167306	0.799847	0.534968	0.346721	0.355929	1	37	DYNLL1	P63167
-0.0626388	-0.628736	0.462088	-1.24283	-0.0278812	-2.23322	-1.11854	-1.39126	-0.488046	1.04316	0.631329	0.686022	0.78456	0.251994	0.0540299	-0.194789	0.898028	0.621323	1.39882	0.556595	1	4	DYNLL2	Q96FJ2
0.705841	0.354832	-0.00610905	-0.123688	0.462485	-0.694429	0.165974	-0.426061	0.585209	-0.724479	0.0526907	-0.532711	0.0914003	-0.0239046	0.373472	0.0883829	0.371746	-0.0570505	-0.0515669	-0.612034	1	20	DYNLRB1	Q9NP97
0.353735	0.161287	-0.539416	0.702301	-0.0635798	-1.30755	-0.163792	-0.883648	0.178972	0.291351	0.0680348	-0.889271	0.707857	-0.470787	-0.131226	0.0156877	0.0512006	0.663795	0.803461	0.451589	1	11	DYNLT1	P63172
0.385532	0.288557	0.292576	0.604311	-0.116577	0.343582	0.488821	0.538395	0.517595	-0.213423	-0.304985	-0.4425	-0.53997	0.0640201	0.173525	-0.208397	-0.217566	-0.668963	-0.959124	-0.0254097	1	4	DYRK1A	Q13627
1.17459	-0.365748	-0.580065	0.824621	-0.591326	-0.527463	0.0983576	-0.755303	-1.02048	-0.70772	-0.629317	1.06109	2.27419	-0.481049	-0.276635	-0.615634	0.0697626	-0.633555	-0.328208	2.00989	1	53	DYSF	O75923
-1.2288	-0.13846	-0.249947	0.0315051	-0.0645356	0.275288	-0.120501	-0.273897	-0.940248	0.362918	-0.598063	0.504286	0.546241	0.345833	0.154902	0.0771918	-0.883827	1.07857	0.331705	0.789833	1	4	E2F4	Q16254
-0.00894038	0.129739	NaN	NaN	-0.124521	NaN	NaN	NaN	NaN	-0.126876	NaN	NaN	0.380843	NaN	NaN	0.134039	NaN	0.30695	-0.712006	0.0207723	0.9848	1	EAF1	Q96JC9
0.301285	-0.736419	-0.855251	0.146472	0.184166	0.392792	0.773546	-0.500243	-0.217849	-0.256772	NaN	NaN	0.710311	NaN	NaN	-0.250738	NaN	-0.0266984	0.165587	0.169811	1	3	EAPP	Q56P03
-0.209764	0.101111	-0.05573	0.318715	0.33439	0.490426	-0.136577	0.0181321	0.0126275	0.0191525	0.196418	0.0496357	-0.273042	0.137748	-1.33237	-0.253661	0.386079	-0.145372	0.356683	-0.0145999	1	7	EARS2	Q5JPH6
0.567446	0.700487	-0.107588	0.205545	-0.260368	0.118645	0.145233	-0.10367	-0.316833	-0.127604	-0.186783	-0.0551815	-0.0112019	-0.042963	0.266993	-0.150311	0.0956688	0.0163193	-0.403118	-0.350716	1	42	EBNA1BP2	Q99848
-0.148383	0.574167	NaN	NaN	-0.590593	NaN	NaN	NaN	NaN	0.0504413	NaN	NaN	0.447014	NaN	NaN	0.229516	NaN	-0.514392	0.0332666	-0.081037	1	1	EBP	Q15125
-0.25725	0.014519	-0.546974	0.0233605	-0.337633	1.65425	0.623169	-0.180537	-0.578745	-0.144168	-0.691408	-0.590246	-0.241018	2.3891	-0.431841	0.138209	-0.842781	NaN	NaN	NaN	1	2	ECD	O95905
-0.34984	0.363234	-0.254171	0.493695	-0.871143	0.352124	0.263859	-0.276992	0.561759	-0.267969	-0.457504	-0.395772	-0.484796	-0.078897	0.791432	0.027123	-0.117523	0.00615549	-0.376838	1.07206	1	20	ECE1	P42892
0.0671986	0.150531	-0.166459	0.39767	0.0568951	0.257857	-0.148307	0.107995	0.000502396	0.152821	0.0328014	-0.0485355	-0.416379	-0.26366	-0.0522892	-0.0367691	-0.5547	0.225117	0.205161	0.0325497	1	74	ECH1	Q13011
-0.711337	-0.612884	0.204429	-0.546895	0.629535	-0.379016	-0.0798388	0.190639	-0.386956	-0.0414915	-0.138598	-0.565064	-0.370418	0.476905	-0.0886488	0.388728	-0.35625	0.466601	2.10144	-0.180882	1	44	ECHDC1	Q9NTX5
0.365236	-1.1159	0.310377	-0.139761	-0.11133	-0.0994686	-0.164114	0.623848	-0.42462	0.799169	1.24681	-0.769909	-0.597521	-0.261403	-0.300909	0.394157	-1.08704	-0.32828	1.55571	0.104959	1	12	ECHDC3	Q96DC8
-0.0606879	0.0733567	-0.144432	0.0914823	-0.0165881	0.0771276	-0.10964	-0.0294761	0.214192	-0.00952902	0.230892	0.2654	-0.319572	-0.321459	-0.2185	-0.204525	0.138373	-0.366142	0.898247	-0.188518	1	104	ECHS1	P30084
0.132261	0.484791	-0.871813	0.365463	-0.298927	-0.209936	0.15155	-0.686649	1.68846	-0.166407	0.324312	-0.200651	-0.353882	-0.772181	0.710585	-0.407778	0.307583	-0.238586	0.16938	-0.127577	1	34	ECI1	P42126
0.118706	0.00275421	0.0205574	0.0161076	-0.255066	-0.331377	-0.0910206	-0.0982227	-0.308306	0.366348	0.058527	0.314438	0.459045	-0.131527	0.19556	-0.463301	-0.155159	-0.439497	0.349615	0.371817	1	24	ECI2	O75521
-0.4882	-0.61823	0.0571855	0.449878	-0.118603	-0.224459	-0.408381	0.659688	0.118158	-0.72737	1.91448	0.659726	0.549207	-0.905352	1.41999	-0.0467231	-0.0962531	-1.51116	-0.0813682	-0.602208	1	47	ECM1	Q16610
0.140259	-0.0764635	-0.182739	-0.483017	-0.0847624	0.0435526	-0.00481014	-0.164657	0.325861	0.141356	0.214819	0.256506	0.215677	-0.0578497	-0.11207	-0.13682	0.0621969	-0.235384	-0.0991514	0.237496	1	97	ECPAS	Q5VYK3
-0.417048	0.158696	-0.0953643	0.0614732	-0.239413	0.296132	-0.0305297	-0.443673	0.991512	0.218477	0.641919	0.646238	0.100875	-0.599818	-0.2256	-0.452208	0.541156	-0.487855	-0.320677	-0.344292	1	20	ECSIT	Q9BQ95
0.380301	0.79182	0.152749	0.681382	-0.842694	0.481375	0.324565	-0.166831	0.694452	0.576104	-0.172061	-0.089751	-0.69185	-1.62861	0.734014	-1.30443	0.706148	-0.425941	-0.547488	0.346737	1	6	ECT2	Q9H8V3
0.163811	0.254475	0.297497	0.0946961	0.0731774	0.667557	0.431461	0.0181504	-0.00314322	-0.303656	-0.107115	-0.142071	-0.514637	0.121636	-0.162548	0.0516625	-0.284637	0.0875207	-0.573015	-0.170822	1	20	EDC3	Q96F86
0.0360589	0.0643983	0.122525	0.128537	0.178645	0.211453	0.0697198	0.172774	-0.147851	0.204123	-0.281396	-0.300125	-0.111108	-0.0513473	-0.229202	0.167407	0.00807619	0.0910249	-0.351051	0.0173402	1	44	EDC4	Q6P2E9
0.339822	0.517082	0.21614	-1.18492	0.149291	-0.409352	-0.0871016	0.0191626	0.658981	-0.0399042	0.136423	-0.284636	-0.267901	0.0982279	0.0871195	0.413532	0.336008	0.233795	-0.587033	-0.344737	1	25	EDF1	O60869
-0.0495572	-0.15506	-0.139269	-0.311512	-0.0660615	-0.289925	0.162509	-0.0145307	0.512733	-0.376	0.15769	0.0641627	0.082458	-0.264792	0.10955	-0.0759053	0.397981	-0.135422	0.142942	0.24801	1	139	EEA1	Q15075
-0.0833974	0.321456	0.251735	-0.491957	0.302341	0.342304	-0.356488	0.223808	-0.0310464	0.276067	-0.169753	-0.301589	-0.433945	0.546054	0.136369	0.349845	-0.169531	0.431324	-0.757203	-0.386395	1	18	EED	O75530
-0.128485	0.160728	0.0314594	-0.287461	0.24398	-0.247456	0.264686	0.0154797	0.0501476	0.0377632	0.178068	0.0891834	0.153734	-0.317173	-0.0274529	-0.133944	-1.56403e-05	-0.0940002	-0.0847954	0.095554	1	332	EEF1A1	P68104
-0.394348	-0.913377	-0.288586	-1.01353	-0.383694	-0.263422	-0.340132	-0.0100555	-1.21152	0.043501	NaN	NaN	1.439	NaN	NaN	-0.536242	NaN	-0.566391	0.643883	3.79491	1	4	EEF1A2	Q05639
0.255709	0.140566	0.0319485	-0.199955	0.0257	0.25717	-0.0353809	-0.138033	0.205914	-0.0313812	-0.0843903	0.132313	0.152401	0.0998959	-0.355348	-0.013456	-0.0938698	-0.08666	0.00168648	-0.264831	1	20	EEF1AKNMT	Q8N6R0
-0.375676	-0.0671854	0.0363379	-0.382031	0.0824213	-0.157691	0.36955	-0.0130968	-0.0174341	0.0614519	0.422767	0.044013	-0.263165	-0.0457392	-0.0647364	0.109807	0.0164061	0.0537634	0.0627546	0.127484	1	86	EEF1B2	P24534
0.00114908	0.0748319	-0.0655528	-0.457036	-0.0204288	-0.196752	0.258672	-0.120862	-0.0878001	0.0260133	0.264712	0.163697	0.104598	-0.12642	-0.0282584	-0.0689841	0.0202664	-0.0362216	0.0213441	0.273032	1	170	EEF1D	P29692
-0.0256132	-0.381948	0.494557	0.180926	-0.133548	-1.61728	0.172492	-1.30034	-0.855781	0.402491	0.455308	0.144271	0.673632	0.0236097	-0.36407	-0.154088	0.42936	0.711434	0.439694	0.704899	1	15	EEF1E1	O43324
0.324575	0.269361	-0.160687	-0.102831	-0.137432	-0.1451	0.351699	-0.201674	0.231208	-0.00237503	0.0952087	0.302316	-0.128878	-0.290728	-0.0493454	-0.0956139	0.00512657	-0.148829	-0.241671	0.125669	1	163	EEF1G	P26641
-0.262471	-0.106172	0.140361	-0.810893	0.302815	-0.0127498	0.174086	0.0285234	-0.0829688	0.122577	0.315215	0.23659	0.105584	0.0209416	-0.0266124	0.133174	-0.134011	0.0671548	-0.312707	0.101563	1	556	EEF2	P13639
-0.263078	0.00461254	0.00940952	-0.991147	0.0735804	-0.340091	-0.682237	-0.312938	0.278727	0.37538	0.713532	0.224747	0.0985285	0.224864	0.0582701	0.0635859	0.357991	0.202532	-0.0284323	-0.0678362	1	14	EEF2K	O00418
-0.121847	0.156719	0.0792811	-0.437069	0.151587	-0.15761	-0.0401532	0.0754779	0.679701	0.780014	-0.327373	-0.434837	-0.119764	-0.145029	-0.134969	0.0601008	0.468346	-0.00828142	-0.346216	-0.178079	1	34	EEFSEC	P57772
0.0239014	-0.459276	-0.8747	1.83459	-0.859232	0.0982002	0.550845	-0.482624	-0.684435	-0.823736	-0.11939	-0.0219894	1.30846	-0.11088	0.119742	-0.757654	0.182402	-0.689445	1.54792	0.217301	1	44	EFEMP1	Q12805
-0.0870241	-0.927022	-0.42279	1.66423	-0.723132	0.325576	0.745892	-0.411353	-1.16865	-0.979928	-0.281082	0.502307	1.23905	0.205077	-0.128459	-0.161726	-0.256245	0.0547377	0.514168	0.296382	1	6	EFEMP2	O95967
-0.134883	-0.254813	0.247132	-0.232387	0.241925	-0.683318	0.385312	-0.225736	0.699248	-0.245765	-0.14611	-0.120422	0.354932	0.100123	0.630391	0.282824	0.569747	0.171386	-1.30292	-0.336669	1	88	EFHD2	Q96C19
0.0191993	-0.178009	0.0283717	-0.129406	0.0590266	-0.0569821	-0.00219545	0.0170115	-0.241715	-0.0689908	0.00739851	0.0403422	0.401573	0.206587	-0.0540238	0.0888766	-0.0654336	-0.0511457	0.0556849	-0.0761701	1	38	EFL1	Q7Z2Z2
0.744304	0.359078	NaN	NaN	-0.558846	NaN	NaN	NaN	NaN	-0.511235	-0.430661	0.697141	-0.311068	-0.227705	0.189868	-0.380771	0.469552	-0.496574	0.526355	-0.069438	0.9966	2	EFNA1	P20827
0.49444	0.375546	-0.226391	0.280173	-0.650228	-0.107994	0.471316	-0.298788	0.108137	-0.0201928	0.590285	0.63638	0.262547	-0.888605	0.713309	-0.534963	0.113259	-1.01514	-0.273729	-0.0293633	1	5	EFNB1	P98172
-0.261032	-1.67531	0.689495	0.446263	0.346919	0.193762	0.237195	0.317342	-1.08749	-0.159322	-0.144868	-0.172221	1.29157	0.601135	-0.406813	0.653097	-0.955703	1.07126	-0.578856	-0.406421	1	4	EFNB2	P52799
-0.175617	-0.447016	0.26671	0.678058	-0.343962	0.150776	0.258588	0.50983	0.385418	-0.165116	-0.289645	0.492326	-0.386862	0.246502	0.231563	-0.263909	-0.139974	-0.580058	-0.0710577	-0.356555	1	8	EFR3A	Q14156
0.206186	0.38015	0.0911464	0.164558	0.114784	0.148407	-0.136416	0.0946559	0.162125	0.20408	-0.0425435	-0.0222226	-0.388178	0.150236	0.0416774	0.045515	-0.150595	-0.02203	-0.739447	-0.30209	1	162	EFTUD2	Q15029
1.86251	0.656119	-0.46839	0.601947	-0.981656	0.247392	0.197898	-0.526179	0.414178	0.356698	-0.168275	0.209964	0.712934	-0.775208	0.242774	-0.488585	-0.522059	-0.588746	-0.281928	-0.701388	1	102	EGFR	P00533
0.179753	-0.287861	0.287445	-0.643814	0.277428	0.0313551	0.0853445	-0.0133894	-0.212232	0.0105936	0.429524	-0.250166	-0.150055	0.169338	-0.313932	-0.126171	0.47044	0.0978949	-0.190233	0.148737	1	13	EGLN1	Q9GZT9
-0.55072	-0.813929	-0.315102	-0.742367	-0.821413	-0.244573	0.0925529	-0.483037	0.617939	1.40385	-0.327824	-0.299824	0.546192	-1.47826	-0.212611	-0.289213	0.0777108	0.281897	1.93419	1.62455	1	5	EHBP1	Q8NDI1
-0.0550569	0.158101	-0.217824	0.126307	-0.234977	-0.313966	0.0473296	-0.167001	-0.0649388	-0.0971673	-0.325794	0.267602	0.452275	-0.133928	0.12237	0.00306005	0.175101	-0.0449269	-0.0287717	0.332205	1	36	EHBP1L1	Q8N3D4
-0.534491	-0.841082	0.778021	-0.0940705	0.904102	0.127277	-0.195932	0.344698	-0.994288	-0.160227	-0.273308	-0.148916	0.29924	0.764526	-0.710495	0.776739	-0.508408	1.02204	-0.261452	-0.293972	1	145	EHD1	Q9H4M9
-0.115556	-0.484884	-0.338407	0.101967	-0.151155	-0.00960293	0.0859629	0.0561129	-0.674747	-0.845609	0.142737	-0.120971	0.488795	-0.292463	-0.192438	-0.354124	-0.184842	-0.569581	2.512	0.946801	1	75	EHD2	Q9NZN4
-0.417661	-0.210548	-0.222124	1.04355	0.193621	-0.267099	-0.086595	0.0222307	0.0504766	-0.485958	0.201684	0.266297	-0.338489	0.431246	0.387606	0.162465	-0.232959	0.0894514	-0.184406	-0.402786	1	16	EHD3	Q9NZN3
-0.294209	-0.42355	-0.153557	-0.0417788	0.100307	-0.163391	0.297479	-0.0549471	-0.358778	-0.320812	0.102361	0.0411585	0.168491	0.0285147	0.100763	0.125915	0.367075	-0.132986	0.380644	0.2313	1	100	EHD4	Q9H223
NaN	NaN	NaN	NaN	-0.0975749	NaN	NaN	NaN	NaN	-0.542897	0.343655	-0.286351	-0.182904	-0.607836	0.978143	0.00406202	0.391703	NaN	NaN	NaN	1	1	EHF	Q9NZC4
0.50825	0.308136	-0.616298	0.176888	-0.474128	-0.163999	-0.232421	-0.465763	0.69032	0.407975	-0.235645	0.413636	0.0784841	-0.802026	0.703915	-0.442401	0.792092	-0.445985	-0.259706	0.0586782	1	66	EHHADH	Q08426
0.448409	0.366996	-0.0972453	-0.104417	-0.183072	0.343905	-0.0160495	-0.00496969	0.242848	0.237769	0.0456285	0.372909	-0.267285	0.222403	0.158942	-0.117427	-0.383275	-0.016738	-1.01027	-0.239059	1	9	EHMT1	Q9H9B1
0.357492	0.580999	-0.205346	0.286941	-0.506402	-0.0289084	-0.380467	-0.219559	0.0648568	0.234536	-0.522587	-0.257889	0.0124543	-0.251511	0.0434621	0.370078	-0.409949	0.734556	-0.509318	0.606563	1	15	EHMT2	Q96KQ7
-0.563399	0.0422343	0.26131	-0.184556	-0.386687	0.397518	-0.227913	0.671546	-0.101209	-0.317057	0.437436	0.631251	0.246972	-0.30985	0.206174	-0.379325	-0.424445	NaN	NaN	NaN	1	2	EI24	O14681
0.190679	0.126645	0.377894	-0.391255	0.170369	-1.27989	0.270019	-0.840505	-0.130429	-0.33096	0.507091	0.0718565	0.0304804	-0.352464	-0.0208693	-0.0194044	1.01371	0.316129	0.199849	0.0910521	1	18	EIF1	P41567
-0.673387	-1.16516	0.839224	-0.174585	0.564599	0.321356	0.3501	0.791372	-0.945025	0.119781	-0.0752899	-0.381675	-0.0880205	0.496118	-0.444674	0.271535	0.193731	NaN	NaN	NaN	1	3	EIF1AD	Q8N9N8
0.727918	0.245584	-0.0827208	-0.571675	-0.00753117	-0.119861	0.314561	-0.070075	0.0315332	0.317124	0.315259	-0.249372	-0.42538	-0.333352	0.130523	-0.0960951	-0.277236	0.287204	-0.117211	-0.0191965	1	23	EIF1AX	P47813
1.20382	0.736168	-2.04079	-0.163701	-1.90639	1.06038	0.219792	1.412	0.560038	1.25458	0.928055	0.305094	0.26903	-2.30036	1.56049	-2.08182	-0.318902	-2.33148	0.825308	0.808693	1	5	EIF1AY	O14602
0.48005	-0.151972	0.220736	-0.856205	0.1554	-0.923733	0.305076	-0.911046	-0.448029	-0.513178	0.605475	-0.344109	-0.117993	0.062474	0.209769	-0.0911048	0.320121	0.201988	1.00422	0.792062	1	8	EIF1B	O60739
0.158359	0.343335	-0.172114	-0.461304	-0.0466239	-0.325841	-0.194878	-0.181447	0.490749	0.165099	0.0816262	-0.162936	0.0815309	-0.162535	-0.352164	-0.0949943	0.927749	-0.0622279	0.0284341	-0.059817	1	78	EIF2A	Q9BY44
0.719882	0.74348	-0.30634	-0.305095	-0.20427	-0.280232	-0.138925	-0.470798	0.131248	0.20811	-0.0486879	0.689893	0.155774	-0.222528	0.0230513	-0.0541925	0.326838	-0.331115	-0.649606	0.0135126	1	46	EIF2AK2	P19525
NaN	NaN	NaN	NaN	-0.756164	NaN	NaN	NaN	NaN	-0.53861	0.333245	0.498208	0.655351	-0.64587	-0.635134	-0.423156	1.51213	NaN	NaN	NaN	0.9992	1	EIF2AK4	Q9P2K8
0.363261	0.0813432	0.187787	-0.142564	0.259327	-0.199214	0.111346	-0.0459704	0.0800347	0.0338902	-0.090467	-0.189399	-0.27415	0.0659966	-0.0142264	0.0716519	0.105906	-0.0505481	-0.0942435	-0.259759	1	28	EIF2B1	Q14232
0.29773	0.367567	0.056536	-0.0991799	0.0992263	-0.710144	0.522797	-0.201122	-0.197586	-0.223161	0.0142005	-0.0637567	-0.0762422	-0.195293	0.0799468	-0.149948	0.00345259	-0.0944974	0.388834	0.18064	1	19	EIF2B2	P49770
0.28235	-0.129484	-0.153736	-0.324768	0.0838906	0.199043	0.0326802	-0.153622	-0.357903	0.19012	0.369302	0.131088	-0.122034	0.0132386	-0.210266	-0.0740073	0.071346	-0.1469	0.141472	0.158191	1	20	EIF2B3	Q9NR50
0.193184	0.0692784	0.00720758	0.379863	-0.10414	-0.0379088	0.185198	-0.166516	-0.437619	-0.111286	0.0442407	0.133756	0.0915334	-0.00762587	-0.283024	-0.207306	-0.0151904	-0.178	0.517528	-0.0731738	1	22	EIF2B4	Q9UI10
0.0721416	0.11692	-0.143808	0.313417	-0.231499	-0.164967	0.0260677	0.0652771	0.027483	0.0095253	-0.00805664	-0.155869	-0.0974846	0.0830574	-0.104233	0.0445976	-0.0209885	-0.446703	0.240515	0.374605	1	19	EIF2B5	Q13144
0.138559	0.125629	0.274733	-0.120186	0.232027	-0.199894	0.0775279	0.106651	-0.00842295	-0.415741	-0.0488339	-0.00127993	-0.236805	0.127817	-0.189438	0.116871	-0.00508127	-0.0824224	0.131946	-0.0236569	1	21	EIF2D	P41214
0.24543	0.140652	-0.152452	-0.0656447	0.012074	-0.151027	0.342713	-0.187219	-0.172338	-0.0840526	-0.109649	0.499596	0.139504	-0.315521	-0.144306	-0.149559	0.118094	0.0517716	-0.179622	0.161555	1	100	EIF2S1	P05198
0.224229	0.272878	0.0274723	-0.181438	-0.0688774	-0.256025	0.309998	-0.0169861	0.0856922	-0.104118	-0.0270912	0.203929	-0.342414	-0.134898	0.0195606	-0.0358383	0.252166	0.00608711	-0.199636	-0.0346901	1	141	EIF2S2	P20042
0.251283	0.166061	-0.110304	-0.235093	0.0521427	-0.0903019	0.361913	-0.13613	-0.0166153	0.0217377	-0.00720634	0.336811	0.025806	-0.0907749	-0.100075	-0.153311	0.0556904	0.0457436	-0.291558	-0.0858196	1	102	EIF2S3	P41091
-0.00884151	0.166505	0.121099	-0.273013	-0.217782	0.000290871	-0.0982409	0.124988	0.0122995	0.00182247	0.105426	-0.0224104	-0.015132	0.158545	0.0998144	0.122294	0.0367556	0.0686522	-0.268373	-0.114699	1	288	EIF3A	Q14152
0.193717	0.0731225	0.121256	-0.208333	0.0235906	-0.248594	-0.0772738	0.166207	0.0381207	-0.0609374	0.016665	0.125063	0.0091958	-0.0584598	0.352074	0.0767503	0.0135903	0.0280004	-0.337831	-0.245924	1	125	EIF3B	P55884
0.0303691	0.155037	0.0681994	-0.400066	-0.0851762	0.0814021	-0.0955979	0.103136	0.0665534	-0.0111577	0.0780471	0.051142	0.0446246	0.161272	0.115486	0.154063	-0.000619602	0.00609236	-0.388048	-0.13476	1	111	EIF3C	Q99613
0.00978851	0.067194	0.158346	0.00897789	0.0886078	-0.02174	0.0185738	0.0917053	-0.159847	-0.180756	0.361969	0.122252	-0.0706882	0.0482464	0.0265026	-0.175503	0.323029	-0.12859	-0.494247	-0.0938206	1	82	EIF3D	O15371
-0.0616174	-0.00656176	0.160221	-0.673331	0.166625	-0.187155	-0.021769	0.00785398	0.0358615	0.135189	0.239534	-0.0711522	0.11824	0.197893	0.159011	0.178913	0.0793624	-0.0647378	-0.334343	-0.0580354	1	79	EIF3E	P60228
0.307098	0.157661	0.0712596	-0.188737	0.12602	-0.498	-0.0919141	-0.101607	0.237393	-0.129485	0.0429736	-0.0257062	0.202006	-0.0914258	0.135453	0.131497	-0.173304	0.210445	-0.205853	-0.115773	1	70	EIF3F	O00303
-0.209031	0.0166164	0.172615	-0.573491	0.229021	-0.036343	-0.168658	0.0959984	0.153024	0.133175	0.146972	0.0290314	-0.149189	0.125673	0.0543686	0.15274	0.257619	0.169748	-0.435856	-0.164034	1	61	EIF3G	O75821
0.0764017	0.134818	0.103192	-0.349133	0.161447	0.0137072	0.00159168	-0.0120077	0.101863	-0.00646114	0.116796	-0.114841	-0.0259352	-0.0880098	0.171399	0.122798	0.0882521	0.107667	-0.373591	-0.229953	1	72	EIF3H	O15372
0.0323092	0.073937	0.0928598	-0.315759	0.212977	-0.0057272	-0.200778	-0.0233435	0.0679365	0.0543409	0.153004	0.159331	0.0694834	0.000191307	0.00423679	-0.0737299	0.103819	0.00101719	-0.313232	-0.092874	1	74	EIF3I	Q13347
0.167909	-0.113133	0.21557	-0.390127	0.123502	-0.290024	0.508697	-0.0619815	0.257536	-0.309933	0.221666	-0.165081	-0.161925	-0.514576	-0.0715144	0.14002	0.435688	0.315199	-0.230826	-0.0766662	1	45	EIF3J	O75822
-0.154375	-0.293793	0.366972	-0.428833	0.172969	-1.18701	-0.115897	-0.577483	0.10548	-0.0163502	0.546552	0.0214745	0.379259	0.264267	0.0261379	0.0700851	0.295415	0.420942	-0.0805611	0.184751	1	17	EIF3K	Q9UBQ5
-0.142194	0.158339	0.09871	-0.264083	-0.0358287	-0.00500784	-0.07191	0.177379	0.143222	0.0639028	0.128932	0.0752877	-0.113576	0.0431527	0.163178	0.160476	-0.0216208	0.0598611	-0.488311	-0.129909	1	87	EIF3L	Q9Y262
0.223962	0.17728	0.188957	0.0584195	0.299781	-0.625071	0.148248	-0.050944	-0.0193679	-0.0313098	-0.171593	0.267658	0.0254453	-0.133786	0.124553	-0.113925	-0.114888	0.0278962	-0.271359	-0.00995512	1	62	EIF3M	Q7L2H7
0.179115	0.0613423	-0.0224723	-0.280477	0.0877381	-0.00505629	0.129854	-0.180216	0.0846635	0.0636865	-0.137041	-0.0351886	0.162466	-0.0335978	0.108769	-0.137768	-0.0298156	0.062357	-0.131687	0.0533277	1	192	EIF4A1	P60842
0.170613	0.518767	-0.333852	-0.308991	-0.26489	-0.139638	-0.161256	0.263206	0.923755	0.311795	-0.606486	-0.164802	-0.459256	-0.33451	0.29742	-0.313306	0.257695	-0.074334	-0.290315	0.708383	1	28	EIF4A2	Q14240
0.298748	0.584374	-0.00083704	0.166731	-0.0567033	0.49886	-0.0154645	-0.0417382	0.0435431	0.262669	-0.360653	0.021519	-0.397823	-0.0588185	0.1647	-0.0639112	-0.16357	0.0684684	-0.686628	-0.263466	1	89	EIF4A3	P38919
-0.485605	0.210274	0.268562	-0.629553	-0.213526	0.105617	0.0998953	0.145677	0.143726	-0.204872	0.183952	0.25922	-0.364916	0.20894	0.399996	0.105896	0.117634	0.327808	-0.303749	-0.374975	1	84	EIF4B	P23588
0.210384	0.107395	-0.0770937	-0.201415	0.147367	-0.11011	0.0142664	-0.00392971	-0.168767	-0.0491606	0.28012	0.0846209	0.0390543	-0.0718027	0.138256	0.0102705	-0.18985	0.140603	-0.136864	-0.163344	1	44	EIF4E	P06730
0.401991	0.06049	-0.0102822	1.91936	-0.32361	0.142025	0.838002	-0.181312	-0.334709	-0.0656926	-0.111694	-0.0460068	0.071421	-0.548269	-1.46107	-0.460678	0.011782	-0.0423619	0.113196	0.0274147	1	10	EIF4E2	O60573
1.72821	-0.0511512	-0.695875	0.37156	0.0916682	-0.838392	-0.429109	-1.42012	-1.00626	-1.33487	0.337038	0.428824	3.12227	-1.26452	0.165094	-1.04503	1.84067	NaN	NaN	NaN	1	2	EIF4EBP1	Q13541
0.612184	-0.791319	0.239478	-0.925606	0.13683	-0.680053	0.0143585	-0.303813	-1.3307	0.0107641	0.175873	-0.0119086	0.340476	0.52933	-0.0708333	0.254374	-0.0244284	0.547971	1.11269	0.164334	1	7	EIF4ENIF1	Q9NRA8
0.13595	0.202929	-0.155161	-0.477814	-0.24382	-0.270923	-0.14698	-0.271564	0.641928	0.0689222	0.127455	0.32559	0.202582	-0.265884	0.232699	-0.141062	0.621163	-0.229484	-0.302292	-0.0542334	1	212	EIF4G1	Q04637
0.27366	-0.0599701	-0.0207664	-0.232133	0.0294617	-0.110692	-0.0652916	-0.136563	0.065028	0.162148	0.0788963	0.412316	0.188014	-0.209571	0.193633	-0.132304	0.051606	-0.0790016	-0.357969	-0.0505001	1	107	EIF4G2	P78344
-0.108031	-0.169287	-0.070801	-0.737564	-0.0109331	-0.250027	0.322597	-0.0648367	0.177545	-0.0464212	0.256536	0.191004	0.420233	-0.0372545	-0.0314714	-0.138079	0.198114	-0.169333	0.200624	0.0673845	1	14	EIF4G3	O43432
0.0692434	0.246428	-0.065093	-0.807094	0.101886	0.061677	-0.0923452	-0.0659266	0.272931	-0.348943	0.0145979	-0.220323	0.42525	0.127488	0.362029	0.123248	0.0366926	0.310145	-0.0855093	-0.466384	1	59	EIF4H	Q15056
-0.00638733	-0.101955	0.118031	-0.521232	0.0212025	-0.15917	0.41708	0.120972	-0.196649	-0.0730587	0.219658	0.302426	-0.199092	0.00713196	-0.179813	-0.0245644	0.160933	-0.112075	0.0865673	0.119995	1	75	EIF5	P55010
0.456127	-0.0841233	0.171694	-0.455137	0.405936	-0.48578	0.0200465	-0.0694921	-0.00379152	-0.287828	0.406319	-0.110979	0.0808909	0.0372985	-0.469886	0.141632	0.0825313	0.122073	-0.001085	0.0435546	1	86	EIF5A	P63241
0.347931	-0.0176201	0.0748539	-0.0505867	-0.364801	-0.338428	0.083313	-0.206131	-0.03969	0.175882	0.107517	0.244425	-0.0779953	-0.0976429	-0.0952358	-0.0724907	-0.0133514	-0.0118275	0.120094	0.231785	1	75	EIF5B	O60841
0.220086	-3.49045e-05	0.0132326	-0.444506	-0.290671	0.0234961	0.906793	-0.445227	-0.139571	0.0279135	0.441823	0.240848	0.231008	-0.522298	0.0842203	-0.391677	0.234949	0.0133947	0.190923	-0.394703	1	59	EIF6	P56537
0.0430204	-0.176733	0.232737	-0.230713	0.122576	0.129397	-0.0716475	0.161848	-0.201092	-0.104399	0.179348	-0.240389	-0.188535	0.539635	-0.0996283	0.251223	0.345022	-0.00455837	-0.0772703	-0.609842	1	12	EIPR1	Q53HC9
-0.0395173	0.192046	NaN	NaN	-0.337605	NaN	NaN	NaN	NaN	0.295688	NaN	NaN	-0.654924	NaN	NaN	0.107037	NaN	0.115817	0.112525	0.208934	0.998	1	ELAC1	Q9H777
0.293101	-0.12322	-0.018051	0.155729	0.0875189	0.590811	-0.0809954	0.0149347	0.267555	-0.00847988	0.0973837	-0.694259	-0.249605	0.070738	0.27067	0.0881693	-0.440033	0.122782	-0.399427	-0.0453222	1	23	ELAC2	Q9BQ52
1.64527	0.253422	-0.465576	2.33263	-0.135826	-0.664289	0.954182	-1.13219	-1.36007	-0.935312	-1.16935	1.9243	2.75307	-0.516117	-0.679668	-0.891884	-1.28593	-0.297714	-0.0926816	-0.236273	1	69	ELANE	P08246
-0.0451952	0.35659	0.075828	-0.658721	0.236684	0.292905	-0.292447	0.115222	0.38622	0.560926	-0.144553	-0.286482	-0.565886	0.302242	0.088983	0.173875	0.138189	0.225307	-0.64659	-0.313098	1	97	ELAVL1	Q15717
0.100659	-1.00091	0.421608	0.507334	0.593659	-0.124271	0.000153065	0.25701	-0.491916	-0.266649	-0.161005	-0.779386	-0.284406	1.07186	0.411326	0.529707	-0.48629	0.653412	-0.420925	-0.530981	1	17	ELF1	P32519
-0.410199	0.0924906	NaN	NaN	0.215042	NaN	NaN	NaN	NaN	0.445514	0.424915	-0.591067	-0.0886274	0.367818	-0.22252	-0.219611	-0.0415283	0.176462	-0.154636	0.00594752	1	4	ELF2	Q15723
0.214009	-0.317629	NaN	NaN	0.291398	NaN	NaN	NaN	NaN	-0.117299	NaN	NaN	-0.835544	NaN	NaN	0.594178	NaN	0.757802	-0.740368	0.153453	0.9997	1	ELK3	P41970
-0.943588	-0.562612	-0.158691	0.095038	-0.161807	0.20634	-0.531063	0.31899	-0.519989	0.393906	0.0307775	0.153964	0.214883	-0.0596327	-0.106237	0.0306631	-0.420538	0.18807	1.09801	0.733512	1	6	ELL	P55199
-0.684051	-0.986856	0.558621	-0.254537	0.820426	0.384744	-0.0625851	0.659547	-0.871398	0.113162	0.142264	-0.318967	-0.202642	0.855847	-0.62334	0.674237	-0.351113	0.493342	-0.376651	0.02995	1	67	ELMO1	Q92556
-0.189945	-0.352011	0.289884	0.192972	0.28104	-0.0988942	0.0552768	0.22805	-0.536003	-0.0401479	-0.209345	-0.1183	0.371166	0.0462493	-0.206835	0.387073	0.160887	0.0434321	-0.322966	0.0184154	1	18	ELMO2	Q96JJ3
0.746152	0.664636	-0.465142	0.160048	-0.323644	-0.310184	-0.027587	-0.221561	0.614026	-0.353858	NaN	NaN	1.35115	NaN	NaN	-0.403657	NaN	-0.919757	-0.116012	-0.394609	1	4	ELMO3	Q96BJ8
-0.389131	-0.0388237	-0.463272	0.391491	-0.268633	-0.190366	-0.172601	-0.178962	0.582472	0.373774	0.371306	0.120596	0.0448517	-0.106636	-0.305563	-0.134689	0.0731873	-0.225578	0.234425	0.282151	1	7	ELMOD2	Q8IZ81
0.207684	0.542109	-0.139814	0.187203	-0.394132	0.121498	0.178254	0.12769	-0.122182	-0.47858	-0.21541	-0.219402	0.0694031	0.10484	0.266707	-0.0759445	0.142016	0.042334	-0.0702683	-0.274004	1	11	ELOA	Q14241
0.680551	0.2338	-0.0572746	-0.267009	0.104995	-1.09349	0.122918	-0.262097	0.322074	-0.296014	0.136821	-0.0568474	0.084325	-0.193904	0.56158	-0.0358036	0.169076	0.0977203	-0.228228	-0.0231903	1	34	ELOB	Q15370
0.265185	0.0659793	0.0155471	-0.128162	-0.0464398	-0.514637	0.120274	-0.345535	0.17961	-0.095186	0.313175	0.086756	0.354679	0.00898581	-0.381015	-0.0957849	0.357485	0.166605	-0.156063	-0.171459	1	44	ELOC	Q15369
-1.41155	-1.91939	NaN	NaN	0.751052	NaN	NaN	NaN	NaN	0.503661	0.539452	0.936172	-0.144361	0.391843	-0.0143881	0.286008	0.658706	0.331247	-0.457318	-0.451138	1	2	ELOF1	P60002
-0.180583	0.0304172	-0.235421	-0.606623	-0.387373	0.429166	-0.523986	0.579395	0.0797784	-0.46798	0.571855	0.529375	-0.283702	-0.314317	0.435583	0.214947	0.12947	NaN	NaN	NaN	1	2	ELOVL1	Q9BW60
0.2541	0.00321159	-0.0168194	0.40279	-0.0771107	0.213646	0.377084	-0.24704	0.450294	-0.0466827	-0.250624	0.174059	0.00247726	-0.140795	0.204107	-0.267727	-0.517582	-0.16486	-0.0791706	-0.273356	1	41	ELP1	O95163
-0.0185478	-0.10938	0.202024	-0.425061	0.125402	0.249751	0.318109	0.190599	0.0780327	0.209521	0.0324509	-0.201745	0.0181114	0.130735	-0.174878	-0.126565	-0.589051	0.034547	0.118591	-0.0626457	1	18	ELP2	Q6IA86
0.486179	-0.0714422	0.0101999	-0.157748	0.0354475	0.087396	0.126144	-0.197405	0.388956	0.0269827	-0.0722281	-0.13762	0.180765	0.159353	-0.161414	-0.0642878	-0.326909	0.0108999	-0.220641	-0.102627	1	13	ELP3	Q9H9T3
-0.102098	-0.0137319	0.394785	-0.827141	0.367585	0.707413	0.0774852	-0.07623	-0.0409764	-0.141047	0.271396	-0.184272	-0.305795	0.154693	0.216216	-0.0479363	-0.620844	0.683285	-0.502585	-0.0102014	1	9	ELP4	Q96EB1
0.193265	-0.064927	0.157485	0.245624	0.207359	-0.204601	0.230735	0.0161258	0.134828	-0.116456	0.0969764	-0.398087	-0.213399	0.399026	-0.178	0.143251	-0.583674	-0.0105713	-0.101266	0.0463077	1	4	ELP6	Q0PNE2
0.287863	-0.982517	0.118625	0.449375	-0.570881	0.385673	-0.104309	0.485895	-1.032	-0.296928	-0.0141566	0.572965	0.876224	0.368852	-0.827486	0.243772	-0.528183	0.390749	-0.473047	0.649509	0.9982	4	EMB	Q6PCB8
0.328222	0.313268	-0.324545	0.644081	-0.366228	0.303135	0.0017087	-0.0294402	0.434087	-0.0903876	-0.2468	0.271417	-0.0199721	-0.466145	-0.0654071	-0.240708	-0.0638202	-0.303768	-0.30987	0.231172	1	56	EMC1	Q8N766
-0.0205774	-0.337485	-0.144767	0.51246	-0.48338	0.167691	0.402856	-0.134843	-0.0155382	0.0029974	0.307855	0.405955	0.430297	-0.262502	-0.179122	-0.461577	-0.0184622	-0.579852	0.307727	0.100268	1	4	EMC10	Q5UCC4
0.841734	0.6656	-0.523157	0.657268	-0.503233	-0.423243	-0.00564795	-0.36867	0.179336	-0.308033	-0.278111	0.034559	0.414753	-0.676308	0.320282	-0.335818	-0.314278	0.0546281	0.297592	0.270748	1	16	EMC2	Q15006
0.498958	0.0229272	-0.0712729	0.696835	-0.337984	-0.237502	0.018259	-0.412309	0.103191	-0.00345998	-0.105426	0.462127	0.227458	0.116078	-0.0817824	-0.627559	-0.00866704	-0.455068	0.091897	0.103299	1	6	EMC3	Q9P0I2
0.549815	0.57347	-0.471785	0.976074	-0.459746	-0.825995	0.134404	-0.880524	0.731229	-0.125558	0.0275682	-0.215592	-0.299119	-0.291087	0.228957	0.161536	0.173797	0.0993932	-0.261996	0.175157	1	8	EMC4	Q5J8M3
0.516196	0.310826	-0.206403	0.706457	-0.259178	0.0621017	-0.132749	-0.161745	0.390778	-0.317785	-0.0627361	-0.0756279	-0.0423256	-0.406873	-0.00609932	-0.295953	0.298148	-0.169477	0.0235542	-0.171108	1	9	EMC7	Q9NPA0
0.507188	0.407351	-0.0512992	0.403998	0.0168504	-0.413879	-0.336162	-0.088832	0.353606	-0.139421	0.0227212	0.102652	-0.10341	-0.150556	0.00712862	-0.0950194	0.00466433	-0.0681983	-0.386342	0.00695696	1	11	EMC8	O43402
0.259434	0.035736	-0.124306	0.297653	-0.0264302	0.378014	0.126924	0.0549506	0.0769176	-0.0475331	-0.134838	0.0938186	0.201919	-0.0771428	-0.22459	-0.148716	-0.00574121	-0.422161	-0.19128	-0.122627	1	45	EMD	P50402
1.35792	1.12793	0.0935677	0.618975	-0.0966332	0.312442	-0.408927	-0.0946648	-0.644309	-0.431298	-0.402211	-0.526366	-0.185933	-0.151008	0.017495	0.098975	-0.496101	0.0488194	-0.257453	0.0187824	1	10	EMG1	Q92979
-0.442696	-0.716307	0.320604	1.22048	-0.123138	-0.0569648	0.996842	0.213022	-1.11085	-0.676571	-0.969051	0.467732	0.954304	0.471729	-1.06058	0.120865	-0.31003	0.115103	0.00828943	0.577213	1	46	EMILIN1	Q9Y6C2
-0.161199	0.206885	-0.295476	1.34476	-0.2912	-1.26331	0.30003	-0.538362	-0.696552	0.183867	-0.187509	0.174758	1.04158	0.0132606	-0.992743	-0.3052	0.187392	-0.116374	0.439908	0.955489	1	5	EMILIN2	Q9BXX0
-0.404124	-0.774252	0.272687	0.379483	0.0622437	-0.0283592	0.361331	0.652553	-0.89905	-0.422401	-0.212992	0.33338	0.0397656	-0.0866411	-0.173863	0.190709	-0.0122039	0.0595934	-0.0600297	0.722169	1	7	EML1	O00423
-0.105095	-0.323206	-0.139667	-0.0764997	-0.0410687	-0.396566	-0.0468194	-0.252273	0.372341	-0.193081	0.322539	0.0300067	0.160397	0.0952018	0.43297	0.0663131	0.115954	-0.210243	0.153141	0.0356544	1	58	EML2	O95834
-0.466107	-0.61712	0.266256	-0.179501	0.269199	0.399791	0.156009	0.454433	-0.0362957	-0.199643	0.0379784	-0.16797	-0.179902	0.430097	-0.109275	0.32122	0.00412102	-0.0980652	-0.31878	0.0335552	1	20	EML3	Q32P44
-0.434363	-0.0775549	0.331146	-0.647839	0.314276	0.343902	-0.0407507	0.335882	-0.140999	0.291799	-0.210217	-0.0413458	-0.415045	0.32641	0.755203	0.297304	0.125139	0.178156	-0.741621	-0.549483	1	110	EML4	Q9HC35
-0.848403	-0.720412	NaN	NaN	-0.357017	NaN	NaN	NaN	NaN	0.495686	-0.554742	0.800058	0.16755	0.396969	-0.19524	0.0640514	-0.390511	-0.0215609	-0.0344154	1.19799	0.9999	3	EMP3	P54852
0.0323818	-0.180292	0.277371	0.646595	0.0464752	0.060809	0.757349	0.43637	-0.793018	-0.438919	-0.0740101	0.379786	0.463486	-0.577317	-0.497181	-0.473627	-0.0662576	NaN	NaN	NaN	1	3	EMSY	Q7Z589
0.699568	0.522925	-0.769081	1.34815	-0.763429	-0.146967	0.589773	-0.603285	0.104019	-0.356655	-0.150636	0.962517	0.538117	-0.931015	0.340552	-0.724382	-0.341444	-0.70635	0.0659029	0.321722	1	37	ENAH	Q8N8S7
0.550407	0.280284	NaN	NaN	-0.735975	NaN	NaN	NaN	NaN	-0.580841	NaN	NaN	0.370427	NaN	NaN	-0.919762	NaN	-1.0148	1.2491	0.801162	0.9965	2	ENAM	Q9NRM1
0.236266	-0.301237	-0.347635	1.06513	-0.375686	-0.0921683	-0.232147	-0.214065	-0.488681	-0.549568	0.178629	0.823407	0.8911	-0.403839	0.12632	-0.340692	-0.0652213	-0.708189	0.265419	0.532856	1	32	ENDOD1	O94919
-0.675625	0.053057	-0.290813	0.785511	0.271246	-0.066549	-0.200664	-0.147817	-0.549741	-0.543905	0.00923376	1.13906	-0.33457	-0.131235	-0.199569	0.117356	0.138939	0.0531905	0.407286	0.165612	1	14	ENDOG	Q14249
NaN	NaN	NaN	NaN	0.0336895	NaN	NaN	NaN	NaN	-0.693755	1.29277	0.265219	0.537805	-0.809459	1.33728	-0.344893	-1.61865	NaN	NaN	NaN	1	2	ENDOU	P21128
-0.520753	-0.420865	0.113127	0.224898	-0.595092	-0.155013	0.103022	0.24618	-0.420602	-0.247796	0.349351	0.239114	0.104586	-0.0591844	0.168317	0.224833	0.277892	-0.360082	0.168978	0.55909	1	9	ENG	P17813
NaN	NaN	NaN	NaN	-0.203713	NaN	NaN	NaN	NaN	-0.112361	-0.180435	-0.109922	0.23516	0.0163941	0.26601	0.2175	-0.128633	NaN	NaN	NaN	0.9999	1	ENGASE	Q8NFI3
0.297505	-0.0895357	0.12013	-0.840049	0.233991	-0.5055	0.201091	-0.214074	0.248588	-0.0340395	0.192855	-0.100844	0.246922	-0.104293	0.215962	0.154172	0.367309	0.103841	-0.362054	-0.131976	1	508	ENO1	P06733
0.61917	-0.847942	-0.271262	0.356126	0.0481213	0.448569	-0.056617	0.333451	-0.790376	-0.165672	-0.00679131	-0.471263	0.0895737	-0.0167763	-0.474008	0.188279	0.434872	0.126094	-0.0141174	0.470568	1	38	ENO2	P09104
0.18283	-1.13587	-0.937974	-0.877671	-0.212037	-0.195935	-0.257089	0.0641204	-1.3151	-0.106666	-0.696765	-0.330338	0.525775	-0.785388	-0.498677	-0.397092	2.39249	0.0489303	0.515258	4.0172	1	44	ENO3	P13929
0.395128	-0.224631	-0.173704	0.27675	-0.0721247	-0.216662	0.136083	-0.200453	0.0677717	0.301222	-0.317076	-0.0879004	0.301643	-0.155819	-0.190073	-0.105673	-0.500311	0.270565	0.384352	0.110912	1	23	ENOPH1	Q9UHY7
-0.0538008	-0.292717	0.0353201	0.296004	-0.0242836	-0.0431263	-0.691845	0.040468	-0.413884	0.713713	-0.369288	-0.292916	-0.332131	0.0982864	0.0850819	0.0429819	0.22773	0.0280388	0.745676	0.200693	1	3	ENOSF1	Q7L5Y1
-0.141373	-0.348672	0.496438	1.06831	-0.132556	-0.087026	0.322061	0.443631	-0.40759	-0.48586	NaN	NaN	-0.512648	NaN	NaN	-0.233031	NaN	-0.605604	0.422936	0.200989	1	2	ENPP1	P22413
-0.728734	-1.19258	0.846524	-0.457365	0.486445	-0.104683	0.238645	0.196537	-0.777025	-0.126375	0.0349965	-0.0982165	0.756433	0.785264	-0.685039	0.853218	-0.0280404	NaN	NaN	NaN	1	2	ENPP2	Q13822
0.0901725	-0.0799754	-0.579981	0.411477	-0.432326	-0.230613	-0.284518	0.134001	0.0627372	0.491886	-0.395498	-0.14809	-0.113387	0.723575	0.195912	0.733379	-0.578753	NaN	NaN	NaN	1	2	ENPP4	Q9Y6X5
0.685251	0.793005	-0.367611	-0.316484	-0.0345993	-0.187378	0.118437	0.0712967	1.16494	-0.892031	0.522177	-0.687246	-0.0883656	0.466532	0.632942	0.362074	0.203278	-0.346308	-0.867287	-1.23262	1	31	ENSA	O43768
-0.943474	-0.474728	0.114122	0.198532	-0.675745	0.643928	-0.259346	1.16607	-1.03061	-0.257191	0.209175	0.221922	-0.409668	0.140093	-0.0290435	0.229809	0.226507	-0.0595077	0.446935	0.542223	0.9996	15	ENTPD1	P49961
0.363762	-0.025927	0.628576	-0.00857773	-0.437069	-0.576649	0.360958	-0.318947	0.05644	-0.169232	0.237529	-0.294117	-0.0173496	-0.0821423	-0.381903	-0.0242199	0.329452	0.380817	-0.13521	0.113811	1	7	ENY2	Q9NPA8
0.0281177	-0.357388	-0.137389	0.401166	-0.373372	0.315691	0.251619	-0.183363	-0.769353	0.190887	-0.138556	0.682476	0.348632	-0.301846	-0.0478367	-0.402119	-0.567433	0.0401645	0.0927215	0.927181	1	8	EOGT	Q5NDL2
NaN	NaN	NaN	NaN	-0.275974	NaN	NaN	NaN	NaN	-0.111433	-0.0126396	-0.272294	-0.741086	0.480334	-0.00744873	0.466128	0.474412	NaN	NaN	NaN	1	1	EOMES	O95936
-0.282776	0.279054	-0.798833	0.532354	-0.641518	-0.647241	-0.375299	-0.513924	-0.646496	0.285582	0.459919	0.182649	0.61066	0.0758143	0.274078	-0.216064	-0.208594	0.329371	0.766779	0.534485	1	7	EP300	Q09472
-0.0762636	-0.0831377	0.111513	0.0917433	0.013357	0.277773	0.242792	0.0247095	-0.195641	0.186199	0.00718288	-0.557265	-0.17582	-0.0683729	0.1936	0.000655937	0.00582294	-0.209375	-0.109093	0.31962	1	21	EP400	Q96L91
-0.328449	-0.150566	-0.0301934	2.81631	-0.170239	0.217588	-0.168629	0.0140914	-1.01797	0.0147952	-0.928955	0.64402	-0.179493	-0.150236	-0.12196	-0.332779	-0.641319	-0.570334	1.2118	-0.127478	1	59	EPB41	P11171
-1.20472	0.105355	-0.158708	-0.263938	-0.0203811	0.090558	-0.0695907	0.0657243	1.59438	-0.845595	0.586593	-0.0359202	-0.777816	-0.670268	0.628642	-0.0484668	1.42151	-0.538535	0.638818	-0.49764	1	37	EPB41L1	Q9H4G0
[truncated: 5,322 more rows]

## Sheet: phosphosites log2 intensities
C2	R6	R3	C1	R4	NR5	R2	NR2	NR6	NR4	NR1	R7	R5	C3	NR8	C5	NR3	C4	R1	NR7	Batch	Amino Acid	MaxPepProb	Position	Index	Site	Gene	SiteID	ProteinID	Peptide
[truncated: 10,423 more rows]
