# Supplementary material for: Proteome and phosphoproteome signatures of recurrence for HPV+ head and neck squamous cell carcinoma
Source: Commun Med (Lond). 2022 Jul 30;2:95. doi: 10.1038/s43856-022-00159-8 (PMC9338924; doi:10.1038/s43856-022-00159-8)
Supplement: Supplementary file 4 — Supplementary Data 3 [file 43856_2022_159_MOESM4_ESM.xlsx]

## Sheet: Figure 1b
sample	Component 1	Control	No recurrence	Future recurrence	Relapsed
C1	-0.534718	1.2459
C2	0.0359531	2.11189
C3	-0.404753	1.99348
C4	0.502333	1.98378
C5	0.750873	1.5522
P1	0.271466		0.306545
P2	0.120315		1.36855
P3	-1.29242		-0.556351
P4	-0.633534		0.70007
P5	0.435465		0.865601
P6	-0.591764		-0.467135
P7	-0.885654		-1.35677
P8	-0.352401		-0.0547507
R1	1.19478			-1.37266
R2	0.552594			-1.0476
R3	-0.0278406			-0.610486
R4	0.663016				-1.61772
R5	0.32489				-2.073
R6	-0.0846574				-1.7296
R7	-0.0439354				-1.24195

## Sheet: Figure 1c
gene	log(p)	log2 difference
A1BG	2.84119	1.22623
A2M	3.05548	1.51366
A2ML1	0.669472	-0.637086
AAAS	0.255971	-0.134787
AACS	0.580471	0.233924
AAGAB	0.558371	0.145875
AAK1	0.0862836	0.0279154
AAMDC	0.128612	-0.0906261
AAMP	0.0385927	-0.0117153
AAR2	0.0270645	0.0284433
AARS1	0.485002	-0.14654
AARS2	0.440878	-0.121512
AARSD1	0.465267	0.142204
AASDHPPT	0.242677	0.0672518
AASS	1.25928	-0.477748
AATF	0.521245	0.246666
ABAT	0.247588	-0.291299
ABCB10	0.149316	-0.0857888
ABCB6	1.5155	0.654086
ABCB7	1.79436	-0.328326
ABCB8	0.211947	-0.134498
ABCC1	0.0526731	-0.0443942
ABCC3	0.00495648	-0.00528479
ABCC4	0.373611	0.285781
ABCC5	0.325488	-0.235917
ABCD1	0.298654	-0.165486
ABCD3	0.19763	-0.0778682
ABCE1	0.503922	0.103728
ABCF1	0.696639	-0.181759
ABCF2	0.0197805	0.00884053
ABCF3	9.37301e-05	4.99636e-05
ABHD10	0.838827	-0.372423
ABHD11	0.0929081	-0.0491076
ABHD12	1.26297	-0.233312
ABHD14B	0.695351	-0.327766
ABHD16A	0.215225	-0.0483781
ABHD17B	2.02405	0.385877
ABHD4	0.245496	0.162799
ABHD5	0.487574	0.362052
ABI1	0.16893	0.0510683
ABI3	2.14903	-0.542212
ABI3BP	0.0532559	0.0870698
ABLIM1	1.18973	-0.439467
ABR	0.316359	-0.0838894
ABRACL	1.10906	-0.760345
ABRAXAS1	0.135941	0.144513
ABRAXAS2	0.667522	0.113101
ACAA1	0.498509	0.135005
ACAA2	0.150422	-0.105218
ACACA	1.98035	0.511255
ACAD10	0.771585	-0.219544
ACAD8	0.605966	-0.324852
ACAD9	0.151455	-0.0948155
ACADM	0.778505	-0.2371
ACADS	0.451899	-0.305657
ACADSB	0.0179729	0.0155762
ACADVL	0.420769	-0.151824
ACAP1	0.237106	-0.11676
ACAP2	2.40356	-0.622705
ACAT1	0.139658	0.121027
ACAT2	0.389951	-0.166554
ACBD3	0.98745	0.251095
ACBD5	0.218206	0.14882
ACBD6	0.515159	0.204146
ACE	0.0593606	-0.0727276
ACIN1	0.976233	-0.290137
ACLY	1.75728	0.440171
ACO1	0.269752	0.146486
ACO2	1.80543	-0.424137
ACOT1	0.279373	0.201439
ACOT11	0.294589	-0.305935
ACOT13	0.208829	-0.109535
ACOT7	0.25223	0.110868
ACOT8	1.69582	0.258074
ACOT9	0.0144598	-0.0070281
ACOX1	1.43047	0.35098
ACOX3	0.275182	-0.0958583
ACP1	1.4595	0.377255
ACP2	1.04513	0.309888
ACP3	0.426581	-0.463523
ACP5	1.44762	-0.403021
ACP6	0.00840009	-0.00946307
ACSF2	0.990782	-0.424507
ACSF3	1.52569	-0.351059
ACSL1	1.78822	0.926568
ACSL3	0.0142038	-0.00477813
ACSL4	0.308268	0.139414
ACSL5	0.509732	-0.151365
ACSS1	1.02364	-0.49302
ACSS2	0.513251	0.303965
ACTA1	0.0415483	0.0778801
ACTA2	0.99055	0.881195
ACTB	0.145771	-0.0606614
ACTG1	0.542123	-0.249055
ACTL6A	1.21077	-0.373183
ACTL8	1.43447	1.27932
ACTN1	1.54631	0.79245
ACTN2	0.0612334	-0.1612
ACTN4	0.000236329	-0.000108961
ACTR10	0.494584	-0.0746108
ACTR1A	1.61056	0.169776
ACTR1B	0.297915	0.124761
ACTR2	0.910659	-0.254382
ACTR3	0.485294	-0.169168
ACTR3B	0.166552	-0.16167
ACTR6	0.860454	0.513041
ACTR8	2.16271	-0.552345
ACY1	0.0405547	0.0276582
ACYP1	0.514508	-0.216406
ACYP2	0.290824	-0.253638
ADA	0.1626	-0.095521
ADA2	0.507392	-0.434512
ADAM10	0.581611	0.112108
ADAM15	0.860529	0.440127
ADAM17	0.76025	0.276751
ADAM28	3.3019	-0.945757
ADAM9	1.19438	0.380827
ADAMTSL4	0.766648	0.409753
ADAR	0.232955	-0.0880142
ADARB1	0.389833	0.504933
ADD1	0.0825755	0.0415812
ADD2	0.685942	0.899573
ADD3	0.989288	-0.238738
ADGRE2	1.80909	0.926302
ADGRE5	0.101031	-0.0481237
ADGRG1	0.216116	0.254977
ADH1B	0.0392575	-0.110885
ADH1C	0.112368	-0.206797
ADH5	0.00120918	0.000732454
ADH7	0.343902	-0.402226
ADI1	1.27902	0.497602
ADIPOQ	0.566573	0.820925
ADK	1.20759	-0.324715
ADNP	0.561899	-0.211902
ADO	1.48721	-0.258491
ADPGK	0.660401	0.210305
ADPRH	0.285323	-0.135158
ADPRS	0.0852013	-0.0210749
ADRM1	0.358765	-0.0924337
ADSL	0.214358	0.0785814
ADSS2	0.0269977	0.0133486
AEBP1	2.669	1.69807
AFAP1	0.119615	0.146326
AFAP1L2	0.0627025	0.0567503
AFDN	0.7877	-0.136817
AFG1L	0.0586846	-0.0275386
AFG3L2	0.518432	-0.188608
AFM	0.745125	0.568686
AFTPH	0.0884974	-0.0881997
AGA	0.220119	-0.0939291
AGAP2	0.197264	-0.183031
AGAP3	0.369824	0.158925
AGFG1	0.798409	-0.261721
AGFG2	0.138028	-0.13787
AGK	0.824566	-0.165779
AGL	0.00879602	-0.00617713
AGO1	0.833774	-0.222104
AGO2	0.721013	0.163813
AGPAT1	0.591392	0.139633
AGPAT2	0.861785	0.499879
AGPAT3	0.060851	-0.0305191
AGPAT5	0.0576535	0.0618671
AGPS	2.42447	0.542565
AGR2	0.512213	0.969435
AGRN	2.06892	0.695503
AGT	2.19794	1.10541
AGTRAP	0.964065	0.491798
AHCTF1	0.0297898	0.0146033
AHCY	0.150722	-0.0617514
AHCYL1	1.47554	-0.216011
AHCYL2	0.184716	-0.247345
AHDC1	2.49954	-0.632737
AHNAK	0.281759	-0.131682
AHNAK2	1.58774	1.00096
AHR	0.45339	-0.327047
AHSA1	0.209678	0.0829026
AHSG	0.572009	0.327962
AIDA	0.292409	-0.115841
AIF1	0.450076	0.260946
AIFM1	0.494178	-0.135598
AIMP1	0.662485	0.0534141
AIMP2	2.19584	0.369113
AIP	2.47356	-0.407819
AJUBA	2.32325	0.648415
AK1	0.225427	0.240806
AK2	0.022601	0.0105362
AK3	0.544841	0.249265
AK4	0.990305	0.540684
AKAP10	1.4019	0.326234
AKAP11	0.0513494	-0.0429348
AKAP12	0.101452	0.11748
AKAP13	1.75097	-0.273547
AKAP17A	1.27777	-0.354609
AKAP2	0.21893	-0.160946
AKAP8	0.956962	-0.259157
AKAP8L	2.38314	-0.406487
AKAP9	0.311456	-0.10689
AKR1A1	1.56953	-0.527284
AKR1B1	0.369461	-0.179194
AKR1B10	1.67202	1.69038
AKR1C2	0.992565	0.62826
AKR1C3	0.611908	0.457242
AKR7A2	0.501193	-0.12232
AKT1	0.277426	-0.0967734
AKT1S1	0.14052	0.0678529
AKT2	1.04411	0.398298
ALAD	1.20387	0.774154
ALCAM	0.208033	0.238877
ALDH16A1	3.64902	-0.320092
ALDH18A1	0.192668	0.114559
ALDH1A1	0.103102	0.170087
ALDH1A3	0.839626	0.661515
ALDH1B1	0.467523	0.293231
ALDH1L1	0.10147	0.160473
ALDH1L2	0.747232	0.609506
ALDH2	1.12961	-0.604702
ALDH3A1	0.0438188	0.0809493
ALDH3A2	0.0940248	-0.0615264
ALDH4A1	1.13809	-0.447898
ALDH5A1	2.44049	-0.520067
ALDH6A1	0.162833	-0.13486
ALDH7A1	0.139238	0.118319
ALDH9A1	0.979703	-0.458926
ALDOA	0.00788719	-0.00508597
ALDOC	0.376747	0.130046
ALG1	0.241686	-0.146915
ALG12	0.357077	-0.124309
ALG13	0.544989	0.234917
ALG2	0.352299	0.11204
ALG5	0.525829	-0.218778
ALKBH4	0.0721143	0.0773338
ALKBH5	0.298165	0.126676
ALMS1	0.0517842	0.044935
ALOX12	1.07926	0.40792
ALOX15B	1.17773	0.331338
ALOX5	1.16802	0.538854
ALOX5AP	0.312209	0.265677
ALPL	0.309561	0.202717
ALYREF	1.04349	-0.332304
AMBP	2.3472	1.16228
AMDHD2	0.404247	-0.130758
AMER3	1.7879	1.48472
AMFR	0.6485	-0.202578
AMOTL2	0.223556	-0.208675
AMPD2	0.158959	-0.0593948
AMPD3	0.14273	-0.106231
ANAPC1	0.124194	0.0585207
ANAPC2	0.169721	0.1041
ANAPC4	0.0668666	0.0388245
ANAPC5	0.491029	0.365215
ANAPC7	0.970664	0.40049
ANG	2.84458	1.45343
ANGEL2	0.216189	-0.232796
ANK1	1.56497	1.34943
ANK2	0.58097	-0.507093
ANK3	0.260488	-0.132833
ANKFY1	0.299517	-0.0948671
ANKHD1	0.126072	0.0247793
ANKLE2	0.751639	0.248933
ANKMY2	0.969481	0.271003
ANKRD10	0.335042	-0.16738
ANKRD13A	0.346979	-0.11893
ANKRD17	0.934047	1.11399
ANKRD2	0.0425758	-0.0957302
ANKRD22	0.880439	-0.367711
ANKRD27	0.512148	0.199597
ANKRD28	0.701368	0.202793
ANKRD35	0.198061	-0.117117
ANKRD44	1.40571	-0.363307
ANKRD49	0.104454	-0.0539867
ANKS1A	0.771776	0.599338
ANKZF1	0.428538	0.189155
ANLN	0.322764	0.203043
ANO10	2.07539	0.476139
ANO6	0.890503	0.340722
ANP32A	1.66001	-0.320985
ANP32B	1.41516	-0.420692
ANP32E	1.35065	-0.488155
ANPEP	2.27175	1.1018
ANTXR2	0.0710829	-0.0450947
ANXA1	0.10663	0.105763
ANXA11	1.09617	0.300214
ANXA2	2.15103	0.534604
ANXA3	3.78398	2.10555
ANXA4	1.83826	0.510681
ANXA5	1.93302	0.560717
ANXA6	0.0864149	-0.0666407
ANXA7	0.414723	0.117757
ANXA8	1.49425	1.30657
ANXA8L1	0.824773	0.539967
ANXA9	0.354115	-0.241204
AOAH	1.34065	-0.517895
AOX1	0.00760184	0.016838
AP1B1	1.24471	-0.191301
AP1G1	0.130535	0.0414144
AP1G2	0.0225081	0.0116946
AP1M1	0.233363	0.055286
AP1M2	0.383241	0.250749
AP1S1	0.657955	0.233212
AP1S2	0.7315	0.383705
AP2A1	0.194728	-0.061932
AP2A2	0.253377	0.101859
AP2B1	0.544666	0.158779
AP2M1	0.712869	0.152622
AP2S1	1.04616	0.293642
AP3B1	0.11684	-0.0272945
AP3D1	0.486346	-0.0979385
AP3M1	0.390966	-0.112399
AP3M2	0.0979295	-0.109123
AP3S1	0.0411183	0.0278967
AP4E1	0.286185	-0.177706
AP4M1	0.999739	-0.46867
AP4S1	1.09598	0.581641
AP5B1	0.367369	-0.0973167
APAF1	0.32737	0.134384
APBA3	1.2745	0.428549
APBB1IP	0.958386	-0.424269
APCS	2.28665	1.56469
APEH	0.822543	0.242177
APEX1	2.36437	-0.388155
API5	0.885234	-0.246277
APIP	0.833015	0.203452
APLF	1.79357	-0.865918
APMAP	2.55131	0.679155
APOA1	2.11876	1.1362
APOA2	1.02622	0.683723
APOA4	1.32104	0.811171
APOB	2.41087	0.916831
APOBEC2	0.192748	-0.579635
APOBEC3A	0.304588	-0.103195
APOBEC3B	0.323639	0.136579
APOBEC3C	0.463955	-0.256687
APOBEC3F	1.422	-0.624367
APOBEC3G	1.02391	-0.334801
APOBR	0.496999	0.241826
APOC1	2.0567	1.10366
APOC2	1.99864	1.12477
APOC3	2.06671	0.877289
APOD	2.19157	1.13395
APOE	2.69877	1.1464
APOF	3.21726	1.53257
APOH	3.08986	1.63667
APOL1	1.16132	0.542585
APOL2	0.141889	0.130673
APOL3	0.275741	-0.193187
APOM	2.87583	0.820636
APOO	0.122374	0.059472
APOOL	0.194246	0.117339
APP	2.68189	0.686254
APPL1	0.169219	-0.0508317
APPL2	0.0443452	0.0336175
APRT	0.0369989	-0.0205628
AQP1	0.224129	0.265442
AQP3	1.14632	0.521447
AQR	1.06809	-0.275185
ARAF	0.234114	-0.0684765
ARAP1	1.68332	0.313728
ARCN1	0.679126	0.235407
ARF1	0.958763	0.368716
ARF4	1.45052	0.814591
ARF5	0.745744	0.367082
ARF6	0.00310362	0.00138249
ARFGAP1	0.0531986	-0.0200931
ARFGAP2	0.255468	-0.0723833
ARFGAP3	0.333874	0.0966121
ARFGEF1	0.099899	-0.0308545
ARFGEF2	0.89889	-0.122531
ARFIP1	1.64608	0.287359
ARFIP2	0.66348	0.313099
ARFRP1	1.07654	0.290735
ARG1	4.09324	2.06047
ARGLU1	0.749079	-0.31282
ARHGAP1	1.1906	0.272319
ARHGAP12	0.373591	0.22173
ARHGAP15	0.303108	-0.173125
ARHGAP17	1.01958	-0.197588
ARHGAP18	0.144329	-0.0692418
ARHGAP21	1.07854	0.468476
ARHGAP23	1.5311	1.02674
ARHGAP24	0.303501	0.264609
ARHGAP25	1.36412	-0.576625
ARHGAP26	0.00329652	-0.002861
ARHGAP27	0.317229	-0.0899548
ARHGAP30	1.78372	-0.540036
ARHGAP35	0.801753	0.18404
ARHGAP4	0.473687	-0.189197
ARHGAP45	0.79608	-0.376417
ARHGAP5	0.446769	-0.132478
ARHGAP6	1.18782	0.640532
ARHGAP9	0.0492008	0.0348481
ARHGDIA	0.396578	0.165318
ARHGDIB	0.810243	-0.443965
ARHGEF1	0.608296	-0.18416
ARHGEF10L	0.563613	-0.347432
ARHGEF11	0.0291626	0.0198619
ARHGEF12	0.101718	-0.0623835
ARHGEF16	0.0117542	0.0104442
ARHGEF18	1.0916	-0.258696
ARHGEF2	0.744384	-0.185221
ARHGEF37	0.448284	0.264158
ARHGEF5	0.234121	0.112782
ARHGEF6	1.10615	-0.474905
ARHGEF7	0.836628	-0.251589
ARID1A	0.503533	0.10125
ARID1B	1.10242	-0.325649
ARID2	0.313695	-0.201423
ARID4A	0.483795	0.442072
ARIH1	0.134605	0.0420569
ARIH2	1.41824	0.340299
ARL1	1.34315	0.345049
ARL15	0.534271	0.314409
ARL2	1.53814	0.463388
ARL3	0.733207	-0.260769
ARL6IP1	0.234931	0.123847
ARL6IP4	0.829202	-0.336859
ARL6IP5	0.210732	-0.116163
ARL6IP6	1.11269	-0.332685
ARL8A	1.86452	0.351687
ARL8B	0.236154	0.139164
ARMC1	1.22407	0.271172
ARMC10	0.153483	0.0792045
ARMC6	0.0144375	0.00569924
ARMC8	0.263589	-0.171419
ARMCX3	0.1024	-0.0415341
ARMH3	0.166296	0.0825855
ARMT1	0.0887808	-0.0278476
ARPC1A	0.613433	-0.222198
ARPC1B	0.139174	-0.0789507
ARPC2	0.0629397	0.0285799
ARPC3	0.238133	0.140969
ARPC4	0.400058	0.222631
ARPC5	0.229134	-0.0980804
ARPC5L	0.73288	-0.212846
ARPIN	0.0952851	0.0280848
ARPP19	0.336476	0.209753
ARRB1	0.297767	-0.151328
ARRB2	0.708564	0.320878
ARSA	1.95523	0.376022
ARSB	0.962559	0.436476
ASAH1	1.43515	0.419702
ASAP1	0.938302	0.356588
ASCC1	0.74015	0.529605
ASCC2	0.154535	-0.0508867
ASCC3	0.0197065	-0.00707207
ASF1A	0.691142	-0.35706
ASF1B	1.06799	-0.406935
ASH1L	1.69014	0.749251
ASH2L	0.782596	-0.224687
ASL	0.587426	0.174233
ASMTL	0.933018	-0.33114
ASNS	0.203671	-0.064977
ASPH	1.05223	0.446404
ASPN	1.3607	1.32173
ASPSCR1	0.563488	-0.234803
ASS1	0.181801	0.275284
ASTN2	0.637293	-0.296781
ASXL2	0.720051	-0.3785
ATAD1	1.25162	-0.289216
ATAD2	0.243342	-0.151188
ATAD2B	0.0799298	0.0502777
ATAD3A	6.41615e-05	2.85059e-05
ATAD3B	0.257675	-0.0890246
ATE1	0.540363	-0.105307
ATF1	0.450117	-0.313707
ATF7	0.348693	-0.115776
ATF7IP	1.25814	-0.500605
ATG16L1	0.140354	0.0740491
ATG3	0.23712	-0.101618
ATG4A	0.325291	0.204352
ATG4B	0.00436732	0.0018706
ATG5	0.338357	-0.119763
ATG7	0.24737	-0.0774022
ATIC	0.325268	-0.160126
ATL2	0.243787	0.110903
ATL3	1.04087	0.247067
ATM	1.37638	-0.401451
ATOX1	0.544359	-0.371774
ATP11B	0.260223	0.152206
ATP11C	2.60681	-0.608437
ATP13A1	0.757831	-0.152983
ATP13A3	0.169218	-0.158993
ATP1A1	0.381254	-0.184337
ATP1B1	0.000464	-0.000377417
ATP1B3	0.790393	-0.366552
ATP2A1	0.204043	-0.41552
ATP2A2	0.163516	-0.0960632
ATP2A3	0.0588965	0.0603037
ATP2B1	0.14488	0.0586835
ATP2B4	0.199268	-0.0711446
ATP2C1	0.0581237	-0.0353801
ATP5F1A	0.0822428	-0.0235266
ATP5F1B	0.757388	0.15222
ATP5F1C	0.236862	-0.0549665
ATP5F1D	0.151174	-0.0730035
ATP5F1E	0.0833956	-0.0603786
ATP5IF1	0.105095	-0.05289
ATP5MC1	1.25752	0.735354
ATP5ME	0.0110536	-0.0067905
ATP5MF	0.486079	0.273173
ATP5MG	0.553661	0.262687
ATP5MJ	0.765221	0.240306
ATP5MK	0.673194	0.453924
ATP5PB	0.492202	0.429507
ATP5PD	0.207432	0.137927
ATP5PF	0.134923	0.0801339
ATP5PO	0.0824614	0.0548036
ATP6AP1	0.479074	0.223815
ATP6AP2	0.816014	0.770163
ATP6V0A1	1.80833	0.563278
ATP6V0A2	0.560037	0.18619
ATP6V0D1	1.70279	0.763356
ATP6V1A	1.0151	0.160589
ATP6V1B2	1.79656	0.261101
ATP6V1C1	1.20783	0.248508
ATP6V1D	0.528922	0.126496
ATP6V1E1	1.52837	0.239866
ATP6V1F	0.402295	0.465433
ATP6V1G1	0.865322	0.367199
ATP6V1H	0.252883	0.0691307
ATP9A	0.529703	0.291744
ATPAF1	0.0468694	0.018643
ATPAF2	0.521694	0.255845
ATR	0.733761	0.659758
ATRN	0.851145	0.273607
ATRX	0.063509	-0.0220148
ATXN10	0.736746	-0.178032
ATXN2L	0.0644161	0.0239445
ATXN3	0.210449	-0.202022
AUH	0.547411	-0.286421
AUP1	0.408678	0.160576
AURKB	0.472923	0.446394
AVEN	0.701746	0.26245
AVL9	0.662084	0.196891
AZGP1	1.7131	1.46038
AZU1	3.4401	2.22615
B2M	0.0219538	-0.0318564
B3GAT3	0.204728	0.0823327
B3GLCT	0.0180575	0.011965
B4GALT1	1.27532	0.426682
B4GALT4	0.501492	-0.229872
B4GALT5	0.654563	0.690769
BABAM1	1.19489	-0.116884
BABAM2	0.325225	-0.0814336
BACH1	0.212349	0.202559
BAD	0.104001	-0.0790063
BAG1	0.729391	0.218445
BAG2	1.03737	0.586677
BAG3	0.144073	0.0589934
BAG4	0.0465612	0.0248112
BAG5	0.118804	-0.0302732
BAG6	0.109931	-0.027665
BAHD1	0.292041	0.253854
BAIAP2	0.254782	-0.179815
BAIAP2L1	0.789359	0.497168
BAK1	0.859384	0.306278
BANF1	0.468698	0.257385
BANK1	0.868301	-0.519373
BAP18	3.72518	-0.602804
BASP1	0.0632942	-0.049604
BAX	0.536771	-0.32058
BAZ1A	0.397937	0.232339
BAZ1B	0.724056	-0.283048
BAZ2A	0.0585359	-0.0421262
BBC3	0.104871	-0.0499383
BBX	0.0956331	-0.0433735
BCAM	0.246245	0.21584
BCAP29	0.366895	0.141998
BCAP31	1.50507	0.271932
BCAR1	0.388446	0.186684
BCAS2	0.0104786	0.00496273
BCAS3	0.877515	0.278059
BCAT1	0.285733	-0.367843
BCAT2	1.14066	-0.303232
BCCIP	0.153608	0.0803634
BCKDHA	0.449478	-0.216349
BCKDHB	1.13006	-0.531304
BCKDK	0.31995	0.151905
BCL10	1.84591	-0.59127
BCL11A	0.843331	-0.410413
BCL11B	0.191813	0.0822831
BCL2	0.732734	-0.847568
BCL2L1	0.844334	0.529106
BCL2L13	0.524927	0.192068
BCL3	0.813647	-0.305739
BCL7B	0.230584	-0.138635
BCL7C	0.132292	-0.0856479
BCL9L	1.10057	0.671367
BCLAF1	1.6164	-0.351905
BCR	0.237144	-0.106807
BDH1	0.727074	-0.436848
BDH2	0.0978665	0.078591
BECN1	0.154842	0.121076
BEND3	0.767978	0.664759
BET1	0.586445	-0.329175
BGN	2.08606	1.67866
BHLHA15	0.115074	0.102341
BICD2	0.60721	0.314509
BICDL2	0.192741	-0.221127
BID	0.934372	-0.305102
BIN1	0.179314	-0.204203
BIN2	0.14529	0.0822663
BIN3	0.947323	0.315002
BIRC2	0.00271713	0.00219051
BIRC5	0.188731	0.20864
BIRC6	0.629355	0.141317
BLMH	0.40268	-0.142399
BLNK	0.607065	-0.263577
BLOC1S1	0.0995401	0.0459991
BLOC1S2	0.0847365	-0.119136
BLOC1S3	0.0439422	0.0126396
BLOC1S4	0.48232	0.176353
BLOC1S5	0.494999	-0.2203
BLVRA	0.0958405	0.0397941
BLVRB	1.61396	0.8012
BMI1	0.653136	-0.191095
BMP2K	0.04234	-0.0226119
BMS1	0.0289167	0.0134638
BOD1L1	1.4563	-0.355288
BOLA2	0.262879	-0.189806
BOLA3	0.0564068	-0.0515885
BOP1	0.0432612	-0.0119687
BORCS5	0.0373299	-0.0193308
BORCS6	0.211627	-0.0938604
BPGM	1.80075	1.11285
BPHL	0.0862313	0.0462676
BPI	3.9665	2.83529
BPNT1	0.406598	-0.170515
BPNT2	1.5985	0.561026
BPTF	0.0820928	0.0518437
BRAF	0.0417071	0.0264146
BRAP	0.0596591	-0.0446236
BRAT1	0.878763	0.260417
BRCC3	0.757132	0.323981
BRD1	0.674233	-0.215918
BRD2	0.463848	-0.201089
BRD3	1.08485	-0.415063
BRD4	1.73829	-0.445856
BRD7	0.119902	0.0472633
BRD8	0.379158	0.269284
BRD9	0.0647344	-0.0400912
BRI3BP	0.205548	-0.0906348
BRIX1	0.894767	0.320576
BRK1	0.309043	0.257807
BRMS1L	0.619271	-0.206621
BROX	0.0195709	0.0117303
BRPF1	0.597959	-0.352141
BSDC1	0.218583	0.0782025
BSG	2.26967	0.675496
BST1	3.63029	1.88971
BST2	0.108698	-0.0714893
BTAF1	0.424849	-0.148605
BTD	2.20027	0.560958
BTF3	0.780788	-0.224884
BTF3L4	0.0480068	-0.016536
BTK	0.133713	-0.0967156
BTN3A1	0.0541444	0.0489653
BTN3A3	0.681328	-0.176132
BUB1B	0.772305	0.399132
BUB3	1.4098	-0.301288
BUD13	0.809219	0.58014
BUD23	0.0841328	0.0491541
BUD31	1.5997	-0.232284
BYSL	0.105607	0.0456912
BZW1	0.200035	0.0965755
BZW2	0.42677	0.17788
C11orf54	0.391681	-0.182421
C11orf68	0.787363	-0.204984
C11orf98	0.085762	-0.0362324
C12orf29	0.0189414	0.0183978
C12orf57	0.210257	0.330082
C17orf75	1.06351	0.234756
C18orf25	1.85612	-0.583174
C18orf63	0.555683	0.183814
C19orf47	0.251046	0.148853
C19orf53	1.12092	-0.873961
C1QA	3.64214	2.08165
C1QB	3.48964	1.76158
C1QBP	0.159447	0.0764229
C1QC	2.66895	1.4716
C1R	3.69208	1.50939
C1S	3.49742	1.71737
C1orf198	1.5999	0.440201
C1orf50	0.382211	0.212209
C1orf52	0.315551	0.392616
C2	2.13128	1.05062
C20orf27	2.99463	0.590996
C2CD5	1.22461	-0.356495
C2orf49	0.00165273	-0.000710034
C3	3.42589	1.27241
C3orf22	0.135479	-0.0429769
C4A	3.6566	1.51096
C4B	2.38288	1.2837
C4BPA	4.62068	2.45501
C4BPB	4.60278	2.17601
C5	4.23967	2.16191
C5orf22	0.0353957	-0.0290323
C5orf24	0.230804	-0.211952
C5orf51	0.961816	0.228365
C6	4.10217	2.05561
C6orf132	0.101191	-0.0779197
C6orf47	0.0449609	-0.0397562
C7	3.68436	2.26069
C7orf25	0.381374	-0.44287
C7orf26	1.61989	0.31261
C7orf50	0.397371	0.207427
C8A	3.87766	1.95953
C8B	4.03549	2.15619
C8G	3.7695	1.45008
C8orf82	0.0565833	-0.0182092
C9	4.20247	2.34413
C9orf64	0.508899	-0.176937
C9orf78	0.445255	0.508675
CA1	2.11675	1.8444
CA12	1.46682	0.958728
CA13	0.13362	-0.116507
CA2	3.24096	2.12838
CA3	0.368134	0.74577
CA9	1.26268	2.0624
CAB39	0.525205	0.259672
CAB39L	0.253172	0.151721
CACNA2D1	0.0993494	0.0826808
CACNG6	0.175558	0.0608792
CACTIN	0.255444	0.155242
CACYBP	0.242043	0.168713
CAD	0.203863	-0.0558078
CADM4	0.888801	-0.518706
CALB1	1.26283	0.897116
CALCOCO1	0.970093	0.31132
CALCOCO2	0.0958022	-0.018253
CALD1	0.799843	0.464243
CALM1	0.314228	0.325307
CALML3	0.100791	-0.114492
CALML5	0.257253	-0.374142
CALR	0.0488362	0.0126949
CALU	1.34575	0.517879
CAMK1	0.198195	0.304459
CAMK1D	1.14517	-0.354603
CAMK2D	0.625295	0.2206
CAMK2G	0.436388	-0.199221
CAMK4	0.00131295	0.00166151
CAMKK2	0.415459	0.177947
CAMP	4.41736	2.7667
CAMSAP1	0.620055	-0.246512
CAMSAP2	0.218062	0.0911434
CAMSAP3	0.483268	-0.301695
CAND1	0.939355	-0.151042
CANT1	0.949769	0.537525
CANX	1.09134	0.25113
CAP1	0.152988	0.0591218
CAP2	0.34707	0.393933
CAPG	0.582896	-0.262933
CAPN1	0.607334	-0.132338
CAPN2	0.250677	-0.149814
CAPN7	0.236087	0.0699934
CAPNS1	0.397164	0.159918
CAPNS2	0.614036	-0.480186
CAPRIN1	0.186927	-0.0838604
CAPZA1	0.353399	-0.107529
CAPZA2	0.290556	0.100742
CAPZB	0.475477	-0.114252
CARD11	0.0390687	0.035504
CARD19	0.271135	0.182565
CARD6	0.0902993	0.0932255
CARD8	0.914016	-0.452998
CARD9	0.177589	0.146809
CARHSP1	0.421581	-0.15879
CARM1	0.270434	0.0934806
CARMIL1	0.217319	-0.087088
CARMIL2	0.141607	-0.132078
CARS1	0.31707	-0.0893764
CARS2	0.526413	-0.536849
CASC3	0.442209	0.16485
CASK	0.579956	0.2358
CASP1	0.955125	-0.332847
CASP10	1.00591	-0.375279
CASP14	1.22168	1.11354
CASP2	0.848094	-0.60457
CASP3	0.476331	-0.22225
CASP4	0.847887	0.164944
CASP6	0.501626	0.221427
CASP7	1.01266	-0.355839
CASP8	0.185255	0.0805056
CASQ1	0.0816404	-0.285526
CASQ2	0.647215	1.14483
CAST	0.30572	-0.128042
CASTOR2	0.449729	0.168238
CAT	2.25901	1.1756
CAV1	0.928691	0.88528
CAV2	1.155	1.05066
CAVIN1	0.655947	0.61934
CAVIN2	0.54475	0.450447
CAVIN3	0.905591	0.692078
CAVIN4	0.304921	0.939832
CBFB	1.34057	-0.307841
CBL	0.349123	0.146006
CBLC	0.236709	-0.12769
CBLL1	1.17188	-0.387689
CBR1	0.00680392	-0.00499129
CBR3	0.000731808	-0.000979349
CBR4	2.0954	-0.483544
CBSL	0.282123	0.287304
CBWD6	0.0425758	0.0192452
CBX1	1.01907	-0.360447
CBX3	0.593957	-0.2233
CBX4	0.0807567	0.106181
CBX5	1.4811	-0.643583
CBX7	0.180331	0.144026
CC2D1A	0.409582	-0.131768
CC2D1B	0.727139	0.273308
CCAR1	1.92481	-0.398949
CCAR2	1.61556	-0.372884
CCDC102A	0.0305494	-0.0247433
CCDC115	0.099134	0.0862915
CCDC117	0.405981	-0.175639
CCDC124	0.288393	-0.0744175
CCDC134	1.41754	0.37878
CCDC137	0.632277	0.397082
CCDC141	0.812308	0.365958
CCDC180	0.518426	-0.160332
CCDC186	0.14416	0.0833145
CCDC22	0.595282	0.15819
CCDC25	0.743561	-0.217915
CCDC28A	0.229248	0.219073
CCDC43	0.234324	-0.162169
CCDC47	1.04099	-0.145875
CCDC50	2.35618	-0.739663
CCDC51	1.32708	0.428935
CCDC6	0.139856	-0.0546517
CCDC71L	1.44948	0.3125
CCDC80	0.813043	0.491605
CCDC86	0.128632	0.0635921
CCDC88A	0.75221	-0.997551
CCDC88B	0.0156371	0.0101495
CCDC88C	0.217686	-0.121445
CCDC9	0.684201	-0.138342
CCDC90B	1.10699	0.59594
CCDC91	0.27421	0.12368
CCDC93	0.241816	0.0800164
CCDC97	2.53843	-0.51124
CCL21	0.393804	-0.430454
CCL5	1.84854	0.72435
CCM2	1.05579	0.58833
CCNA2	0.509817	0.439238
CCNB1	0.0789099	0.0709296
CCNDBP1	0.0892557	0.0826974
CCNH	0.581963	0.277849
CCNK	0.936607	0.28682
CCNT1	0.00578907	0.00546407
CCNYL1	1.64906	-0.433127
CCR1	0.214516	-0.152709
CCR6	1.39703	-1.24558
CCS	0.533625	0.190413
CCT2	0.969183	0.193146
CCT3	1.03067	0.189085
CCT4	1.5392	0.287978
CCT5	0.406943	0.0998961
CCT6A	0.620258	0.167738
CCT7	0.371673	0.0841085
CCT8	0.921271	0.180119
CCZ1B	0.331535	-0.0772272
CD109	1.02251	0.495958
CD14	0.157294	0.095244
CD151	3.32036	0.885674
CD163	0.45169	0.436268
CD163L1	1.81246	-0.884202
CD177	1.61055	1.32963
CD180	0.0746892	0.0447353
CD19	0.387482	-0.329922
CD2	4.77011	-1.7828
CD22	0.925437	-0.645841
CD247	0.812232	-0.7482
CD248	0.0872261	0.118139
CD276	2.35639	0.994068
CD2AP	0.450651	0.0817555
CD2BP2	0.347025	-0.0996036
CD300A	0.778087	-0.326464
CD34	0.0256805	-0.0365826
CD36	1.48886	1.43102
CD37	0.906058	-0.651558
CD38	0.949445	-0.490792
CD3D	1.64142	-0.626921
CD3G	3.5333	-1.24601
CD4	2.30103	-0.964198
CD40	0.583926	-0.282016
CD44	0.176661	0.0859791
CD46	0.072164	0.0374098
CD47	0.0978918	-0.0597574
CD48	2.12535	-0.926021
CD5	2.30188	-1.31469
CD53	0.306933	-0.204855
CD55	0.0160175	-0.0121944
CD59	0.427598	0.15659
CD5L	2.87176	1.3631
CD6	3.40961	-1.79136
CD63	1.27457	0.908679
CD68	0.559559	0.527933
CD70	0.54849	-0.327722
CD72	0.0404963	0.0334061
CD74	2.73176	-0.861252
CD79A	0.503363	-0.410409
CD79B	0.239303	-0.174147
CD81	0.684687	0.435973
CD82	0.0729743	-0.0441928
CD84	0.285919	-0.268544
CD8A	3.94736	-1.23791
CD9	0.0758034	0.0726115
CD93	0.494329	0.345283
CD99	1.8403	-0.695579
CDA	4.36525	1.78449
CDC123	0.359651	0.0987686
CDC16	0.821446	0.228639
CDC23	1.26748	0.642535
CDC26	0.147397	-0.133896
CDC27	0.637964	0.254897
CDC34	0.724214	0.204343
CDC37	1.34594	-0.258408
CDC37L1	1.20991	0.725363
CDC40	0.218186	-0.0932731
CDC42	0.407418	0.101236
CDC42BPB	1.89875	0.279176
CDC42BPG	0.0470216	-0.0340994
CDC42EP1	0.217657	-0.101686
CDC42EP4	0.749994	-0.325769
CDC5L	0.610561	-0.175899
CDC73	0.131033	-0.0769068
CDCA7L	0.157384	0.214635
CDCP1	0.294614	0.19872
CDH1	0.349032	-0.17778
CDH13	0.592483	0.568371
CDH3	0.0678349	-0.0581575
CDIPT	0.224995	0.147404
CDK1	0.402703	-0.298894
CDK11B	0.815826	-0.212176
CDK12	1.19274	0.372161
CDK13	0.220156	0.102788
CDK18	0.040956	0.043681
CDK19	1.77948	-0.581538
CDK2	0.277623	0.151255
CDK4	0.311826	-0.265971
CDK5	0.412559	-0.166313
CDK5RAP3	1.40161	-0.196083
CDK6	0.0774179	-0.0433992
CDK7	0.411832	0.154951
CDK9	0.988592	-0.249286
CDKAL1	1.00567	-0.566339
CDKN1B	2.33322	-0.446325
CDKN2A	0.193281	0.129479
CDKN2AIP	1.17251	-0.335441
CDKN2C	0.289152	-0.224545
CDS1	0.272954	-0.176644
CDS2	0.163847	0.0716643
CDV3	2.39707	-0.558354
CDYL	0.581594	0.411712
CEACAM1	1.23387	0.59761
CEACAM5	0.139925	0.176479
CEACAM6	1.33077	1.33926
CEACAM8	3.73056	1.39426
CEBPB	0.791115	0.33648
CEBPZ	2.09441	0.463468
CELF1	0.44956	0.121621
CELF2	1.34893	-0.451886
CELSR1	0.0271068	-0.01918
CELSR2	0.363358	0.279306
CEMIP2	0.433597	0.484191
CENPB	0.218896	0.0859092
CENPC	1.38267	-0.436589
CENPI	0.119572	0.065791
CENPM	0.314393	0.292969
CENPN	0.079394	-0.0399288
CENPO	0.388822	-0.253151
CENPU	0.680145	0.866509
CENPV	0.596949	-0.495901
CENPVL1	0.801485	-0.510736
CEP104	1.04796	-0.564706
CEP120	0.0994306	0.0660547
CEP131	1.156	0.525398
CEP135	0.213396	0.196902
CEP170	0.286609	0.0826341
CEP350	0.315779	0.187142
CEP41	0.642046	0.542639
CEP43	0.264718	-0.123943
CEP97	0.00022774	-0.000185832
CEPT1	1.03056	-0.336178
CERS2	1.11137	0.358593
CERS6	0.141651	-0.0735169
CERT1	0.316548	-0.0936998
CES1	0.958337	1.25699
CES2	0.181351	0.170279
CETN2	0.673713	-0.370274
CFAP20	0.410221	0.175947
CFAP298	0.00414275	0.00367696
CFAP54	0.0364052	0.0157913
CFB	3.95004	1.63961
CFDP1	0.121199	-0.0889491
CFH	3.3667	1.38693
CFHR2	3.77943	2.24086
CFHR5	3.60458	1.58537
CFI	3.34961	1.10705
CFL1	0.412572	-0.152868
CFL2	0.0396316	0.0503106
CFP	2.7743	1.76065
CGAS	0.1844	0.102343
CGGBP1	0.547168	-0.181637
CGN	0.430215	-0.340664
CHAF1A	0.355672	-0.404585
CHAF1B	0.525196	-0.27158
CHAMP1	1.17605	-0.368573
CHCHD2P9	0.705272	0.275706
CHCHD3	0.215609	0.0959951
CHCHD4	0.086378	0.0469555
CHCHD6	0.133218	-0.0913167
CHD1	0.00500014	-0.00395137
CHD1L	0.179809	0.0878501
CHD2	0.059963	-0.0220207
CHD3	2.09331	-0.597977
CHD4	0.806972	-0.269508
CHD8	0.27358	-0.1124
CHDH	0.391546	-0.426175
CHERP	1.36212	-0.387812
CHI3L1	2.12994	1.05457
CHID1	0.432194	0.16733
CHIT1	1.86046	1.1057
CHKB	0.580918	-0.208156
CHM	0.0425595	0.0243284
CHMP1A	0.0818604	0.0491428
CHMP1B	0.321908	0.167139
CHMP2A	0.986665	-0.50562
CHMP2B	0.207495	-0.0730544
CHMP3	0.405311	0.19766
CHMP4A	0.72441	-0.176811
CHMP4B	2.08106	0.313157
CHMP5	0.00716345	-0.00991094
CHMP6	1.29373	0.278988
CHMP7	1.28527	0.285269
CHORDC1	0.160208	0.0724352
CHP1	1.776	0.41134
CHRAC1	0.560344	-0.270798
CHST9	0.169978	-0.241748
CHTF18	0.409066	-0.149444
CHTF8	1.08874	-0.594297
CHTOP	0.179557	-0.0948024
CHUK	0.158686	0.104478
CHURC1	1.2311	0.647505
CIAO1	0.174721	0.0602255
CIAO2A	0.15801	0.0706946
CIAO2B	0.365201	0.244777
CIAO3	0.811459	-0.334007
CIAPIN1	0.319991	-0.0902964
CIB1	0.641936	0.234719
CIC	0.0211931	-0.0208398
CILP	0.361384	0.569426
CIP2A	1.4279	0.453186
CIR1	1.55653	0.559447
CIRBP	0.809117	-0.400995
CISD1	0.431657	-0.24529
CISD2	1.13719	0.351115
CISD3	0.0512467	-0.0544609
CIT	0.399909	-0.314929
CIZ1	0.378977	-0.162145
CKAP2	0.275675	0.174317
CKAP4	0.230855	0.0993619
CKAP5	0.297402	0.0649722
CKB	0.0229597	-0.0223759
CKM	0.0169324	-0.0598721
CKMT1A	0.170768	0.163688
CKMT2	0.0137306	0.0385347
CKS1B	0.051212	0.0708685
CLASP1	1.17055	-0.167403
CLASP2	0.798167	-0.142896
CLC	1.57901	1.44958
CLCA2	1.45064	0.911757
CLCA4	0.784857	-0.754275
CLCC1	0.690652	0.151241
CLCN3	0.701489	0.210199
CLCN5	0.180837	0.128655
CLCN7	0.337967	0.218277
CLDN1	1.26311	-0.672555
CLEC16A	0.627734	0.301268
CLEC3B	1.84997	1.10333
CLIC1	0.510497	-0.174943
CLIC2	0.829915	-0.382855
CLIC3	0.0547152	-0.0598194
CLIC4	0.178001	0.0922538
CLIC6	0.0887038	0.0966192
CLINT1	0.0904586	-0.0318731
CLIP1	0.0929439	0.0339957
CLIP2	0.312267	0.0870919
CLK1	0.67385	0.253807
CLN5	0.278336	0.202593
CLN6	0.538719	-0.358555
CLNS1A	0.960892	0.269867
CLP1	0.236043	-0.213983
CLPB	0.0960054	0.034514
CLPP	1.05996	0.336288
CLPTM1	1.34313	-0.276192
CLPTM1L	0.131168	-0.0684552
CLPX	0.137748	0.0385548
CLSTN1	2.24925	0.741851
CLTA	2.04562	0.428674
CLTB	0.0173952	-0.010788
CLTC	1.54703	0.215796
CLTCL1	0.192641	-0.103576
CLU	3.15037	1.73248
CLUH	0.052694	0.0275767
CLYBL	0.636217	-0.241014
CMA1	0.794372	0.740067
CMAS	0.0517094	0.0331302
CMBL	0.622144	0.504628
CMIP	0.402951	0.179158
CMPK1	0.00163828	-0.00114093
CMPK2	0.480957	0.155653
CMSS1	0.403564	0.175409
CMTM6	1.23249	0.375616
CMTR1	0.220442	0.0975921
CNBP	1.13577	-0.331519
CNDP2	1.14723	-0.27098
CNIH4	4.48933	0.965659
CNN1	0.696724	1.11328
CNN2	0.849543	-0.290622
CNN3	0.0489087	0.0373161
CNNM3	0.268563	0.0799183
CNNM4	0.535919	0.40841
CNOT1	0.506416	-0.0965055
CNOT10	0.0964637	0.0254535
CNOT11	0.0642072	0.0232642
CNOT2	0.0592632	0.0543832
CNOT3	0.328395	-0.079297
CNOT4	1.10119	0.282291
CNOT6L	0.349847	-0.075286
CNOT7	0.266073	0.155787
CNOT8	0.103993	0.0956356
CNOT9	0.487887	0.204071
CNP	0.411465	-0.122218
CNPY2	1.39389	0.257592
CNPY3	0.0605022	0.0288208
CNPY4	0.314345	0.0933951
CNRIP1	0.522117	0.374608
CNST	1.85688	0.469879
CNTN1	0.565347	-0.335987
CNTRL	0.00650744	0.00831662
COA7	0.21711	-0.133019
COASY	0.100802	-0.0514429
COBL	0.564985	1.14638
COBLL1	0.405262	-0.197252
COCH	0.938895	1.01005
COG1	0.578428	0.269549
COG2	0.459287	0.150459
COG3	1.1189	0.288047
COG4	0.0652826	-0.0734332
COG5	0.57147	0.143131
COG6	0.095351	0.0707171
COG7	0.288976	-0.122134
COG8	0.126651	-0.0694837
COIL	0.291061	-0.121809
COL12A1	3.48818	2.38766
COL14A1	0.760133	0.817269
COL15A1	0.504326	0.573289
COL16A1	0.262495	0.34286
COL17A1	0.311564	0.373208
COL18A1	1.08335	0.52587
COL1A1	1.79787	1.4369
COL1A2	1.95911	1.40972
COL2A1	1.34228	1.16552
COL3A1	1.17845	1.15014
COL4A1	2.8304	0.717484
COL4A2	2.74361	1.12971
COL5A1	2.29934	1.55065
COL5A2	1.51139	1.36738
COL5A3	3.31921	1.45808
COL6A1	2.48558	1.39849
COL6A2	2.46175	1.4877
COL6A3	2.67496	1.46544
COL7A1	0.888123	0.499953
COLGALT1	0.518287	0.263563
COMMD10	0.326641	0.18123
COMMD2	0.128558	0.177274
COMMD3	0.67937	0.397935
COMMD4	0.28501	0.109686
COMMD6	1.08795	0.280477
COMMD9	0.850595	0.395634
COMP	0.774656	1.10851
COMT	0.43896	-0.142556
COMTD1	0.039607	-0.0367763
COPA	0.295995	0.106546
COPB1	0.526343	0.145785
COPB2	0.51831	0.161503
COPE	0.817749	0.348813
COPG1	0.429608	0.154265
COPG2	0.750403	0.113437
COPRS	0.199484	-0.0988516
COPS2	0.746879	-0.129357
COPS3	0.29145	0.0642312
COPS4	1.19193	0.326989
COPS5	1.55806	0.33527
COPS6	0.238644	-0.0650297
COPS7A	0.810025	0.455211
COPS7B	0.533234	0.147776
COPS8	0.710801	0.236318
COPZ1	0.341463	0.241659
COQ3	0.493184	-0.249379
COQ5	0.0435099	0.0180962
COQ6	0.904379	-0.13214
COQ7	0.0849219	0.0626663
COQ8A	0.731539	-0.467941
COQ8B	0.276503	-0.16398
COQ9	0.244741	-0.171729
CORO1A	1.35383	-0.670156
CORO1B	0.587733	-0.123395
CORO1C	0.403332	0.131055
CORO2A	0.952273	-0.390915
CORO7	1.14852	-0.311844
COTL1	1.75196	-0.757446
COX15	0.135005	0.170115
COX20	0.682892	0.226778
COX4I1	0.0530843	0.0349219
COX5A	0.0719601	-0.0553102
COX5B	0.141956	-0.0658298
COX6B1	0.346741	0.1339
COX6C	0.00610629	-0.00315134
COX7A2	0.0370777	0.0296368
COX7A2L	0.261872	0.199721
COX7B	0.197994	-0.162676
COX7C	0.132316	-0.207883
COX8A	0.753103	-0.370139
CP	4.2116	1.87868
CPA3	0.482355	0.869398
CPB2	3.18163	2.00943
CPD	0.468794	0.5894
CPE	0.498366	0.865186
CPM	0.327587	-0.148343
CPN1	3.13257	1.2058
CPN2	2.54254	1.20392
CPNE1	0.640295	0.372729
CPNE3	2.08836	0.423183
CPOX	0.799094	-0.429372
CPPED1	0.497467	-0.139744
CPQ	1.3315	0.766724
CPSF1	0.0850797	-0.0314414
CPSF2	0.287969	-0.0873254
CPSF3	0.263129	-0.113259
CPSF4	1.62862	-0.215566
CPSF6	0.849292	-0.216814
CPSF7	1.17987	-0.281253
CPT1A	0.605747	-0.289953
CPT2	0.495394	-0.180395
CPVL	0.148407	-0.101092
CR1	0.045132	0.0450037
CR2	0.148197	-0.15245
CRABP1	0.0101186	0.0216654
CRABP2	0.280009	0.304076
CRAT	1.38856	0.732611
CRBN	1.12784	-0.65187
CRCT1	0.16235	-0.355297
CREB1	2.25965	-0.446881
CREBBP	0.957065	-0.15413
CRELD2	0.341303	-0.204026
CRIP1	0.761774	-0.684792
CRIP2	0.563578	-0.450622
CRIPT	1.21221	-1.26643
CRISP3	3.37184	2.53682
CRK	1.4096	0.267484
CRKL	0.0590317	-0.0193544
CRLF3	0.323797	-0.158504
CRNKL1	0.344101	-0.141089
CRNN	0.364845	-0.518029
CROCC	0.160047	0.114339
CROT	0.521931	-0.316955
CRP	3.76541	2.37345
CRTAP	1.32862	0.690846
CRTC2	0.351687	0.176937
CRYAB	0.0977135	0.167496
CRYBG1	0.0730978	-0.0546171
CRYBG2	0.0184204	-0.0175266
CRYL1	0.0591404	0.0450227
CRYZ	0.375247	-0.160425
CRYZL1	0.926872	-0.311525
CS	1.65192	-0.237539
CSDE1	0.165748	0.0526712
CSE1L	0.408117	-0.150283
CSK	2.39427	-0.56826
CSNK1A1	0.656762	0.336111
CSNK1D	1.02356	0.299904
CSNK1E	0.310358	0.20055
CSNK1G1	0.55811	-0.13717
CSNK1G2	0.0665503	-0.0489891
CSNK2A1	0.0969787	-0.028501
CSNK2A2	1.53151	0.304513
CSNK2B	0.218916	-0.0582468
CSPG4	0.350873	0.381416
CSRP1	0.31094	0.224983
CSRP2	0.627034	-0.222435
CSRP3	0.433737	0.851942
CST3	0.934662	1.09102
CST7	2.7875	0.596854
CSTA	0.105099	-0.172277
CSTB	0.0996488	-0.135636
CSTF1	0.888083	-0.254802
CSTF2	1.60259	-0.303631
CSTF2T	0.573385	-0.117635
CSTF3	0.0311813	-0.0159015
CTBP1	0.658072	-0.147095
CTBP2	0.564283	0.301692
CTBS	2.09116	0.800626
CTCF	0.903024	-0.243491
CTDP1	1.53368	-0.402805
CTDSPL2	0.505172	-0.1878
CTH	0.358696	0.207641
CTHRC1	1.56932	1.15263
CTIF	0.208003	-0.290922
CTNNA1	0.484638	-0.208454
CTNNB1	0.170081	-0.0671533
CTNNBL1	0.258998	-0.123378
CTNND1	0.466227	-0.196673
CTPS1	0.92442	0.197701
CTPS2	0.677309	0.218593
CTR9	0.552146	-0.166048
CTSA	0.545925	0.182651
CTSB	2.44344	0.919711
CTSC	1.70439	0.474604
CTSD	0.981153	0.265382
CTSE	0.221463	0.152145
CTSF	0.372095	-0.260256
CTSG	2.27805	1.75707
CTSH	0.722174	-0.308582
CTSL	1.86588	0.786043
CTSS	0.293292	-0.149868
CTSZ	0.753856	0.34493
CTTN	0.53	0.106878
CTTNBP2NL	0.595019	-0.190934
CTU2	0.548432	0.289118
CUL1	0.329356	0.0967212
CUL2	0.364375	0.0814455
CUL3	0.424591	-0.144824
CUL4A	1.08315	0.239465
CUL4B	0.732499	-0.20177
CUL5	0.743852	0.111605
CUSTOS	0.0605312	0.0374008
CUTA	0.0136252	-0.0139664
CUTC	0.818857	-0.457309
CUX1	0.166658	0.0566881
CWC15	2.32024	-0.775527
CWC22	0.0899389	-0.0475646
CWC27	0.130211	0.0578105
CWF19L1	1.47616	-0.35752
CXADR	1.09627	0.9188
CXCR4	1.21533	0.898462
CXXC1	0.453299	-0.190554
CXorf38	0.868731	-0.161566
CYB561D2	2.00593	0.350986
CYB5A	0.0334065	-0.0388212
CYB5B	0.310241	-0.158999
CYB5R1	0.395076	0.166672
CYB5R2	0.28109	0.130971
CYB5R3	0.257591	0.115361
CYB5R4	1.36861	0.542295
CYBA	0.917994	0.585364
CYBB	0.54666	0.449648
CYBC1	0.42525	-0.157051
CYC1	0.62499	-0.165411
CYCS	2.00049	-0.497904
CYFIP1	0.115068	-0.0315587
CYFIP2	0.96431	-0.489394
CYGB	0.109261	-0.121994
CYHR1	0.248865	-0.199276
CYLD	0.502476	0.257769
CYP20A1	0.415969	-0.354622
CYP27A1	0.614118	-0.450645
CYP2S1	0.830756	-0.824041
CYP4F11	0.955465	0.796994
CYP4F3	1.66456	1.38993
CYP51A1	0.0158472	0.00751389
CYP7B1	0.166115	0.0999784
CYRIA	0.125955	-0.0873853
CYRIB	0.381958	-0.142144
CYTH1	0.207295	-0.0786384
CYTH3	0.150808	0.0588268
CYTH4	0.312461	0.35466
CZIB	0.830838	-0.206708
D2HGDH	0.0795168	-0.0957807
DAAM1	0.0332609	0.0127553
DAB2	0.0779793	0.0793761
DAB2IP	0.552763	0.146802
DAD1	0.83095	0.302347
DAG1	0.310581	0.215656
DAGLB	0.316035	0.604722
DAP3	0.0312141	-0.0123131
DAPK3	1.47881	0.417649
DAPP1	1.10038	-0.378291
DARS1	0.84941	0.152623
DARS2	0.201355	0.086163
DAXX	0.675279	-0.32864
DAZAP1	1.67727	-0.32523
DAZAP2	1.33835	1.28393
DBI	0.17796	-0.1866
DBN1	0.435601	0.226684
DBNL	0.952257	-0.208324
DBR1	0.160606	0.0450438
DBT	0.0663587	0.0257651
DCAF1	0.952195	-0.320365
DCAF13	0.821925	0.410553
DCAF5	2.25536	0.551273
DCAF7	0.166567	-0.0425653
DCAF8	0.810638	0.20122
DCK	1.65692	-0.511627
DCLK1	0.121001	0.10722
DCN	1.97785	1.59637
DCP1A	0.576098	-0.178668
DCPS	2.65772	-0.465558
DCTD	0.0315829	-0.0139378
DCTN1	0.321544	-0.0576658
DCTN2	0.00197354	-0.000451092
DCTN3	0.536372	0.399685
DCTN4	0.389593	-0.0996521
DCTN5	0.128344	0.0382206
DCTN6	0.0948277	0.0274221
DCTPP1	0.523776	-0.239131
DCUN1D1	0.670859	0.222103
DCUN1D5	0.172537	0.124211
DCXR	0.608587	0.218453
DDA1	0.866105	-0.20704
DDAH1	0.248258	0.331166
DDAH2	0.479637	-0.2969
DDB1	0.625459	-0.189201
DDB2	1.04272	-0.441029
DDHD1	0.269944	0.207283
DDHD2	0.130511	-0.171129
DDI2	0.231178	0.134941
DDOST	0.182265	0.0592305
DDR1	1.07509	0.470372
DDRGK1	0.13482	0.0417708
DDT	0.680499	0.279719
DDX1	0.304139	-0.0616857
DDX10	1.48943	0.584282
DDX11L8	0.462318	0.325756
DDX17	1.70447	-0.304994
DDX18	0.0632232	-0.0336332
DDX19A	1.35184	-0.164741
DDX19B	1.67063	-0.673333
DDX20	1.29475	-0.496036
DDX21	0.142466	0.0759089
DDX23	0.642897	-0.197297
DDX24	1.0015	-0.218412
DDX27	0.297095	0.0979959
DDX28	0.397481	0.200584
DDX31	0.841057	0.322014
DDX39A	0.323144	-0.146299
DDX39B	1.39936	-0.216468
DDX3X	0.708678	-0.228409
DDX3Y	0.68709	-0.470592
DDX41	0.187026	0.0806136
DDX42	0.585136	-0.109778
DDX46	2.45688	-0.316255
DDX47	0.380786	0.19251
DDX49	0.366343	0.178486
DDX5	0.533155	-0.190658
DDX50	0.739267	-0.181726
DDX51	1.1352	0.504401
DDX52	0.665156	0.301317
DDX54	0.0336201	-0.0147687
DDX55	0.142187	-0.0745386
DDX56	1.06657	0.402736
DDX58	1.37084	-0.380047
DDX6	0.42453	-0.0568577
DDX60	0.0536556	0.0292258
DECR1	1.01611	-0.336661
DECR2	0.655754	0.322624
DEF6	0.985874	-0.235042
DEFA1	2.10993	3.17891
DEFA3	3.64198	2.86018
DEK	1.3148	-0.520898
DENND1A	0.231956	0.0937321
DENND1C	1.91263	-0.801798
DENND2B	0.243175	0.277091
DENND2D	1.42495	-0.397985
DENND3	2.25932	0.922511
DENND4A	0.853727	0.41473
DENND4B	0.218569	-0.136237
DENND4C	0.161683	0.0633145
DENND6A	1.74185	-0.38686
DENR	0.233943	-0.0626192
DERA	0.241823	-0.128263
DERL1	0.239596	-0.152714
DERL3	0.182098	-0.178118
DERPC	0.444457	-0.175253
DES	0.721792	1.22943
DFFA	0.274917	-0.0745912
DGCR8	0.0780563	-0.0477742
DGKA	1.19981	-0.288134
DGKE	0.760431	0.39154
DGKZ	1.24982	-0.442383
DGLUCY	0.0385329	-0.0319477
DHCR24	0.735527	-0.343563
DHCR7	0.278182	0.206286
DHFR	1.63749	-0.597988
DHODH	0.0409745	0.0195355
DHPS	0.0614133	0.0363053
DHRS1	0.00173099	0.00125143
DHRS13	1.53521	0.679173
DHRS4	0.177567	0.0483476
DHRS7	1.07165	0.413923
DHRS7B	0.52984	0.151204
DHTKD1	0.152987	-0.0874533
DHX15	0.100026	-0.0346561
DHX16	0.0758651	0.0357954
DHX29	0.676284	0.282991
DHX30	0.579858	-0.13123
DHX35	0.381654	0.524522
DHX36	1.03023	-0.25979
DHX37	0.586919	-0.271107
DHX38	0.767057	-0.294621
DHX40	0.0575724	-0.0462315
DHX57	0.309495	-0.100501
DHX58	0.23167	-0.158953
DHX8	0.0920605	-0.0485188
DHX9	0.264856	-0.0947769
DIABLO	0.753473	0.37293
DIAPH1	0.0842039	-0.0300558
DIAPH2	0.407526	0.217003
DICER1	0.124594	-0.0642652
DIDO1	0.370318	-0.133466
DIMT1	0.399334	0.112986
DIP2A	2.11092	0.342374
DIP2B	0.22386	0.0573388
DIPK2A	0.306027	0.280183
DIS3	0.264991	0.136405
DIS3L	0.136038	-0.0667904
DKC1	0.391186	-0.0985807
DLAT	0.0349113	0.0152702
DLD	0.0206132	0.00713972
DLG1	0.793068	-0.347935
DLG3	0.733369	0.735518
DLG4	0.381379	-0.456547
DLG5	0.089891	-0.0678133
DLGAP4	0.0718251	0.0266699
DLGAP5	0.430587	0.332322
DLST	1.1283	0.233263
DMAC2	1.64066	0.792314
DMAC2L	0.681973	0.28571
DMAP1	0.47751	0.127543
DMD	0.108466	-0.149014
DMKN	0.383161	0.514678
DMTN	1.73182	1.58325
DMWD	2.41237	0.655377
DMXL1	0.685255	-0.255626
DMXL2	0.169543	0.108694
DNAAF1	2.36649	2.15386
DNAAF10	0.692894	0.124443
DNAAF5	0.187632	0.0848392
DNAJA1	0.00275213	-0.00129059
DNAJA2	0.0712403	0.0187135
DNAJA3	0.106684	-0.0601049
DNAJB1	0.373374	-0.144219
DNAJB11	0.824347	0.214688
DNAJB12	0.149006	0.057524
DNAJB2	2.03647	0.802832
DNAJB4	2.22012	0.803456
DNAJB6	1.61234	0.510909
DNAJC1	0.31732	-0.0920916
DNAJC10	1.27714	0.453989
DNAJC11	1.11397	-0.232743
DNAJC13	0.606689	0.191658
DNAJC16	0.300567	0.250384
DNAJC17	0.0238137	0.0118165
DNAJC19	0.0259499	-0.0112875
DNAJC2	0.486223	-0.152071
DNAJC21	0.810745	-0.46555
DNAJC3	1.43489	0.396067
DNAJC5	1.75405	0.638121
DNAJC7	0.304157	-0.0743479
DNAJC8	0.920915	-0.277746
DNAJC9	1.61809	-0.494092
DNASE2	2.2602	-0.664319
DNM1	0.0737959	0.0274898
DNM1L	1.26634	0.226086
DNM2	0.23818	-0.0362914
DNM3	0.0250405	-0.0205826
DNMT1	1.50077	-0.550441
DNPEP	0.567404	-0.170112
DNPH1	1.64122	-0.393019
DNTTIP1	1.76115	-0.232792
DNTTIP2	0.308888	0.127779
DOCK1	0.34416	-0.117465
DOCK10	2.06512	-0.735768
DOCK11	0.288503	-0.188908
DOCK2	1.07741	-0.601005
DOCK6	0.0196486	-0.0199381
DOCK7	0.225742	0.0983216
DOCK8	1.02864	-0.475892
DOCK9	0.262969	-0.133316
DOHH	1.02348	-0.404839
DOK1	0.059079	0.0501782
DOK2	0.428091	-0.141571
DOK3	0.0147388	0.00800535
DOP1B	0.255445	0.148446
DPAGT1	0.458171	-0.181349
DPCD	0.848401	0.433538
DPF2	0.64312	-0.205013
DPH1	0.0929	0.0353351
DPH2	0.00396575	-0.00131592
DPM1	1.13667	0.228114
DPM3	0.696361	0.42944
DPP3	0.937639	-0.149171
DPP4	1.4017	0.806306
DPP7	1.12141	0.288772
DPP9	0.736444	-0.134209
DPT	2.78841	1.70385
DPY19L1	0.533211	-0.152957
DPYD	1.66465	-0.377781
DPYSL2	0.670009	-0.418587
DPYSL3	0.708401	-0.408351
DPYSL5	1.57638	-0.556193
DR1	2.00694	-0.313818
DRAP1	1.40514	-0.199528
DRG1	0.431052	-0.0725607
DRG2	0.818324	-0.168291
DSC2	0.5373	-0.304641
DSC3	0.059351	-0.05519
DSG1	2.00718	2.00848
DSG2	0.187368	0.122661
DSG3	0.0985619	-0.0885724
DSN1	0.694369	-0.699031
DSP	0.0855262	-0.0693626
DST	0.181097	0.12015
DSTN	0.624523	0.363364
DTD1	0.937803	0.333329
DTNBP1	1.77493	-0.339229
DTX2	0.0162297	-0.0219263
DTX3L	0.316541	-0.192008
DTYMK	0.782501	-0.251598
DUOX1	1.83237	-0.893962
DUS1L	0.00132808	0.000741672
DUS2	2.12454	0.379135
DUS3L	0.163382	0.0602222
DUSP11	0.0469972	-0.0199374
DUSP12	0.173062	0.131522
DUSP22	0.01322	-0.00919904
DUSP23	0.0635308	0.0521393
DUSP3	0.698872	0.449648
DUT	0.454071	-0.114305
DVL2	0.711291	-0.324231
DVL3	0.60339	-0.212883
DYM	0.194412	0.168959
DYNC1H1	1.32286	0.135492
DYNC1I2	2.45931	0.241094
DYNC1LI1	0.0158724	0.00399906
DYNC1LI2	0.724465	0.236244
DYNLL1	0.46098	0.336498
DYNLL2	0.0567699	0.0899818
DYNLRB1	0.413897	0.22139
DYNLT1	0.64218	0.399528
DYRK1A	0.205815	-0.126375
DYSF	1.04599	0.906642
E2F4	0.157763	0.128562
EAPP	0.514908	0.309249
EARS2	0.0934292	0.0575545
EBNA1BP2	0.825859	0.23971
ECD	0.101056	0.102361
ECE1	0.510356	-0.276668
ECH1	0.0923892	0.0324275
ECHDC1	0.0611262	0.0605087
ECHDC3	0.227236	-0.231595
ECHS1	0.260031	0.0929779
ECI1	0.165536	-0.123059
ECI2	0.597464	0.154694
ECM1	0.32207	-0.298805
ECPAS	0.426067	-0.100855
ECSIT	0.351273	-0.181021
ECT2	0.54821	-0.27871
EDC3	0.00480933	0.00252247
EDC4	0.253956	-0.0606389
EDF1	0.572968	-0.27756
EEA1	0.342119	-0.10234
EED	1.26841	-0.328174
EEF1A1	0.0481338	0.0111805
EEF1A2	0.268103	-0.567101
EEF1AKNMT	0.68026	0.127002
EEF1B2	0.567787	-0.134285
EEF1D	0.0170662	0.0050997
EEF1E1	0.61231	0.440099
EEF1G	0.464644	0.103313
EEF2	0.654808	-0.178368
EEF2K	0.984348	-0.366737
EEFSEC	1.09062	-0.342569
EFEMP1	1.56478	0.87006
EFEMP2	1.44772	0.847126
EFHD2	0.349462	-0.219178
EFL1	0.695626	0.0969615
EFNA1	0.947967	0.473545
EFNB1	0.549085	0.187372
EFNB2	0.258679	0.229419
EFR3A	0.0158585	0.00898726
EFTUD2	0.271198	-0.0959459
EGFR	1.34939	0.647743
EGLN1	0.991755	-0.248463
EHBP1	0.259635	-0.283273
EHBP1L1	0.915205	0.180654
EHD1	0.0993395	0.0547755
EHD2	0.535217	0.447672
EHD3	0.192786	0.101157
EHD4	0.0780369	0.030373
EHHADH	0.149592	-0.0815514
EHMT1	0.154627	-0.0801824
EHMT2	0.0772344	0.0418356
EI24	0.240891	-0.133516
EIF1	0.296545	0.195031
EIF1AD	0.567293	-0.349919
EIF1AX	0.103148	-0.0493054
EIF1AY	0.821897	-0.423093
EIF1B	0.186014	0.154151
EIF2A	0.276298	-0.122881
EIF2AK2	0.381734	0.185749
EIF2B1	0.117207	0.0280962
EIF2B2	1.42234	0.322829
EIF2B3	0.100211	-0.0316618
EIF2B4	3.07268	0.359394
EIF2B5	0.254399	0.0513419
EIF2D	0.750789	0.114537
EIF2S1	1.49678	0.231493
EIF2S2	0.187365	0.0512644
EIF2S3	0.714157	0.132729
EIF3A	0.965787	-0.107552
EIF3B	0.136978	-0.0356632
EIF3C	0.775476	-0.123338
EIF3D	0.392949	-0.0916874
EIF3E	1.08382	-0.201529
EIF3F	0.403936	0.0973728
EIF3G	2.13043	-0.293037
EIF3H	0.775881	-0.123405
EIF3I	0.702247	-0.103347
EIF3J	0.187554	-0.0680228
EIF3K	0.0281467	-0.0182903
EIF3L	1.30524	-0.18593
EIF3M	1.10016	0.202272
EIF4A1	0.0897866	0.0174139
EIF4A2	0.902851	-0.351336
EIF4A3	0.041553	-0.0216207
EIF4B	0.822602	-0.238085
EIF4E	0.263211	0.0501255
EIF4E2	1.42251	0.726435
EIF4EBP1	0.936047	1.18417
EIF4ENIF1	0.446066	0.307481
EIF4G1	0.386739	-0.145507
EIF4G2	0.0292942	-0.00903357
EIF4G3	0.0497845	-0.0212707
EIF4H	0.107449	-0.0496698
EIF5	0.0129983	-0.00483619
EIF5A	0.23608	0.0845811
EIF5B	0.631853	0.115001
EIF6	0.585405	0.213047
EIPR1	0.428185	-0.109691
ELAC2	0.826936	-0.250394
ELANE	4.21519	2.32863
ELAVL1	1.70617	-0.446132
ELF1	0.164335	-0.0941141
ELF2	1.06768	-0.352873
ELL	0.210797	-0.147505
ELMO1	0.834564	-0.347804
ELMO2	0.0951737	0.0335118
ELMO3	1.08211	0.596301
ELMOD2	0.275412	-0.0987415
ELOA	0.737417	0.181888
ELOB	0.27166	0.142014
ELOC	0.592222	0.169145
ELOF1	0.80526	-0.846547
ELOVL1	1.10467	-0.423555
ELP1	0.854956	0.220484
ELP2	0.096923	-0.0345686
ELP3	0.259287	0.0740328
ELP4	0.923257	-0.303664
ELP6	0.288374	0.0831253
EMB	0.31385	0.236717
EMC1	0.374374	0.116483
EMC10	0.966282	0.214177
EMC2	2.16326	0.530369
EMC3	2.16345	0.368684
EMC4	0.469627	0.270072
EMC7	0.626811	0.182674
EMC8	0.33523	0.115921
EMD	0.686557	0.120925
EMG1	0.830413	0.461575
EMILIN1	1.31361	0.779746
EMILIN2	1.4318	0.772068
EML1	0.0404515	0.0289905
EML2	0.272617	-0.0844172
EML3	1.68326	-0.326422
EML4	1.56361	-0.461549
EMP3	0.216821	-0.237761
EMSY	1.55395	0.545914
ENAH	2.90344	0.779365
ENDOD1	1.1528	0.46405
ENDOG	0.644533	0.316947
ENG	0.282805	-0.111609
ENO1	0.256766	-0.109814
ENO2	0.118659	-0.0777654
ENO3	0.419313	-0.654311
ENOPH1	1.33923	0.286859
ENOSF1	0.288101	-0.143992
ENPP1	0.276501	0.202273
ENPP2	0.0399091	-0.034166
ENPP4	0.0502118	0.025041
ENSA	0.0861311	-0.0871381
ENTPD1	0.588365	-0.358143
ENY2	0.372445	0.123478
EOGT	0.49833	0.240862
EP300	0.619977	0.302548
EP400	1.03244	-0.1977
EPB41	1.15901	0.873185
EPB41L1	0.854919	-0.610209
EPB41L2	1.29835	-0.418587
EPB41L3	0.148312	-0.0844172
EPB42	1.62772	1.49591
EPCAM	0.393489	0.411757
EPHA2	0.783563	-0.259663
EPHB4	0.498175	0.234402
EPHX1	0.39867	0.317516
EPHX2	0.830908	-0.43822
EPN1	0.261427	-0.0485658
EPN2	0.891083	0.267598
EPN3	0.709679	-0.234949
EPPK1	0.205531	0.163696
EPRS1	0.21246	-0.0471693
EPS15	0.568866	-0.121354
EPS15L1	0.368323	0.0516414
EPS8	0.0386235	0.0419006
EPS8L1	0.869708	-0.52867
EPS8L2	0.283341	-0.151355
EPSTI1	0.0250058	0.024989
EPX	0.928422	1.04642
ERAL1	0.189271	-0.140712
ERAP1	1.04652	-0.425794
ERAP2	0.453828	-0.508086
ERBIN	1.34819	-0.227097
ERC1	0.988219	0.332276
ERCC2	0.247905	-0.102626
ERCC3	0.478562	0.214371
ERCC4	0.141229	-0.104184
ERCC5	0.113003	-0.123374
ERCC6L	0.0537747	0.04225
ERG28	0.00215791	0.00189499
ERGIC1	0.0255075	-0.017913
ERGIC2	0.193874	0.133513
ERGIC3	0.925861	0.185912
ERH	0.0756899	0.0323867
ERI1	0.404063	-0.172558
ERI3	0.277826	0.160075
ERLEC1	1.44741	0.351756
ERLIN1	0.454537	0.211906
ERLIN2	3.20104	0.704783
ERMP1	0.180138	-0.134964
ERO1A	1.25666	0.626294
ERP29	0.177577	-0.0567983
ERP44	0.926904	0.224181
ESAM	0.570844	0.498529
ESD	0.170628	-0.0857852
ESRP1	0.390069	0.239468
ESRP2	0.482409	0.210208
ESRRA	0.17079	-0.129488
ESYT1	0.0927189	0.0227964
ESYT2	1.07338	0.252368
ETF1	0.22729	0.0633321
ETFA	0.851487	-0.167775
ETFB	0.0792292	-0.0239403
ETFDH	1.02374	0.282447
ETHE1	0.260337	-0.130002
ETS1	0.336008	-0.212212
ETV3	0.0244866	-0.0148531
ETV6	1.72779	-0.639427
EVI2B	0.540009	-0.336127
EVL	2.25782	-0.829523
EVPL	0.868664	-0.604323
EWSR1	1.75268	-0.313207
EXD2	0.453943	0.220653
EXOC1	0.292593	-0.0537735
EXOC2	0.132547	0.0268366
EXOC3	0.07931	-0.022855
EXOC3L4	1.57728	0.513024
EXOC4	0.92956	-0.107703
EXOC5	1.56681	0.263268
EXOC6B	0.110345	0.0481275
EXOC7	1.07256	0.19722
EXOC8	0.0576021	0.0131162
EXOG	0.0257239	-0.0127751
EXOSC1	0.331207	-0.0985611
EXOSC10	0.912171	-0.223745
EXOSC2	0.828965	0.291569
EXOSC3	0.0780677	-0.0199337
EXOSC4	0.673074	0.248452
EXOSC5	0.220348	-0.101217
EXOSC6	0.326988	0.125392
EXOSC7	0.186051	-0.0577611
EXOSC8	0.527141	-0.275616
EXOSC9	0.30114	-0.0845837
EYA3	0.466217	-0.215234
EZH2	0.171737	0.0448796
EZR	0.794109	-0.148662
F10	2.57116	1.17596
F11	1.42887	1.38723
F11R	0.345516	0.181459
F12	2.95642	0.785984
F13A1	1.18928	1.03776
F13B	2.58335	1.68025
F2	4.73601	2.06327
F3	1.42973	1.02073
F5	3.20021	1.4735
F8A1	0.345251	0.325701
F9	2.98078	1.61291
FABP3	0.132514	0.195454
FABP4	0.617215	1.22969
FABP5	2.14045	1.4377
FADD	0.80017	0.264086
FADS6	0.614793	0.235216
FAF1	0.128786	0.0496874
FAF2	0.432666	0.153872
FAH	2.46827	0.956018
FAHD1	0.195861	-0.133566
FAHD2A	0.15832	-0.0725985
FAIM	0.222093	-0.21225
FAM102A	0.138725	-0.0762383
FAM107B	1.52036	-0.469788
FAM111A	0.308135	-0.153297
FAM114A1	0.555277	0.33549
FAM114A2	0.203763	0.0740785
FAM120A	0.11112	-0.0276975
FAM120B	0.259954	-0.136273
FAM120C	0.683851	-0.365
FAM126A	0.301287	0.210261
FAM136A	0.0150192	-0.00940666
FAM162A	0.0885896	0.112994
FAM207A	3.82719	0.512807
FAM20B	1.17123	0.270019
FAM210A	0.175392	0.0980095
FAM234B	0.869137	0.808436
FAM32A	0.550165	-0.473014
FAM3B	1.62242	-2.02773
FAM3C	0.165219	0.107058
FAM3D	0.192692	-0.40928
FAM50A	0.773946	-0.603624
FAM76B	0.168331	-0.0848937
FAM83B	1.24684	0.590282
FAM83F	0.145591	-0.211447
FAM83H	0.723313	0.458382
FAM91A1	0.00882564	-0.00274662
FAM98A	1.03859	0.497987
FAM98B	0.632707	-0.168509
FAM98C	0.0663914	0.03856
FANCD2	0.345162	0.134729
FANCG	0.140377	-0.111908
FANCI	0.422735	-0.183942
FAP	0.974015	0.977569
FAR1	0.0472115	0.0169924
FARP1	0.118072	-0.0634938
FARS2	0.0406294	-0.0269303
FARSA	0.327289	0.138907
FARSB	0.545377	-0.1248
FAS	2.91317	-0.649491
FASN	1.03996	0.542491
FASTKD2	0.0835597	0.057541
FASTKD5	0.813136	-0.204869
FAT1	0.613005	0.512675
FAT2	0.65888	0.389713
FAU	0.97401	-0.314253
FBL	0.403093	-0.152442
FBLIM1	2.12917	0.724996
FBLL1	0.0904408	0.0480235
FBLN1	2.37911	1.60602
FBLN2	1.52945	1.08339
FBLN5	0.210578	0.233409
FBN1	0.328897	0.445701
FBP1	0.0566826	0.0662442
FBP2	0.0640157	-0.101719
FBXL18	0.962673	0.344745
FBXL20	0.924584	0.565262
FBXL8	0.00923673	-0.00989949
FBXO2	0.930652	0.479086
FBXO22	0.207981	-0.0690341
FBXO28	0.879585	-1.05613
FBXO3	1.14524	0.425138
FBXO38	0.653562	-0.32345
FBXO6	0.708549	0.35705
FBXO7	1.16542	0.622179
FBXW2	0.0729258	-0.0519294
FCER1G	0.797909	0.542878
FCGBP	0.644964	1.10235
FCGR2A	0.27269	0.205961
FCGR3A	1.46628	1.02044
FCGRT	0.639518	0.262058
FCHO1	0.0624047	-0.0531009
FCHO2	0.347586	-0.105733
FCHSD1	0.0964788	-0.0700489
FCHSD2	0.0693479	0.0287353
FCN1	2.87948	2.10385
FCSK	0.228558	-0.165777
FDFT1	0.50505	0.315233
FDPS	0.0346109	0.0187559
FDX1	0.632643	-0.258935
FDX2	1.83415	-0.562488
FDXR	0.355555	-0.172151
FECH	0.767921	-0.216057
FEN1	1.61622	-0.662479
[truncated: 4,672 more rows]

## Sheet: Figure 1d
term	-log10(p)
Complement and coagulation cascades	76.95
Extracellular matrix organization	53.03
Neutrophil degranulation	48.41
Core matrisome	40.48
ECM regulators	37.48
Hemostasis	35.06
Regulation of Insulin-like Growth Factor (IGF) transport and uptake	29.38
acute inflammatory response	23.01
response to bacterium	19.57
Folate metabolism	19.24
Binding and Uptake of Ligands by Scavenger Receptors	18.41
complement activation, alternative pathway	18.3
Amoebiasis	17.07
biological process involved in interaction with symbiont	16.91
Intrinsic Pathway of Fibrin Clot Formation	16.69
regulation of fibrinolysis	15.34
Activation of Matrix Metalloproteinases	14.57
protein activation cascade	13.87
Activation of C3 and C5	13.57
collagen metabolic process	12.43

## Sheet: Figure 1e
T: SiteID	-LOG(p)	log2 difference
SHTN1_Y24	1.21892	0.395482
PIPSL_Y293	0.36969	-0.194717
PIPSL_Y307	0.365828	0.274408
CYSRT1_Y12	0.23442	-0.226595
PDLIM1_Y321	0.00150433	0.000702858
PSMD9_Y41	0.645746	-0.33502
ATOX1_Y64	0.521842	0.58084
WASL_Y256	0.224839	-0.218534
EEF2K_Y60	1.04824	0.606339
PIK3C2A_Y73	0.0102872	0.0138712
LST1_Y88	0.0621326	0.0767775
PIK3R2_Y464	0.00830569	-0.0121984
DLL1_Y641	0.518127	0.415843
DLL1_Y704	0.0892197	-0.188195
SDCBP_Y56	0.528188	0.465453
DDX3X_Y104	0.199176	-0.186028
DDX3X_Y69	0.63507	-0.83604
PIR_Y131	0.18718	-0.218392
CLDN4_Y208	1.18526	-0.686579
AP3D1_Y724	0.00590148	-0.00331116
CHD1_Y1068	0.24397	0.28282
HGS_Y197	0.460196	0.308548
HGS_Y286	0.440939	-0.48372
ARHGEF10_Y1307	0.176611	0.255717
SEC16A_Y2193	0.430531	0.341027
FYB1_Y571	0.498151	0.321896
ZNF185_Y408	0.026804	0.0311766
ZNF185_Y581	0.527054	0.189051
ZNF185_Y597	1.22205	-0.511649
CLIC2_Y239	0.113982	-0.278833
MAPK13_Y182	0.0528553	0.104071
INPPL1_Y1135	0.438237	0.310889
BCAT2_Y27	0.292504	-0.270583
ABCC5_Y10	0.0442742	-0.0403423
ABCC5_Y17	0.699247	-0.401571
ARPC5_Y19	0.215697	-0.0760384
CLDN3_Y198	0.296016	-0.403025
PJA2_Y63	1.33027	-0.792723
TGFB1I1_Y60	0.17641	-0.128279
EPB41L2_Y623	0.4313	0.342105
EPB41L2_Y773	0.193781	0.141753
EPB41L2_Y88	0.434318	-0.293965
LAT_Y220	0.0273549	0.0244865
NCK2_Y110	0.0112871	-0.018054
HTATSF1_Y634	0.0502569	-0.0304976
TRAF3IP2_Y558	0.0834434	0.106462
ENSA_Y64	0.212566	0.203216
ENSA_Y70	0.265375	0.191401
AHCYL1_Y28	0.751184	0.275387
TYROBP_Y91	0.0268456	-0.0335016
SIPA1L3_Y1660	0.438702	-0.321169
PIP5K1C_Y489	0.23813	-0.294725
NME2P1_Y136	0.0397527	0.0203943
PPL_Y992	0.773677	-0.428993
ACSL4_Y582	0.203097	0.226289
DOK2_Y299	0.164509	0.171831
CTNND1_Y174	1.03553	-1.10046
CTNND1_Y193	0.114108	0.153212
CTNND1_Y213	0.647375	-0.285182
CTNND1_Y217	0.00260284	-0.00364113
CTNND1_Y228	0.176309	0.288646
CTNND1_Y280	0.989755	-0.332039
CTNND1_Y865	0.0612221	0.0847187
CTNND1_Y904	0.199154	0.141047
CTNND1_Y96	1.39389	-1.11346
EIF1B_Y30	0.632774	-0.393043
TOM1_Y386	0.0479478	0.0405207
PPP1R11_Y64	1.53742	0.858469
LILRB3_Y514	1.70185	0.802254
ROCK2_Y722	0.187831	-0.249196
MFAP3L_Y405	0.284667	0.264606
CLASP2_Y1022	0.917781	0.434101
PHACTR2_Y579	0.160195	0.204844
FLNB_Y2502	0.213815	-0.273924
SKAP2_Y151	1.05672	0.561577
RP2_Y27	0.0760229	0.0713243
STAM2_Y371	0.0731763	-0.0646
STAM2_Y374	0.631947	0.498051
ARL6IP5_Y182	0.0417301	0.0281591
SNCG_Y39	0.16609	0.149657
STK10_Y962	0.427408	0.233054
HEXIM1_Y271	0.314297	0.189618
MPZL1_Y263	0.293114	0.2864
TACC2_Y2726	0.0556864	0.07057
SNAP29_Y68	0.13458	0.0457535
CAVIN2_Y395	0.15985	0.19507
LDHA_Y10	2.22999	-0.94429
LDHA_Y239	0.0861916	0.089941
EGFR_Y1172	0.615788	0.468493
EGFR_Y1197	0.226945	0.289941
PGK1_Y76	0.303254	-0.472522
LDLR_Y828	1.2939	-0.773201
FGG_Y448	3.73284	1.72657
PPBP_Y58	0.800305	-0.497792
TFRC_Y20	0.123672	-0.135811
VTN_Y75	2.91111	1.59452
ALDOA_Y204	0.303145	-0.668967
ANXA1_Y207	0.42219	-0.724642
ANXA1_Y21	2.07314	-1.05639
CD3D_Y149	0.0826126	-0.140866
ERBB2_Y1248	0.201412	-0.300732
HSPB1_Y133	0.8669	-0.953755
ATP1A1_Y10	0.750939	-0.323126
ATP1A1_Y260	0.171461	-0.121458
ATP1A1_Y55	0.13903	-0.0899401
ITGB3_Y773	0.806805	0.313108
ITGB3_Y785	0.224666	-0.200182
ITGB1_Y783	0.101145	-0.0524387
LCK_Y192	1.30145	-1.15598
LCK_Y394	1.21312	-0.823004
LCK_Y505	2.58819	-1.9605
FYN_Y185	0.154443	-0.122296
FYN_Y213	0.317228	0.284968
CDK1_Y15	1.05967	-0.95505
ENO1_Y44	2.98512	-1.18443
LDHB_Y240	0.275279	0.20378
ANXA2_Y188	0.0246982	0.04671
ANXA2_Y199	0.20355	-0.383371
ANXA2_Y238	0.683471	0.560969
ANXA2_Y24	0.16068	0.166519
ANXA2_Y275	0.384691	-0.760662
ANXA2_Y30	0.0376394	0.0318336
TUBB_Y50	0.0260996	0.0279074
CD3E_Y199	0.0733324	-0.0802822
HNRNPC_Y137	0.0590306	0.0890217
LYN_Y194	0.721435	-0.711992
LYN_Y316	0.362335	-0.704643
LYN_Y397	0.501012	-0.693469
LYN_Y473	1.94835	-1.37372
ANXA6_Y302	0.769922	-1.0286
NGFR_Y336	0.161474	0.111596
MET_Y1235	0.22687	0.23281
HCK_Y209	0.637364	-0.709785
VIM_Y117	0.19585	-0.156222
VIM_Y276	0.574001	-0.495729
VIM_Y30	0.338894	-0.632962
VIM_Y53	0.308335	-0.196671
ANXA5_Y94	0.281318	0.357046
GSTP1_Y199	0.521066	-0.64579
CD3G_Y160	2.11861	-1.66956
CALM1_Y100	0.582807	-0.645123
PTPRF_Y1321	0.460273	-0.228845
PTPRF_Y1621	0.0144285	-0.0195894
PTPRF_Y1676	0.513746	0.42364
PTPRF_Y1694	0.346764	-0.444564
PTPRF_Y1905	0.0668453	-0.0628605
PRKAR1A_Y373	0.0470662	0.0591068
EPB41_Y660	0.852957	0.522034
UMPS_Y37	0.409558	-0.360424
BCR_Y246	0.381273	0.473681
LAMP1_Y414	0.197676	0.224157
G6PD_Y401	0.430933	-0.289722
COL11A1_Y360	1.20836	2.61468
CKB_Y39	0.243475	-0.628841
FCGR2A_Y281	0.72519	0.298866
FCGR2A_Y304	0.766637	0.406061
CDH1_Y876	0.734052	-0.262812
LCP1_Y124	0.92747	-0.989119
LCP1_Y28	1.46761	-1.33213
HCLS1_Y103	0.0264785	0.0206404
PKM_Y175	1.08777	-1.09779
HNRNPL_Y47	0.161135	-0.242983
JUP_Y644	0.110547	-0.0786018
EZR_Y354	0.553445	-0.258998
VAV1_Y826	1.56592	-1.45802
VAV1_Y844	0.554694	-0.880563
DSP_Y1139	0.612378	-0.509944
DSP_Y28	0.668179	-1.05236
DSP_Y56	1.06817	-0.88657
ITGB4_Y1207	0.409197	-0.323156
ITGB4_Y1492	1.88934	1.42787
ITGB4_Y1510	0.0417574	0.106248
PECAM1_Y690	0.104698	0.101418
PECAM1_Y713	0.563387	0.28293
NCK1_Y105	0.558716	-0.688278
FER_Y402	1.67921	0.914425
PLCG2_Y1245	0.422685	-0.610598
PLCG2_Y753	0.219867	0.190603
PLCG2_Y759	0.177048	-0.139711
CAPN2_Y32	0.00503053	0.00425339
TCP1_Y545	0.430213	0.313931
PTPN1_Y20	0.383021	-0.333216
VCL_Y1133	1.19746	0.504167
PTPRA_Y798	0.979557	-0.811494
SON_Y1790	0.0177538	0.0128136
SDC1_Y286	1.75662	0.770401
SDC1_Y309	1.35526	-0.929235
PLCG1_Y771	0.418691	0.24766
SLC9A1_Y683	1.40144	0.346097
SLC9A1_Y708	0.251963	0.194472
CSNK2A2_Y13	1.25926	-0.850609
CR2_Y1029	1.03194	-1.08506
CD33_Y358	0.254974	-0.423343
RASA1_Y460	0.0889716	0.12714
CD247_Y111	0.950779	-1.33204
CD247_Y123	0.633071	-0.717319
CD247_Y142	1.12824	-0.867843
CD247_Y72	0.776407	0.68539
CD247_Y83	1.97762	-1.115
CSRP1_Y166	0.767262	0.686095
FLNA_Y2305	0.140514	-0.187977
NF1_Y2577	0.128494	0.0680056
GART_Y348	4.18824	-2.32749
PAICS_Y22	0.0212788	-0.0176535
UBA1_Y55	0.0786374	-0.0546379
TCEA1_Y126	0.899094	0.669512
ITGA6_Y1110	0.052805	0.0451584
JAK1_Y1034	0.0103723	0.0111313
NFYA_Y266	0.427746	0.356116
CFL1_Y140	0.289987	-0.213235
CFL1_Y68	0.0708051	0.111522
CFL1_Y89	0.154271	-0.255293
EIF4B_Y609	0.205289	-0.155755
EEF1B2_Y126	0.217878	0.378665
RPS12_Y127	0.550806	-0.216312
DNAJB1_Y176	0.10362	-0.125838
NFKBIA_Y42	0.361882	0.200621
ITGA3_Y1028	0.13432	-0.104299
MAPK3_Y204	0.725804	-0.5601
MARK3_Y508	0.142561	0.216264
CALML3_Y139	0.520025	-0.292732
MAP4_Y47	1.1393	0.716812
PIK3R1_Y467	0.459343	-0.281963
MAPK1_Y187	0.193236	-0.221119
EPHA2_Y575	0.464639	-0.471684
EPHA2_Y588	1.17757	-1.26563
EPHA2_Y594	0.623138	-0.990646
EPHA2_Y772	0.524074	-0.37676
PTPN6_Y301	0.126978	-0.296712
PTPN6_Y536	0.179827	-0.233744
PTPN6_Y541	1.44705	-0.801542
PTPN6_Y564	0.429689	0.317432
SHC1_Y427	0.233226	-0.179562
TYK2_Y292	1.66138	-0.775245
TYK2_Y604	0.51578	-0.337656
PRDX6_Y89	0.568332	0.491956
PEBP1_Y181	0.443147	-0.250951
FCER1G_Y58	0.5423	0.276872
FCER1G_Y65	0.429901	0.240317
FCER1G_Y76	0.124704	0.11121
AXL_Y702	0.296086	-0.280545
AXL_Y866	0.00168992	0.00139904
CORO1A_Y25	0.267575	-0.459352
SDC4_Y197	2.05221	-0.678449
STIP1_Y354	0.322966	0.332926
STIP1_Y451	1.5479	-0.895081
S100A11_Y30	0.226186	-0.205164
DSG3_Y779	0.586299	-1.05542
TTK_Y374	0.441351	-0.244934
PFN2_Y99	0.178044	0.365061
CTNNA1_Y419	0.0625794	-0.0755863
CTNNA1_Y619	0.528658	-0.406196
CTNNB1_Y716	0.126144	-0.108339
HRH1_Y321	0.0577497	0.0594797
IRS1_Y465	0.142937	-0.161605
IRS1_Y941	0.241295	-0.363043
MYH9_Y11	0.917876	0.491836
MYH9_Y9	0.493972	-0.260737
SRP14_Y27	1.58105	-1.05742
TAGLN2_Y192	0.567192	0.666129
SNCA_Y39	0.319161	-0.294131
ETFB_Y192	0.0132065	-0.0112362
RBMX_Y234	0.70186	-0.58882
RBMX_Y310	1.22738	0.615455
GRIK1_Y717	0.0711434	-0.120256
IL6ST_Y905	0.321595	0.320156
UBA7_Y15	0.000267237	-0.000392914
PPP1R2_Y63	0.744291	-0.456374
TMPO_Y394	0.508268	0.397552
STAT1_Y701	0.667301	-0.954341
STAT5A_Y694	1.5665	1.43216
PI4KA_Y2090	0.552425	-0.54639
RPS27_Y31	0.181511	-0.151835
TEC_Y519	0.170469	0.155616
FRK_Y387	0.398952	-0.912273
WAS_Y291	0.402282	-0.454642
MATR3_Y214	0.263483	-0.221742
MATR3_Y219	0.474553	-0.267792
MATR3_Y250	1.61551	-1.17601
MATR3_Y773	1.06916	-0.419312
SYK_Y296	0.491677	-0.500734
SYK_Y323	1.25962	-1.15812
SYK_Y348	0.149969	0.191605
SYK_Y525	0.144032	0.1256
SYK_Y526	0.0662664	-0.0672951
SYK_Y630	0.858145	0.506038
SYK_Y74	0.218305	-0.185303
MAPK8_Y185	0.316369	0.234355
MAPK9_Y185	1.13422	1.11068
MKI67_Y340	0.755679	0.712658
CRK_Y136	0.171822	-0.158485
CRKL_Y132	1.31859	-0.790956
CRKL_Y207	0.263508	-0.28644
RPS10_Y12	0.907755	-0.430864
MAP1B_Y1923	1.11149	0.853431
MAP1B_Y1974	0.182059	-0.156238
IQGAP1_Y1510	0.0683979	-0.0427942
GYG1_Y332	0.0297998	0.0219526
PLA2G4A_Y535	0.42525	-0.292645
LIMS1_Y180	0.259635	-0.289781
PRRC2A_Y1015	0.186748	-0.12637
PRRC2A_Y1094	1.97101	-0.500497
NES_Y928	0.124539	-0.123921
PXN_Y118	0.108778	-0.131207
PXN_Y468	0.00903893	0.00786781
MAPKAPK2_Y367	0.0393836	0.0399637
AARS1_Y667	0.535516	-0.285409
CEBPA_Y147	0.0128479	0.0103302
FHIT_Y114	0.0145546	0.00841236
GSK3A_Y279	2.19102	-0.861717
GDI2_Y442	0.0774164	0.0807219
EMD_Y74	0.926165	-0.408123
EMD_Y85	0.123802	-0.06707
EMD_Y94	0.0564741	0.0417795
EMD_Y95	0.00410358	-0.00611305
LRBA_Y1110	0.0845278	0.0412216
RAB7A_Y183	1.17372	-0.604345
HNRNPM_Y64	0.550867	0.756738
ARHGDIA_Y156	0.255683	-0.450738
HNRNPF_Y219	0.93176	-0.502869
EFNB2_Y304	1.38789	-0.594257
CRIP2_Y77	0.15421	0.122605
MAPK12_Y185	0.817601	-0.677024
EPHB4_Y614	0.826386	-0.674771
SLC12A2_Y956	0.375687	-0.120332
AFDN_Y1230	1.25522	-0.823658
AFDN_Y1285	0.383013	-0.13203
AFDN_Y1497	0.312402	0.15369
AFDN_Y1657	0.835961	0.38862
BCAR1_Y224	0.173359	0.20505
BCAR1_Y234	0.000388066	-0.000336647
BCAR1_Y249	0.016156	0.0141306
BCAR1_Y267	0.639419	0.307366
BCAR1_Y327	0.728205	-0.356979
BCAR1_Y387	0.134336	-0.13233
BCAR1_Y410	0.00385004	-0.00375175
BCAR1_Y67	0.451005	-0.212258
EPPK1_Y2041	0.173593	0.175304
EPPK1_Y583	0.0101979	-0.00875473
MYL6_Y86	0.0723821	-0.0671377
MYL6_Y89	0.197979	0.242756
ACTB_Y294	0.998585	-0.824615
ACTB_Y53	1.05499	-1.3534
DSTN_Y85	0.147503	0.086937
ACTR3_Y16	1.64533	-0.918435
RPS3A_Y256	0.301021	-0.153648
HNRNPK_Y280	0.840438	-0.584892
HNRNPK_Y380	0.272749	-0.298771
PSMC1_Y439	0.468729	-0.395641
H4C1_Y52	0.045234	0.123494
RPL10A_Y11	0.336345	-0.15834
GRB2_Y209	0.279572	-0.193678
TRA2B_Y236	0.559712	-0.269514
AP2B1_Y6	0.774677	0.901719
TPM4_Y126	0.262196	-1.08118
EEF1A1_Y177	0.0442009	-0.0460272
TUBA1B_Y103	0.253043	0.25143
TUBA1B_Y272	0.0790297	-0.0583296
TUBA1B_Y357	0.422994	-0.310274
TUBA1B_Y399	0.0170214	0.0171347
TUBB4B_Y50	0.0220956	0.0197477
CXADR_Y318	0.035072	-0.0204754
SIRPA_Y429	0.171581	-0.0689735
JAG1_Y1176	1.02799	0.671749
DENND2B_Y488	2.12151	-1.00257
DENND2B_Y501	0.749965	-0.744394
MAP1A_Y681	0.0521297	0.0794077
NUCB2_Y350	1.10761	-0.7934
RHOG_Y32	1.43037	-0.813472
EFNB1_Y313	0.801687	0.539179
EFNB1_Y317	0.721465	-0.638729
RBM3_Y146	0.411236	0.321078
RBM3_Y155	0.531362	0.425077
CDC42EP1_Y130	0.0189812	-0.0151644
CLTC_Y1096	0.00556684	-0.00453472
CLTC_Y899	0.531064	-0.635904
SPTBN1_Y1680	1.96003	-1.34305
AMPD2_Y145	0.202532	-0.509398
FLI1_Y222	0.363517	0.401688
OTUD4_Y460	2.19535	1.17259
OCRL_Y133	0.204226	0.166779
PLCB3_Y548	0.429908	0.3839
GUCY1B1_Y192	0.447461	-0.257943
AKAP12_Y374	0.375008	-0.296009
CAV1_Y14	1.45534	-0.543276
CAV1_Y6	0.647761	-0.294159
PTPN12_Y88	0.348147	0.416629
PTK2_Y576	0.181076	0.22774
PTK2_Y577	0.72101	0.869732
PRKCD_Y313	0.673201	-0.557678
PRKCD_Y334	0.0201205	-0.0140257
PRKCD_Y630	0.0356679	-0.0573177
CALD1_Y160	0.0759076	-0.0530424
CALD1_Y682	0.314153	0.206963
PTPN11_Y542	0.2606	0.440092
PTPN11_Y580	0.88156	-0.450618
PTPN11_Y62	1.19144	-0.403522
BTK_Y223	0.139341	0.0996666
BTK_Y551	0.0826072	0.119792
TJP1_Y1039	0.644686	-0.419718
TJP1_Y1066	0.008509	-0.0088892
TJP1_Y1195	0.075502	0.0611382
TJP1_Y1199	0.342963	0.355534
TJP1_Y588	0.824119	0.263391
SPAG1_Y541	0.40413	-0.401414
SPAG1_Y660	0.0898922	-0.195946
DDR1_Y484	0.546151	-0.395326
DDR1_Y792	0.676532	0.674157
DDR1_Y796	1.03522	0.688894
AHNAK_Y1469	0.757169	0.333387
AHNAK_Y160	0.0534563	-0.0321178
AHNAK_Y5836	0.586584	-0.542962
AHNAK_Y715	0.497873	-0.248913
AHNAK_Y836	0.00604274	0.00607109
AHNAK_Y964	0.111622	-0.0479288
NEXN_Y431	0.406305	0.201296
AP1B1_Y6	0.227016	0.19591
EPS8_Y525	0.202998	-0.28683
MYO1E_Y971	1.5697	-1.09699
BNIP2_Y118	0.342718	0.209746
ARHGAP5_Y1109	0.173563	0.134933
STK4_Y433	0.42008	-0.172418
FLII_Y946	0.431301	-0.327251
PDZK1IP1_Y99	0.165594	-0.421614
IK_Y114	0.0421992	-0.0334616
HNRNPA0_Y180	0.361556	-0.371527
PAK1_Y142	0.256882	0.180569
PAK2_Y130	0.733439	0.388514
PAK2_Y139	0.411733	0.305792
STX5_Y17	0.0184016	0.0444336
SRSF9_Y70	0.481136	-0.23134
SRSF5_Y55	0.894707	-0.302117
TRIM28_Y517	0.231425	-0.380817
GOLGA4_Y2148	0.526837	0.317053
PDAP1_Y17	0.0920451	0.0776224
ADAM9_Y769	0.00777188	-0.00976944
ADAM9_Y778	0.00308752	-0.00260544
ADAM9_Y815	0.189479	0.420152
MYO9B_Y1300	0.94826	0.688699
MYO9B_Y1928	0.755492	-0.410854
GAB1_Y259	0.234963	0.0741396
GAB1_Y406	0.593242	-0.931596
GAB1_Y627	0.0226631	0.0442495
GAB1_Y659	0.217265	0.387012
PRPF4B_Y849	1.53016	-0.861654
DCTN2_Y6	0.169762	-0.184864
DCTN2_Y86	0.0749508	-0.0444984
DYRK1A_Y321	1.50204	-0.807966
FHL1_Y207	0.0172503	0.0192213
SPTAN1_Y2430	1.87773	-1.02947
PKP1_Y104	0.583438	-0.498656
PKP1_Y12	0.752913	-0.656864
PKP1_Y120	0.975422	-0.915292
PKP1_Y160	1.0827	-1.27263
PKP1_Y187	1.08575	-1.09745
PKP1_Y214	1.20547	-1.24716
PKP1_Y526	0.56132	-0.545553
PKP1_Y80	1.86526	-0.867897
PKP1_Y89	0.0212302	-0.026351
PTK6_Y447	0.130158	-0.420509
CBFB_Y85	0.0439479	-0.0304213
CIRBP_Y167	0.0883646	0.120813
COTL1_Y137	1.08674	0.362399
DSG2_Y1061	0.217671	-0.155928
DSG2_Y968	0.232366	0.133337
TRIM29_Y454	0.79117	0.889779
TRIM29_Y474	0.361345	-0.554032
TRIM29_Y93	0.976984	-0.776474
UBAP2L_Y858	0.211186	0.168047
SCRIB_Y1360	0.355719	-0.198927
SCARF1_Y818	0.535311	0.299146
FHL2_Y236	0.165709	0.0818834
CTTN_Y141	0.748319	-0.404544
CTTN_Y154	0.198604	0.154783
CTTN_Y178	0.504456	0.219291
CTTN_Y334	0.0590005	-0.051548
CTTN_Y421	0.0732158	-0.0964842
CTTN_Y433	0.800821	-0.6436
CTTN_Y446	0.355089	0.183969
CTTN_Y453	0.29833	0.311359
CTTN_Y545	0.0651295	-0.133113
PTK2B_Y579	0.308938	0.56583
PTK2B_Y580	0.33159	-0.259754
PTK2B_Y819	0.0220011	0.0120096
PTK2B_Y834	0.141372	0.105783
PTK2B_Y849	0.243506	0.237773
GPR176_Y394	0.177691	0.0969286
DSC3_Y848	0.0605896	0.0626259
CLINT1_Y159	0.0800685	-0.0646362
MELK_Y438	0.380291	0.161599
PPP2R5D_Y580	0.0563532	-0.0299635
LASP1_Y122	1.45478	0.366809
LASP1_Y257	0.140396	0.219985
EIF4H_Y12	0.0154716	-0.0154305
ACAP2_Y586	0.108736	-0.132847
ACAP2_Y750	0.635843	0.769536
PLEC_Y3134	0.293006	-0.297481
PLEC_Y4612	0.173025	-0.146054
NECTIN1_Y468	0.286793	-0.21738
ELOC_Y8	0.207145	-0.18221
CNN3_Y320	0.240292	-0.381416
SHB_Y114	0.494364	0.575716
MAPRE2_Y167	0.140069	0.110496
TRIP6_Y123	0.152936	-0.272864
TRIP6_Y332	0.182478	-0.134747
MAPRE1_Y124	1.38903	-1.03256
MAPK11_Y182	0.0871406	0.117661
CD226_Y322	0.0843622	-0.0615854
SEPTIN7_Y319	0.192748	-0.14607
CSRP2_Y166	0.226038	-0.196789
MAPK14_Y182	0.172951	-0.341508
CDC37_Y278	0.208892	-0.0941086
OCLN_Y287	0.653215	0.429055
OCLN_Y315	0.81536	0.55498
OCLN_Y368	0.203727	-0.124688
MAPKAPK3_Y346	0.828774	0.493968
KIF26B_Y1992	0.218565	0.161663
LRRFIP1_Y597	0.380998	0.278542
CCDC88A_Y1799	0.328729	0.170282
RABL6_Y726	0.0414073	-0.0572414
GCSAML_Y110	0.393898	0.287752
GCSAML_Y89	0.843616	0.643792
HABP4_Y339	0.273136	0.254138
CEP170_Y240	0.0555093	-0.0235167
C9orf129_Y80	0.439354	-0.248925
FAM83B_Y523	0.159884	-0.232026
C6orf132_Y1017	2.05516	-1.18475
KIAA1217_Y1194	0.899943	0.388072
KIAA1217_Y1258	0.0892202	0.0829773
KIAA1217_Y1291	0.584184	-0.54771
KIAA1217_Y244	2.16352	-1.25491
KIAA1217_Y289	1.17697	-0.469712
KIAA1217_Y393	0.222829	-0.197991
KIAA1217_Y837	0.393617	0.134478
ARHGEF16_Y216	1.56922	-1.04363
PEAR1_Y943	1.39005	0.466517
PEAR1_Y979	0.517458	-0.281148
ANO1_Y7	0.285772	0.351924
DENND2C_Y322	0.740737	-0.748538
SIGIRR_Y402	0.0871392	0.0893955
LAMTOR1_Y40	0.624117	0.306248
PLEKHA7_Y1011	0.231655	0.253736
PLEKHA7_Y665	1.57644	-1.08383
PHLDB3_Y233	0.0327385	-0.0297337
PPP1R18_Y230	0.367468	-0.26894
LARP1_Y699	0.241344	0.323245
RICTOR_Y1386	1.05385	0.489263
AGTRAP_Y133	0.00892989	0.00539494
SCIMP_Y107	0.28735	-0.379223
CD109_Y660	0.0544176	-0.0746336
FAM83H_Y1032	0.12864	0.173796
PIK3AP1_Y694	0.880408	0.87123
TOM1L2_Y404	0.0205858	-0.0141602
SND1_Y109	0.287361	0.342054
SND1_Y908	0.416996	-0.463373
DPH6_Y265	0.352748	-0.328373
ZC3HAV1_Y410	0.178698	0.118837
ZFYVE16_Y221	1.02963	0.76825
SZRD1_Y95	0.0424832	-0.0532837
PHLDB2_Y567	0.329621	0.218531
ZNF598_Y306	0.00573476	0.00311279
KTN1_Y1353	0.24823	0.166251
FERMT3_Y11	0.322695	-0.196726
PPFIBP1_Y193	0.385046	0.457067
PPFIBP1_Y951	0.0411312	-0.0467644
CCDC25_Y186	0.676951	0.245746
LSR_Y372	0.540677	0.404999
LSR_Y406	0.938156	-0.482762
LSR_Y407	0.0985225	0.0925035
LSR_Y535	0.066083	-0.0627308
LSR_Y551	0.00789367	0.00548649
ANKLE2_Y206	1.84946	0.530771
PRAG1_Y413	0.0172465	0.0248852
TREML1_Y281	0.00251205	0.00184059
HIPK1_Y352	0.666374	-0.657534
SLC9A9_Y622	0.175371	0.255136
MISP_Y673	0.0719043	0.0586758
NAXD_Y85	0.483035	-0.685862
CMIP_Y752	2.13467	-1.08631
TMEM192_Y213	1.30217	-1.10482
PHACTR4_Y647	0.017594	-0.0159874
ABI1_Y213	0.157654	0.187346
CMTM4_Y187	0.300541	0.266961
TNS4_Y150	0.286465	0.233021
PALS1_Y243	0.696339	-0.664888
LILRB2_Y533	0.757829	-0.702197
LILRB2_Y592	0.886055	-0.542985
AFAP1L2_Y161	0.0155903	0.015378
AFAP1L2_Y359	0.718921	-0.539641
AFAP1L2_Y413	0.0811333	-0.0967159
AFAP1L2_Y457	0.916254	0.41304
AFAP1L2_Y489	0.888361	-0.879401
AFAP1L2_Y537	0.34195	0.140216
AFAP1L2_Y56	0.863876	0.529743
MYCT1_Y225	0.927047	0.599716
ARFGAP2_Y278	1.12296	0.396912
ARFGAP2_Y445	0.626895	-0.679317
PPFIBP2_Y852	0.242288	-0.210475
BANK1_Y161	0.175652	-0.111791
BANK1_Y630	0.134287	0.111317
BANK1_Y737	0.0378173	0.0417595
EHBP1_Y355	1.10009	0.86781
EHBP1_Y585	0.351373	-0.174405
EHBP1_Y701	0.170758	0.113604
ABCF1_Y416	0.311506	-0.24649
EXPH5_Y1019	1.52854	-1.04799
NUP35_Y95	0.218971	-0.136433
LILRB4_Y442	0.51416	-0.404795
OCC1_Y38	0.276949	0.385982
OCC1_Y42	0.276949	0.385982
STT3B_Y511	0.294264	-0.468739
NEK9_Y845	0.494921	0.32025
CD300LF_Y284	0.610459	-0.309536
DENND1A_Y611	0.529824	-0.301755
PARD3_Y388	0.931006	0.470706
PARD3_Y719	0.060716	-0.0504513
ZC3H15_Y137	0.188916	0.138913
PPIL4_Y401	0.446944	-0.379389
PPP1R13L_Y132	0.430155	0.276471
PPP1R13L_Y259	0.817124	-0.797566
PPP1R13L_Y269	0.819265	-0.262937
DYNLT2B_Y29	0.0596697	-0.134674
TMEM40_Y117	1.62122	0.851444
TMEM40_Y25	0.292614	0.453625
ATXN2L_Y277	0.147549	0.114762
PALLD_Y1348	0.255472	0.20972
LARP4B_Y596	0.863431	-0.640871
ANKS1A_Y455	0.676779	0.367096
DYRK2_Y382	1.16987	-0.636824
NECTIN2_Y454	1.8447	0.550058
NECTIN2_Y513	1.31477	-1.49551
USP6NL_Y729	1.36894	-0.572309
INPP5D_Y865	0.744241	-0.891909
UPF1_Y1112	0.277675	-0.318579
UPF1_Y958	0.0916526	-0.0498667
USP7_Y1091	0.268257	-0.175906
LPP_Y273	0.315126	-0.162431
LPP_Y301	0.606275	-0.205023
SECISBP2L_Y874	1.09403	-0.343886
SYAP1_Y327	0.115787	0.0993252
LRRC59_Y203	1.14287	-0.386924
APH1A_Y256	0.0544703	0.0511265
EFHD2_Y83	1.04053	-0.645587
CCDC124_Y38	0.00703956	-0.00455379
ARHGEF26_Y380	0.808418	-0.453423
SLAMF6_Y309	0.698406	-0.920718
AJUBA_Y334	0.358909	-0.309174
AJUBA_Y537	0.215531	0.159497
AJUBA_Y85	0.434846	-0.424934
PAWR_Y177	0.467525	-0.334965
KIRREL1_Y572	0.0801792	0.0554419
KIRREL1_Y622	0.309311	-0.20065
KIRREL1_Y625	0.0084386	-0.0141306
KIRREL1_Y724	2.04875	0.563356
FGD4_Y36	0.0542583	-0.0253935
ANKRD27_Y914	0.329722	-0.2818
NECTIN4_Y445	0.012525	0.0204468
NECTIN4_Y502	0.723253	-0.436028
MIA2_Y1111	0.465967	-0.129069
DCBLD2_Y715	0.647464	0.520606
VPS35_Y791	0.652235	0.465385
NACC1_Y489	1.95912	0.647703
ERBIN_Y1104	0.772909	-0.335346
ERBIN_Y1164	0.144	0.134819
ERBIN_Y733	0.222813	-0.194012
ERBIN_Y884	0.495696	-0.279222
SETDB2_Y477	0.129636	0.131752
TBCB_Y98	1.34715	-1.27845
CNN2_Y231	0.272394	0.245945
CNN2_Y269	0.207412	-0.300748
CDC5L_Y511	0.19693	0.13343
DNAJC2_Y548	0.0912107	0.140265
PKP4_Y1168	0.000252064	0.000270844
PKP4_Y1172	0.198849	0.153449
PKP4_Y415	0.0457233	-0.0352106
PKP4_Y421	0.282724	0.201182
PKP4_Y465	0.0284383	0.0456553
COPS8_Y203	0.55671	0.728897
MGLL_Y194	0.367769	0.269892
DOK1_Y315	0.276847	-0.276141
DOK1_Y377	0.13197	0.138285
DOK1_Y409	1.20984	-0.736706
DOK1_Y449	1.08684	0.878183
PTPN18_Y389	0.625291	0.552589
PTPN18_Y426	0.786368	-0.486276
PKP2_Y108	0.433598	-0.333833
PKP2_Y119	1.14606	-1.15244
PKP2_Y631	0.255296	-0.338073
RBM4B_Y194	0.017819	-0.0207796
PYM1_Y45	0.5242	0.412115
TTYH2_Y494	0.794225	-1.1023
C2orf88_Y89	0.0256011	-0.0333958
LIMD2_Y102	0.684111	0.490981
DIDO1_Y1700	0.347286	0.400109
KATNB1_Y382	1.69007	1.57952
SARG_Y132	0.263351	0.245831
SARG_Y259	0.149153	-0.190647
RBM4_Y113	0.0743002	-0.055047
RBM4_Y194	0.0768247	-0.0718079
RBM4_Y345	1.54708	0.766264
CARD6_Y169	0.185527	0.112779
CARD6_Y208	0.376648	-0.298157
KIAA1671_Y733	0.172828	0.192369
RAB34_Y247	1.29909	1.04458
CD244_Y271	0.135279	0.184669
ZDHHC5_Y533	1.99019	0.57816
ZDHHC5_Y711	0.202648	-0.124566
TNKS1BP1_Y590	0.592387	0.315486
LAT2_Y95	0.23413	0.343301
SMG9_Y41	1.16899	0.459345
EPN3_Y176	0.872362	-0.644276
TRIOBP_Y1945	0.29803	-0.281436
LIME1_Y254	1.19204	-0.777926
EPB41L1_Y68	0.798579	-0.747124
SLITRK6_Y820	0.48	-0.4532
SLITRK6_Y833	0.0289101	0.0401926
CLMP_Y333	0.246047	0.243277
RPAP3_Y90	0.0748313	-0.0551662
VIPAS39_Y11	0.275767	-0.311507
ERVMER34-1_Y558	0.574595	-0.635014
WDR41_Y456	0.0989282	0.132112
PLEKHA5_Y398	0.0919563	-0.124088
PLEKHA5_Y436	0.179923	0.153112
PLEKHA1_Y345	0.185034	0.0768547
CACYBP_Y199	0.111581	0.0653639
PALMD_Y140	0.480318	-0.390209
CASS4_Y174	2.27612	1.42473
CASS4_Y195	0.761311	0.428129
CASS4_Y244	1.34621	0.771283
CASS4_Y350	0.964748	0.567501
ANLN_Y671	0.693547	0.407425
SH3GLB2_Y77	0.453398	-0.405331
ARHGAP35_Y1105	0.554854	-0.36687
ATG3_Y18	0.0395342	-0.0464544
TMEM106B_Y50	0.87417	-0.632326
PAG1_Y163	0.371691	0.216254
PAG1_Y227	0.0412648	0.039753
PAG1_Y341	0.0294537	-0.0387344
PAG1_Y359	0.124505	0.132918
PAG1_Y417	0.564573	-0.503531
PIH1D1_Y194	1.18531	0.945769
TXNL4B_Y146	0.85729	0.837952
OCIAD1_Y199	0.716688	-0.359209
HYPK_Y49	0.710269	-0.42877
MTMR10_Y708	1.49166	0.509279
FAT2_Y4309	0.0577282	-0.0553741
ACTR10_Y4	0.213639	-0.136662
C9orf78_Y147	1.24784	-0.731896
ITSN2_Y553	2.46624	-1.47456
ITSN2_Y968	1.1582	-0.45058
SLAIN2_Y373	0.613594	-0.347663
SPRR3_Y138	1.16546	-1.72339
TJP2_Y1007	0.164155	-0.118313
TJP2_Y1118	0.235634	0.156496
TJP2_Y249	0.485315	-0.498728
TJP2_Y257	0.493009	0.327745
TJP2_Y261	0.158061	-0.116746
TJP2_Y265	0.560657	-0.374311
ADD3_Y35	0.192867	0.224138
TES_Y251	2.01087	-0.953621
TES_Y72	0.631943	0.509326
STAP2_Y250	0.268548	0.603746
CD300A_Y255	0.627284	0.47057
CD300A_Y293	0.0449431	-0.0565023
LIMA1_Y751	0.427704	0.668122
BAIAP2L1_Y163	0.289479	0.14327
BAIAP2L1_Y274	0.0751871	-0.0913324
SLC12A6_Y122	1.16491	-1.00093
SLC12A6_Y156	0.711971	0.322754
CD84_Y279	0.226923	0.417248
CD84_Y281	1.57942	0.707944
CD84_Y296	0.794718	0.455113
CD84_Y316	0.645645	0.357732
CD84_Y341	0.00128185	-0.00201035
LNPEP_Y46	0.779276	-0.576295
DBNL_Y162	0.277098	-0.229362
DBNL_Y224	0.187585	-0.225039
PILRA_Y298	0.220274	-0.117196
PACSIN3_Y372	0.105716	-0.0958652
MYH2_Y1381	1.48288	-3.98002
MYH2_Y413	0.435169	-1.97773
CDV3_Y190	0.0207676	0.0211554
CDV3_Y244	1.00503	0.516818
CDV3_Y95	1.35801	-0.590012
SLC39A10_Y596	0.365468	-0.209985
YEATS2_Y15	0.272798	-0.150861
COL17A1_Y396	0.382568	0.321544
DAPP1_Y139	0.401812	-0.13846
PACSIN2_Y388	0.0973675	0.0782518
NSFL1C_Y167	0.296131	-0.245408
NSFL1C_Y95	0.417397	-0.282429
MACF1_Y3005	0.280604	-0.15011
ZC3H4_Y217	0.0930244	-0.176929
BAIAP2_Y164	0.815383	-0.245848
BAIAP2_Y178	0.485476	0.1736
BAIAP2_Y337	0.0432897	-0.0341482
GAB2_Y643	0.453055	0.54471
JAG2_Y1149	0.848811	0.467043
EIF3L_Y36	1.45938	-0.68929
EIF3L_Y40	0.789608	0.423445
FRMD4B_Y870	0.0842626	-0.0892401
WBP11_Y630	0.985525	1.1179
SUGT1_Y317	1.48659	0.738539
NOSIP_Y14	0.107334	0.147897
SIGLEC9_Y456	0.588466	0.45043
SH3GLB1_Y80	0.284004	-0.397711
STARD13_Y160	0.942537	0.456434
SIT1_Y188	1.95765	1.51341
PKP3_Y176	0.37016	-0.395021
PKP3_Y195	0.0922744	-0.0839224
PKP3_Y210	0.32008	0.180908
PKP3_Y215	0.216499	-0.234303
PKP3_Y390	1.22346	0.998928
PKP3_Y84	1.32107	0.657227
HBS1L_Y58	0.150495	0.149179
TLN1_Y436	0.213361	0.192931
TLN1_Y70	0.0541155	0.0598688
USP15_Y263	0.14212	0.123399
USP15_Y274	0.44831	-0.274901
F11R_Y280	1.38021	-0.648909
SLC4A7_Y1207	0.120085	-0.0579023
SLC4A7_Y44	0.62837	-0.275816
ROBO1_Y1114	0.565233	-0.285913
ROBO1_Y932	0.404332	-0.35709
EPB41L2_Y577	0.827894	0.362959
CTNND1_Y241	1.77125	0.433432
CTNND1_Y257	0.0239413	0.0232725
SRSF10_Y142	0.213694	0.225531
RPS6KA5_Y420	0.148595	0.140088
ANXA1_Y39	1.35253	1.21265
SERPIND1_Y79	2.67796	1.36644
GNAI3_Y195	2.138	1.33599
DSP_Y2817	0.435962	0.470932
H2AX_Y143	0.492088	0.551683
USF1_Y185	0.302676	-0.253677
MMP8_Y115	0.104703	0.0723009
EIF4B_Y285	1.1313	-0.789142
CSTF2_Y115	0.803417	0.45265
TAGLN2_Y8	0.157183	0.0778608
MATR3_Y597	0.177883	0.12039
RBM25_Y441	0.297133	-0.314121
RPS6KA3_Y580	0.214142	0.358879
NUP98_Y627	0.501992	-0.363791
SRSF9_Y214	0.0161399	0.00879478
PPIG_Y598	0.56281	1.05984
TRA2A_Y87	0.370724	-0.296824
PKP1_Y71	0.441728	0.610743
CTTN_Y162	0.139568	-0.118963
ZC3H12A_Y474	0.157905	0.121757
KDF1_Y161	0.577141	0.613236
PHIP_Y1316	0.163964	-0.188425
BBX_Y703	0.974824	0.599541
SCAMP4_Y216	0.0914787	0.0728397
SH3KBP1_Y109	0.620239	-0.752031
CNN2_Y184	0.516743	0.455359
PKP2_Y168	0.0314583	-0.0596914
SRSF8_Y155	0.194286	-0.261454
RTKN_Y450	1.38135	0.824131
PLEKHA2_Y185	0.0998877	-0.0968094
TNS1_Y339	0.489099	0.672131
TNS1_Y796	0.196468	-0.38843
CCNL1_Y376	1.65858	-1.04579
SRRM2_Y1820	0.144155	0.0891247
THRAP3_Y54	0.975405	0.330825
TRPV2_Y755	0.486497	-0.351307
LBHD2_S41	0.0994674	0.0779953
UBA6_S36	0.444579	0.172514
UBA6_T34	0.879882	0.253162
ESYT2_S676	0.967654	0.939426
ESYT2_S758	0.0303124	0.0276318
ESYT2_S761	0.931312	0.46451
SHTN1_S467	0.498123	0.527861
SHTN1_S494	1.57995	0.626305
SHTN1_S506	0.522563	0.600281
SHTN1_T537	0.707789	0.519635
ARHGAP10_T648	0.136874	0.185922
BICDL2_S277	0.252757	-0.245434
BICDL2_S36	0.206937	-0.263784
C1orf226_S223	0.034908	0.0236378
C1orf226_S249	0.184609	-0.16978
PLEKHG3_S1028	1.03528	1.03267
PLEKHG3_S1037	0.219758	0.202757
PLEKHG3_S1081	1.33415	0.373827
PLEKHG3_S485	0.00638754	-0.00916481
PLEKHG3_S741	0.232432	-0.131531
PLEKHG3_S76	0.615237	0.645285
ZBTB7C_S215	0.0292948	-0.0277967
BCLAF3_S139	0.0354655	0.0483665
BCLAF3_S192	0.940116	-0.399469
WDR27_S259	0.0918648	0.318037
TESPA1_S454	2.03371	-1.31854
DENND3_T450	0.253087	0.253327
SBNO1_S794	1.74113	-0.515482
KLRG2_S215	1.1155	-0.251198
ARHGEF35_S450	0.50941	0.288907
CCDC88B_S1379	1.99977	-0.956902
CCDC88B_S1475	0.379899	-0.205984
CCDC88B_S436	0.00806928	0.00737762
CCDC88B_S597	1.49267	-0.971647
FAM83G_S127	0.287318	0.203197
FAM83G_S356	0.220074	0.206968
FAM83G_S634	1.76324	0.927936
FAM83G_S650	0.59025	0.387402
FAM83G_S760	0.894341	0.873961
ZNF316_S112	0.396385	-0.117762
SMCHD1_S1974	0.487052	-0.410089
NCF1B_S321	0.602776	0.60026
SAC3D1_S402	0.209277	-0.182817
ZSWIM8_S48	0.0884996	0.0682106
ZSWIM8_S53	0.0719365	-0.0352783
ARHGAP32_S871	0.209742	0.195312
ARHGAP32_S892	0.139541	-0.190996
ARHGAP32_S952	0.0740464	-0.0657234
POM121C_S370	0.49598	0.272341
POM121C_S412	0.0823693	0.0888281
POM121C_T424	0.625979	0.380787
WASHC1_S217	0.680034	0.649158
CYSRT1_S16	0.700527	-0.64375
MYO1G_S1010	1.16764	-0.819728
MYO1G_S992	0.0820829	0.106548
SMIM1_S22	0.892552	1.03645
SMIM1_S27	0.892552	1.03645
IQCJ-SCHIP1_S139	0.27725	-0.294058
PPP1R3G_S86	0.295041	0.25416
MCRIP1_S21	0.330049	0.182296
NACA_S1135	0.111495	0.265739
NACA_S2029	0.222602	0.142033
NACA_S949	0.0362277	-0.11268
CNK3/IPCEF1_S873	1.66661	-0.978593
KIF2A_S484	0.666519	-0.495235
KIF2A_T78	0.06335	-0.0578966
FZD9_S224	0.23975	0.467214
PDLIM1_S130	0.0511692	0.049593
PDLIM1_S215	0.253438	-0.198045
PDLIM1_S90	0.233446	0.214411
MYO1C_S408	1.56859	0.537643
MYO1F_S1023	0.612784	0.39953
MYO1F_S992	2.15895	0.853799
SNAP23_S110	0.0756893	0.0308037
SNAP23_S161	0.017931	0.0255089
ARVCF_S343	0.455248	-0.551282
ARVCF_S864	0.147808	0.200896
ARVCF_T642	0.773958	-0.437416
SMAP_S147	0.421644	-0.301508
SMAP_S17	0.0637099	0.0339527
AP3B1_S276	0.430588	-0.240108
CBX4_S442	0.0119854	-0.0130253
PGRMC1_S181	0.851806	0.652729
PGRMC1_S57	1.05786	0.486891
SUPT5H_S666	0.00379527	0.00195694
SUPT5H_S671	0.160067	0.0825081
SUPT5H_T828	0.987864	0.318035
TAF4_S543	0.454237	0.211599
DFFA_S315	0.819941	-0.311522
EIF3F_S258	0.646832	0.308714
WWP2_S211	0.659171	-0.210762
FOXE1_S308	0.623711	-0.292112
FOXE1_S329	1.79133	-0.85257
WASL_S430	0.0808225	0.102874
EEF2K_S18	0.727939	-0.331083
EEF2K_S445	1.87364	-0.867279
EEF2K_S500	1.42006	-0.861057
IGF2BP3_S184	0.129779	0.242525
DNM1L_S529	0.0690629	0.0627499
DNM1L_S616	1.5885	0.530092
PIK3C2A_S259	1.74509	0.467396
LST1_S50	0.0109163	-0.011673
MEIS1_S196	1.64607	-1.0425
ELL2_S503	0.296053	-0.206743
BIN1_S298	0.0147664	-0.0205593
BIN1_S303	0.0587644	0.0912857
CLDN5_T207	0.0728579	-0.0956097
BCL9_S687	0.111845	-0.0702438
LAD1_S12	0.603185	0.556181
LAD1_S123	2.46841	1.82173
LAD1_S177	1.31458	0.903011
LAD1_S272	2.04781	1.77459
LAD1_S355	0.355504	0.569366
LAD1_S356	0.0689166	0.113316
LAD1_S365	0.452315	0.440449
LAD1_S394	0.683164	0.787195
LAD1_S468	0.780002	0.817715
LAD1_S485	0.857202	0.823563
LAD1_S512	2.22783	0.860994
LAD1_S64	2.01442	1.71799
LAD1_T19	0.778363	0.64584
EBAG9_S36	1.16988	-0.315289
SDCBP_S60	1.96584	0.992309
PITPNM1_S373	1.01492	-0.643698
PITPNM1_S593	0.444172	-0.255993
PITPNM1_S664	1.31843	-0.753923
MPHOSPH10_S120	0.748511	0.668585
NOP56_S520	1.01969	-1.0079
NOP56_S569	0.421849	0.290886
NOP56_S570	0.470061	0.713602
DDX3X_S594	0.176445	-0.128334
DDX3X_S612	0.178134	-0.221286
DDX3X_S71	0.232487	-0.116268
DDX3X_S90	0.780615	-0.455003
KPNA4_S60	0.368362	0.184729
NFIB_S264	0.275375	-0.466558
NFIB_S265	0.10791	0.217197
ARID1A_S1184	0.92198	-0.453983
ARID1A_S1751	1.46581	-0.589066
ARID1A_S1755	0.72396	-0.453747
ARID1A_S233	1.04879	0.364681
ARID1A_S696	2.05525	-0.674093
TXNDC9_S188	0.557974	0.422871
TRAFD1_S278	1.23001	-0.59815
TRAFD1_S327	1.61111	-0.336683
TRAFD1_S415	0.874509	-0.393839
HSPB6_S16	0.0113813	-0.0206985
CIT_S1971	0.367674	-0.298403
COPE_S13	0.918829	0.524755
COPE_S307	1.00618	0.699294
CCS_S267	0.0756406	-0.0956898
ABLIM1_S426	0.00112881	0.00146103
ABLIM1_S431	0.0719426	-0.0826645
ABLIM1_S435	0.147818	0.126604
ABLIM1_S452	0.576994	0.345209
ABLIM1_S540	0.330649	-0.280278
ABLIM1_S587	0.68764	-0.314484
ABLIM1_S706	0.386416	-0.612398
ABLIM1_T433	0.0687153	0.0569057
CHD1_S1677	0.786159	-0.255684
STX16_S41	0.230997	-0.177206
ADAM10_T719	0.187812	0.0976877
EI24_S46	1.42619	-0.505791
TP53I11_S14	0.811343	-1.02859
KMT2D_S1151	0.622496	-0.4023
KMT2D_S1180	0.107552	-0.0979557
KMT2D_S1263	0.145791	0.0752478
KMT2D_S2274	1.06261	-0.40344
KMT2D_S373	0.89527	-0.479581
KMT2D_S4738	1.75945	-0.799381
KMT2D_S4822	0.21164	0.294843
KMT2D_S654	0.660287	-0.449476
PDCD5_S119	0.242741	-0.141088
SLC9A3R1_S280	0.902834	0.447649
APOL1_S311	2.30032	0.965786
APOL1_S314	0.569243	1.06265
SCAMP3_S32	0.501517	-0.42898
BACH1_S196	0.105701	-0.104952
BACH1_S445	0.229969	-0.0976334
BCKDK_S31	0.176766	0.182209
IFIT3_S478	1.57739	0.367135
TAX1BP3_S61	1.16191	0.75654
GIPC1_S232	0.276061	-0.138901
IKBKB_S675	0.345899	0.296246
CASK_S582	0.212178	0.18833
MYL12B_S20	0.514667	0.493412
CLGN_S554	0.143614	-0.277164
PPP1R12A_S445	0.45998	-0.309147
PPP1R12A_S507	0.093884	0.127478
PPP1R12A_S554	0.373699	-0.313732
PPP1R12A_S618	0.180432	-0.156787
PPP1R12A_S668	0.162278	0.28281
PPP1R12A_T696	0.0593269	-0.0542641
GAK_S829	1.8202	0.7013
XPO1_S1055	0.506626	-0.246445
ARHGEF10_S379	0.698485	0.549566
ZNF609_S1055	1.26186	-0.315929
ZNF609_S413	0.751058	-0.419774
ZNF609_S467	0.058328	0.0572815
ZNF609_S576	0.758092	-0.215328
ZNF609_S758	0.0537798	-0.022027
ZNF646_S930	0.386214	0.291007
SPTBN2_S2359	0.556777	0.308098
SPTBN2_S2384	0.113621	-0.300352
MAST4_S1283	0.275761	-0.26532
MAST4_S1370	0.839663	-0.451706
MAST4_S1377	0.556207	0.422522
MAST4_S1419	0.0374465	-0.0220461
MAST4_S1438	0.890044	0.885633
MAST4_S1467	0.0848925	0.102673
MAST4_S1523	0.0344088	0.0302734
MAST4_S1860	0.0974238	0.103969
MAST4_S206	0.203972	-0.178653
MAST4_S2442	0.0720072	-0.094923
MAST4_S2552	0.0314622	-0.0472507
MAST4_S268	0.00376834	0.00268555
MAST4_S270	0.00376834	0.00268555
SEC16A_S1069	0.460967	0.164082
SEC16A_S1207	0.277892	0.308732
SEC16A_S1223	1.99118	0.875582
SEC16A_S1228	2.79827	1.4011
SEC16A_S1229	2.79827	1.4011
SEC16A_S1305	0.574483	0.628801
SEC16A_S1327	0.782606	0.349365
SEC16A_S1371	0.0420038	-0.06036
SEC16A_S1441	1.07828	0.713186
SEC16A_S2022	1.37622	0.740552
SEC16A_S2083	2.08675	0.537189
SEC16A_S2271	1.08517	0.653597
SEC16A_S569	1.86777	0.249798
TECPR2_S412	0.350775	0.154262
U2SURP_S485	0.262481	0.292124
U2SURP_S67	0.25879	-0.205
U2SURP_S811	0.202355	-0.28727
SETD1A_S508	0.10611	0.058219
PER2_S977	0.758416	-0.306942
SYNM_S1107	0.233175	0.526873
SYNM_S777	0.290931	0.816683
ZBTB5_S371	0.538667	-0.206833
MCF2L_S589	0.815426	-1.10817
ANKRD28_S1011	0.504737	0.27274
ARHGEF11_S1480	1.42939	0.285718
ARHGEF11_S35	0.058414	0.0350895
LSM1_T129	0.25023	-0.140731
FYB1_S225	0.611074	0.273617
FYB1_S235	0.858213	-0.738361
FYB1_S329	0.789922	-0.551617
FYB1_S46	0.334526	0.30094
FYB1_S558	0.72536	-0.682884
TBX3_S438	0.0519221	0.0754099
BET1_S50	1.55024	0.622801
TRIM24_S654	0.191403	-0.127182
TRIM24_S811	0.263415	-0.194016
AXIN1_S77	0.524348	0.21701
PGRMC2_S104	1.13581	1.5122
PGRMC2_T211	0.0608022	0.0474548
SMAD9_T136	0.0244723	-0.0189209
RGL2_S13	1.81595	1.03868
ZNF185_S268	0.437051	0.37044
ZNF185_S446	0.659013	-0.427956
ZNF185_S453	0.287222	-0.171976
ZNF185_S465	1.04858	-0.824102
ZNF185_S468	0.822074	-0.586439
ZNF185_S64	0.09983	0.0811005
ZNF185_T289	0.374196	0.527803
ZNF185_T618	0.575199	-0.355863
CASC3_S125	0.0403865	0.0194111
CASC3_S148	0.343556	-0.159302
CASC3_S265	0.448507	-0.205727
CASC3_S363	0.474082	0.209993
EIF3D_S161	0.520585	0.261269
STX7_S129	0.482117	-0.255484
STX7_T79	0.818428	0.349123
TNRC18_S1232	1.05443	-0.261574
TNRC18_S1359	0.432327	0.20639
TNRC18_S1857	0.350978	-0.172635
TNRC18_S2771	0.272729	0.309794
TNRC18_T2146	0.393708	0.172998
SLC16A3_S436	1.27454	0.84509
ABCC4_T646	0.0302063	0.014535
ABCC5_S509	0.878967	-0.792224
ARPC5_S77	0.238355	0.21646
DDX3Y_S592	0.598478	0.595165
PDPK1_S241	0.0340248	0.0147781
RNF113A_S253	2.00049	-0.573353
RNF113A_S85	0.249525	-0.153481
KDM6A_S769	1.48238	-0.49473
ZZEF1_S1518	0.0377838	-0.0252476
ASAP2_S701	0.268762	0.270123
TET3_S292	1.29937	0.56595
TET3_T794	0.409988	-0.369782
RRP8_S176	0.776908	-0.304462
RRP8_S223	1.27759	0.388088
PJA2_S216	0.383303	0.188055
PJA2_S253	0.702883	-0.336088
SIPA1L1_S1181	0.234358	0.158577
SIPA1L1_S1549	0.507087	0.235756
SIPA1L1_S1585	0.215356	0.0836372
SIPA1L1_S1734	0.709518	0.433773
SIPA1L1_T209	0.370701	-0.162205
ARHGAP6_S384	0.256007	0.153666
ARHGAP6_S391	1.49919	0.557404
ARHGAP6_S772	1.11259	0.516864
ARHGAP6_T821	1.17445	0.626421
SEPTIN4_S325	0.438453	-0.536823
DYNC1LI2_S194	1.06622	0.468405
DYNC1LI2_S446	1.57093	1.39855
EFS_S298	0.765259	-0.463482
SART1_S448	0.318052	-0.180569
SART1_T430	0.563824	-0.145537
TGFB1I1_S216	0.206619	0.0947447
TGFB1I1_S403	0.22675	0.306528
TGFB1I1_S68	0.360498	0.283718
SRGAP3_S858	0.482433	-0.420653
CTIF_S18	0.843263	-0.53513
MTSS1_S557	0.492655	0.370689
MAP3K7_S389	0.47052	0.419571
MAP3K7_S417	0.529737	0.244228
MAP3K7_S439	0.0870826	0.0389233
RIPK2_S363	1.56947	0.44672
RIPK2_S531	0.766864	-0.412554
WDR62_S1228	0.393364	0.181746
PRPF3_S131	0.251969	0.284002
PRPF3_S619	0.0471449	0.0384541
TPD52L2_S149	0.0462147	-0.0227499
TPD52L2_S166	0.911037	-0.890058
TPD52L2_S21	0.110453	0.121309
TPD52L2_S96	0.217136	0.330686
SYNJ1_S1049	0.782936	-0.54146
SYNJ1_S1053	0.782936	-0.54146
SYNJ1_S1345	0.328087	0.18475
SYNJ1_S1392	0.217209	-0.129726
SYNJ1_S1565	0.00709253	0.00465965
SYNJ1_T1220	1.36746	-0.45315
EIF4G3_S232	0.840803	-0.339706
EIF4G3_S495	0.132122	0.0496159
KLF4_S254	0.310578	-0.18122
KLF4_T316	0.0996361	-0.0783596
OIP5_S48	0.448197	0.222178
AKR7A2_S255	0.34525	-0.165616
EPB41L2_S499	0.877476	-0.663158
EPB41L2_S58	0.635853	-0.540129
EPB41L2_S683	0.708905	-0.6075
EPB41L2_S715	0.164597	0.122394
EPB41L2_S798	0.359723	0.282707
EPB41L2_S87	2.03498	-1.10236
TGOLN2_S298	0.68959	0.402872
TGOLN2_S71	1.69942	0.9764
WIPF1_S234	0.234348	-0.218481
WIPF1_S340	0.881191	-0.741251
BCL2L11_S77	0.124972	-0.0842981
FOXO3_S294	0.31354	-0.21459
LAT_S224	1.50484	-1.19728
LAT_S84	0.8198	-0.568728
RGS14_S203	1.20757	-0.753841
RGS14_S288	1.35672	-0.892538
AKAP10_S187	0.134627	0.0846968
DENR_S73	0.473006	0.263178
PSTPIP1_S260	0.762342	0.619169
DNPH1_S12	0.155346	-0.0815887
DNPH1_S128	0.305771	-0.343158
DNPH1_S169	0.575409	-0.167473
DNPH1_S28	1.1815	-0.634602
CHMP2A_S203	1.84551	0.605742
NCK2_T74	1.45288	0.627342
PLRG1_S119	0.243217	0.186735
RGS10_S41	0.244305	0.208822
HTATSF1_S387	0.92522	-0.744997
HTATSF1_S403	0.196844	-0.298998
HTATSF1_S579	0.832448	-0.573133
HTATSF1_S616	0.973391	-0.321428
HTATSF1_S624	0.4957	-0.338909
HTATSF1_S642	0.374392	-0.248255
HTATSF1_S676	0.317249	-0.212185
HTATSF1_S702	1.08979	-0.528755
HTATSF1_S713	0.227101	-0.175636
HTATSF1_S721	0.846131	-0.470795
PRKAB2_S108	0.90045	0.768022
PRKAB2_S184	0.410743	0.34248
SGTA_S77	0.10402	0.0363674
SGTA_T303	0.385047	-0.301041
SGTA_T81	0.291932	0.216021
ENSA_S109	0.256402	-0.252361
ENSA_S43	0.717636	0.484415
ENSA_S67	0.431448	-0.646242
STRN_S137	0.870805	1.17653
STRN_S245	0.142367	0.107447
AKAP8_S328	0.45591	0.428722
AKAP8_S339	1.49747	-0.707085
NRDC_S86	0.279588	-0.130814
NRDC_S94	0.572027	-0.318726
CALU_S300	0.0318773	-0.0461702
KIF1C_S1092	0.0382844	-0.0330086
PRICKLE3_S437	0.557585	0.450286
RAD21_S153	0.01632	-0.0114088
DHX16_S103	1.64613	-0.540712
DHX16_S106	0.129218	-0.121737
DHX16_S160	1.06257	-0.467735
MED14_S617	0.0975933	0.0804729
SOX15_S188	1.00201	0.393566
SOX15_S37	0.42929	0.474918
SMARCA5_S66	0.593006	0.377235
SPAG9_S1188	0.0046988	-0.00393486
SPAG9_S203	0.627124	0.44112
SPAG9_S251	1.28177	0.476934
SPAG9_S332	0.536607	0.296276
SPAG9_S705	0.469959	-0.23981
SPAG9_S733	0.0602358	0.0931549
SPAG9_T217	0.711984	0.533172
SPAG9_T226	0.910048	0.599383
SIPA1L3_S1544	0.375564	0.252926
SIPA1L3_S172	0.422133	-0.192715
SIPA1L3_T1703	0.440413	0.300759
ZFC3H1_S1046	1.26355	0.523102
ZFC3H1_T766	1.0757	0.282429
KATNIP_S253	0.111425	0.0786219
MAST3_S134	0.538012	-0.413804
MAST3_S710	1.72524	0.735706
MAST3_S747	1.75108	-0.632341
MAST3_S774	0.78982	-0.425441
MAST3_S782	0.484903	-0.251307
ZEB2_S1122	0.162169	0.10857
KIF1B_S1057	0.0286343	-0.014267
KIF1B_S1454	2.39809	0.79759
KIF1B_S1487	1.46916	0.337767
KIF1B_S1659	0.639361	0.29655
MAPKBP1_S1263	0.821456	0.428785
MAPKBP1_S761	0.00671671	0.00820255
KDM1A_S166	0.0443374	0.0400572
TBC1D4_S588	0.168902	0.219446
FZD6_S641	0.0894748	-0.0971441
FZD6_S653	0.893468	0.917173
HBP1_S380	0.711174	-0.331654
PPL_S14	0.136577	-0.240366
PPL_S1657	0.932684	-0.50458
PPL_S887	0.653999	-0.545526
PLXNC1_S978	0.0664522	-0.0634365
SNX3_S72	0.674659	0.5229
OGA_S364	0.0564685	0.0531082
OGA_T709	0.799843	0.557874
SORBS3_S530	0.131469	-0.134573
SORBS3_S544	0.534727	-0.524073
NMT2_S38	0.38556	-0.23628
PLIN3_S31	0.0216415	-0.0293064
PLIN3_T216	1.85959	0.704057
SLC16A7_S448	0.130039	-0.192386
MAFK_S25	0.631684	0.221312
CTNND1_S252	0.0750383	-0.057951
CTNND1_S268	0.197221	-0.200321
CTNND1_S288	0.340147	-0.231428
CTNND1_S320	0.179884	0.146652
CTNND1_S346	0.115969	0.0998993
CTNND1_S349	0.449961	-0.323982
CTNND1_S352	0.337255	-0.368944
CTNND1_S713	1.70859	0.534207
CTNND1_S864	0.21401	0.119572
CTNND1_S899	0.249261	0.227715
CTNND1_S920	0.180157	0.250395
CTNND1_T310	0.0520365	-0.0461349
CTNND1_T869	0.875577	0.501047
CTNND1_T916	1.39935	1.00994
SNX2_S119	0.425108	-0.650345
SNX2_S277	0.714428	0.352203
SNX2_S97	1.76546	0.795473
SNX2_T104	1.13176	1.08671
CYTIP_S66	2.32672	-1.10033
USO1_S106	0.904825	0.869555
TOM1_S160	0.151866	0.128845
TOM1_S355	0.140175	0.125814
TOM1_S376	0.0812869	0.0674496
TOM1_S462	0.0364516	-0.0261059
TOM1_S464	0.402856	-0.17345
PFKFB2_S466	0.0475264	-0.0182076
PFKFB2_S483	0.122231	-0.100835
DKC1_S494	0.0856451	0.0435696
DKC1_S513	0.361823	-0.0989475
EIF5B_S113	0.319339	-0.171143
EIF5B_S137	0.215824	-0.176052
EIF5B_S164	0.257516	-0.129457
EIF5B_S66	0.16726	0.144949
GAS7_S152	0.0733077	0.0610342
KIN_S238	1.34284	-0.975932
BRD4_S1117	0.421766	-0.350817
BRD4_S470	0.799863	-0.356779
BRD4_S601	1.29576	-0.510542
NBN_S347	1.26093	-0.469375
NBN_S432	0.0813152	-0.073452
LILRB3_S503	0.439207	-0.487647
PLCH2_S1256	0.0425106	-0.0414572
PLCH2_S579	0.997204	-0.814822
PLCH2_S595	0.0651003	-0.0631981
SRGAP2_S206	0.548323	0.404978
IGSF3_T1179	0.19354	0.0978985
DENND4B_S963	0.387072	-0.294944
N4BP1_S288	0.212203	0.176893
N4BP1_S300	0.461904	-0.202635
N4BP1_S335	0.47187	0.407599
ROCK2_S1374	0.180101	0.152491
CLASP2_S327	0.241574	-0.285984
CLASP2_S370	0.461397	-0.335323
CLASP2_S525	0.0141234	0.0115604
CLASP2_S529	0.0141234	0.0115604
CLASP2_S596	0.187687	-0.118754
CPNE3_S14	1.35836	0.507064
CPNE3_S243	2.08802	0.785809
ZBED4_S624	0.293033	0.141869
PPFIA3_S508	0.093733	-0.0709448
PHF2_S1056	0.201642	-0.158676
PHF2_S474	0.852983	-0.172173
PHF2_S655	0.0845948	-0.0540285
PHF2_S681	0.310521	-0.185194
PHF2_S705	0.351709	-0.527196
PHF2_S882	2.73962	-0.852057
PHF2_S899	1.02846	-0.592802
PHF2_S929	0.178042	-0.214727
PHF2_T479	0.661078	0.287519
ZC3H11A_S108	0.622326	0.192274
ZC3H11A_S132	0.748803	-0.206461
PHACTR2_S237	1.80553	-0.688193
PHACTR2_S522	1.84972	-0.589861
PHACTR2_T25	0.654671	-0.237616
ANKRD17_S1709	0.0584489	0.0664959
ANKRD17_S19	3.67816	0.566278
ANKRD17_S2401	0.115709	0.135657
VPS4B_S102	1.88689	-0.56712
VPS4B_S93	0.429474	-0.176943
ZNF217_S407	1.09088	-0.84717
FLNB_S1505	0.321068	0.331791
FLNB_S2107	0.306491	0.235355
FLNB_S2478	1.9327	0.825477
FLNB_S2481	0.885257	0.376907
FLNB_S983	0.12914	-0.148692
FLNB_T519	2.49667	0.816361
NCOR1_S1472	0.830132	-0.303146
NCOR1_S1758	0.112132	-0.117489
NCOR1_S1977	1.8598	-0.518167
NCOR1_S2120	1.56077	-0.69557
NCOR1_S2151	0.239379	0.198589
NCOR1_S2184	2.15073	-0.639359
NCOR1_S2436	0.16605	0.110603
NCOR1_S509	0.531388	-0.365267
NCOR1_S992	0.0939246	-0.185225
NCOR1_S999	1.00993	-0.353844
NCOR1_T1594	0.7685	0.212874
VAMP4_S30	2.71808	0.399402
TRIM3_S7	0.23225	0.26803
ULK1_S623	0.465731	-0.204189
ULK1_S639	0.625491	-0.297694
SPAG7_S158	0.118392	0.0963459
SPAG7_S202	0.0987048	0.137502
SEC22B_S137	0.224205	-0.210571
SEC22B_S168	0.300281	-0.384752
SEC22B_S177	0.548775	-0.570683
DEAF1_T432	0.41841	-0.159691
PRPF40A_S888	0.19422	0.13262
PRPF40A_T373	0.101373	0.0962753
PRPF40A_T948	0.394698	0.246469
TACC1_S267	3.95884	0.750475
GIGYF1_S157	0.375768	-0.123701
GIGYF1_S230	0.540271	0.441284
GIGYF1_S406	0.688375	0.232507
GIGYF1_S538	1.43332	0.355021
GIGYF1_S638	0.293282	-0.154505
PMPCB_S44	0.846164	0.327808
MED24_S862	2.16798	-0.662173
MED24_S873	0.22803	-0.0880318
PSIP1_S106	1.86448	-0.88213
SRSF10_S106	0.000748132	0.00071907
SRSF10_S131	1.3167	-0.693323
SRSF10_S133	1.3167	-0.693323
SRSF10_S141	0.213694	0.225531
SRSF10_S253	0.827933	-0.453915
TADA3_S298	0.387939	0.258347
SF3B1_S129	0.224524	-0.120819
SF3B1_S488	0.161427	-0.165406
SF3B1_T142	0.859159	-0.318485
SF3B1_T211	1.80033	-0.622103
SF3B1_T223	0.0194376	0.0107689
SF3B1_T227	0.970499	-0.259258
SF3B1_T235	3.19828	-0.918489
SF3B1_T244	1.08549	-0.48188
SF3B1_T296	1.36795	-0.473867
SF3B1_T313	0.155997	-0.0611992
SF3B1_T326	1.6125	-0.446318
SF3B1_T350	0.422437	0.29635
SKAP2_S101	1.30276	0.643483
SKAP2_S286	1.07927	0.878058
SKAP2_S6	0.0373697	0.0278645
PRKRA_S167	0.547239	-0.400373
PRKRA_S18	1.65834	-0.563499
PRKRA_T20	0.971015	-0.716383
RPS6KA5_S212	0.201183	-0.0752573
RPS6KA5_S417	0.148595	0.140088
MYCBP2_S2789	0.722046	-0.312933
MYCBP2_S2812	0.180078	0.209734
MYCBP2_S2871	1.81014	-0.678013
MYCBP2_S3426	0.297673	-0.265869
MYCBP2_S3478	0.666412	-0.495979
MYCBP2_S3505	0.499797	-0.392853
MYCBP2_T1625	0.486464	0.305351
SNRNP200_S225	1.19609	-0.358246
OFD1_S686	0.109669	0.0638313
TOM1L1_S323	0.387293	0.209864
RPS6KA4_S343	0.999157	0.245741
RPS6KA4_S347	0.12629	-0.0579224
RPS6KA4_S678	0.256731	0.203638
RPS6KA4_S682	0.0733985	-0.0500355
SURF6_S138	1.75603	0.651125
NUP155_S4	2.23995	0.364638
NUP155_S992	0.197364	0.105719
WDHD1_S333	0.522565	0.929197
WDHD1_S383	0.895061	0.787966
TCEA3_S140	0.576385	-0.636017
PALM_S152	0.340542	-0.29679
GRAP2_S159	0.711475	-0.744016
GRAP2_S236	0.49208	-0.228456
GRAP2_T262	0.158357	-0.135822
RNASEH2A_S298	0.00437706	0.00319672
CAPN15_S337	0.309051	-0.199939
EIF3G_S42	0.683205	0.128527
EIF3J_T109	1.67285	0.665478
CCNK_S328	0.0906162	-0.074213
CCNK_S329	0.0733533	0.0368176
CCNK_S340	0.0228406	-0.0301132
PIAS1_S503	1.18105	-0.365494
PIAS1_S510	0.00245746	-0.00125885
DNAJC8_S35	0.77727	0.410577
TRIO_S2417	1.45817	0.645312
TRIO_S2455	0.719464	0.71821
TRIO_S2459	0.719464	0.71821
TRIO_S2631	0.068042	-0.0549068
TRIO_T2281	0.786412	0.584617
SASH3_S142	0.266238	-0.153241
SASH3_S243	0.159164	-0.0939198
SASH3_S38	0.770342	-0.695138
SASH3_S97	1.14208	-0.813694
SASH3_T112	0.0444943	0.0494204
SASH3_T147	1.43708	-1.04422
RSL1D1_S361	0.485166	0.185249
RSL1D1_T401	1.0089	0.996542
CDKL5_S306	0.113976	-0.0691004
PDE5A_S7	1.16172	0.295448
ZFAND5_S48	1.19973	1.52819
KRT15_S339	0.167472	-0.226208
RECQL5_S815	0.89402	-0.40988
STK17B_S12	1.01859	-0.627268
STK10_S13	0.386811	-0.371874
STK10_S417	1.56209	1.08824
STK10_S438	1.70754	-0.885237
STK10_S514	0.650647	-0.806597
STK10_S951	0.167961	0.123184
GFPT2_S244	0.949954	0.733469
TPPP_S160	0.484033	0.472261
TPPP_S32	0.388255	-0.223937
KBTBD11_S310	0.630566	-0.531618
KBTBD11_S314	1.05312	0.855968
TOMM70_S91	1.05565	-0.566957
PLEKHG5_S903	0.852574	0.330459
SUPT7L_S108	0.433611	-0.217422
SORBS2_S1018	0.264109	0.283134
SORBS2_S259	0.112629	0.21994
SORBS2_S278	0.209176	0.334757
SORBS2_S302	0.119722	0.203533
TMCC1_S382	0.291304	0.207592
PHF14_S298	0.209556	-0.168575
PHF14_S302	0.415645	-0.26467
PHF14_S308	0.379214	-0.336552
PHF14_S835	1.08948	-0.513962
SASH1_S407	0.765437	-0.433594
SASH1_S442	0.584871	-0.464611
SASH1_S721	0.455751	-0.255277
SASH1_S813	0.935321	-0.514307
UBXN7_S280	0.693251	-0.25564
UBXN7_S288	0.840577	0.494303
PLPBP_S244	0.021945	-0.0150948
PRPF6_T180	1.26449	0.819427
PCF11_S182	0.406887	0.244017
PCF11_S489	0.894659	-0.596997
PCF11_S511	0.0342528	0.0598993
PCF11_T513	0.228351	-0.338055
FRYL_S1914	0.705527	-0.299809
FRYL_S1972	0.170072	-0.186398
FRYL_S2272	0.466386	0.290455
FRYL_S2454	0.149706	0.112085
CDK14_S95	0.533208	-0.667357
CDK14_T79	0.155862	0.145847
KDM4B_S622	1.42327	-0.53581
SOGA1_S1017	1.32743	-0.452679
SOGA1_S926	0.0770954	0.0553198
SEC31A_S1163	0.466293	0.162596
SEC31A_S799	0.470768	0.290428
TJP3_S164	0.215067	-0.330971
TJP3_S203	0.0384727	0.0553131
TJP3_S319	0.503174	0.330816
TJP3_S346	0.52517	-0.864649
TJP3_S856	0.0245573	0.0227032
UBR5_S1549	0.0623392	-0.0485344
UBR5_S2011	1.07805	0.711473
UBR5_S2486	0.397686	0.487292
UBR5_S327	0.292502	-0.290543
UBR5_S636	0.1769	0.222145
SCAF4_S154	0.475943	0.310087
SCAF4_T237	1.38282	-0.506145
UBE4B_S105	0.816645	-0.595068
SCEL_S10	0.285178	-0.435296
SCEL_S289	0.812579	-0.839274
SCEL_S312	0.00481347	-0.0105686
SCEL_S347	0.2507	-0.305611
SCEL_S389	0.460168	-0.717197
SCEL_S475	0.575549	-0.841072
SCEL_S91	0.532393	-0.661911
SCEL_T112	0.251494	0.353518
ZRANB2_S120	0.690776	-0.428772
ZRANB2_S188	1.22858	-0.513605
ZRANB2_S280	0.403675	0.402929
SNX4_S22	1.43356	0.646306
LUC7L3_T238	0.749104	-0.39327
KIF20A_S532	0.20462	0.189085
KIF4A_S1225	2.63647	0.389852
MBD4_S387	0.752649	-0.775393
SBF1_S1142	1.00666	-0.336445
SBF1_S1747	0.146916	0.0781965
SBF1_T1138	0.466376	-0.279898
KAT7_S124	0.681817	0.446687
KAT7_S57	0.217436	-0.249214
KAT7_T88	0.0986764	-0.169827
ATE1_S169	0.264081	-0.319393
VAPB_S160	1.7539	0.652575
VAPB_S206	1.06599	0.757124
VAPB_T150	0.301016	0.230383
SNAPIN_S133	0.419061	0.292803
PGLS_S49	0.59782	0.528584
TACC2_S1313	0.346427	0.254214
TACC2_S1562	1.36438	0.638191
TACC2_S1946	0.573469	-0.501705
TACC2_S2072	0.0685104	0.0914021
TACC2_S2088	0.176595	-0.13023
TACC2_S2119	0.18781	0.271651
TACC2_S2226	0.369669	0.278032
TACC2_S2317	0.216003	0.240284
TACC2_S2321	0.05363	0.0518684
TACC2_S2512	0.420103	0.411558
TACC2_S2569	0.429809	0.404254
TACC2_S41	0.0649137	-0.0693712
TACC2_S473	0.7614	-0.645456
TACC2_S962	0.08974	-0.129705
ZBTB7A_S337	0.0795417	-0.0614853
MAP3K6_S1149	0.970904	0.38553
MAP3K6_S964	0.654836	-0.358947
SLU7_S215	0.14372	-0.0709496
PGM3_S64	0.210223	0.267864
MOCS3_S47	0.403057	-0.248454
CD2BP2_S195	0.443358	-0.277054
MED26_S447	0.107703	0.101983
SVIL_S1120	0.140429	-0.103514
SVIL_S1322	0.909406	0.441959
SVIL_S221	0.310799	0.297142
SVIL_S245	0.181087	-0.124058
SVIL_S50	0.00736458	0.0111179
SVIL_S707	0.382711	-0.21405
SVIL_S920	0.827372	0.566922
SVIL_S968	0.432587	-0.192587
SVIL_T852	0.238914	0.376507
BAG4_S179	0.0862096	-0.0903931
PARN_S557	0.282703	-0.342651
PARN_S619	0.391349	-0.255011
PARN_S628	0.245648	-0.0993223
PSMG1_T18	0.0323391	0.025528
FMNL1_S1031	0.933513	-0.678488
FMNL1_S624	1.86089	-1.24816
ADGRL2_S1430	0.428331	0.457266
CBX6_S301	0.350175	0.124989
NADK_S64	0.265889	-0.31765
SFT2D2_S9	1.45044	0.641064
PCNT_S1653	0.256056	-0.187712
PCNT_S2177	0.251999	0.262774
PCNT_S2352	0.0172526	0.00841236
PCNT_S3249	0.925167	-0.687117
CNOT4_S324	2.20022	0.504787
NFATC1_S233	0.016891	0.0174847
NFATC1_S245	1.08425	-0.462017
NFATC1_S261	0.391207	0.399786
ASMTL_S21	0.0633743	0.0614891
ASMTL_S239	0.422672	0.330658
CDS2_S33	0.363007	-0.286293
PPP1R3D_S25	0.0650333	0.0367489
PPP1R3D_S46	0.493411	0.581499
PPP1R3D_S74	1.32875	0.848877
PPP1R3D_S77	0.0284515	0.04179
PPP1R3D_S78	0.709958	-0.376478
BRD1_S1052	0.0780841	0.0414848
BRD1_S1055	0.430116	-0.183048
BRD1_S128	0.077264	0.0668821
BRD1_S803	1.65921	-0.756678
SNAP29_S163	0.0760623	-0.0752792
OXSR1_S359	0.569048	0.554256
OXSR1_S427	1.12518	0.487694
PTBP3_S56	0.329598	-0.352456
STARD3NL_S193	0.507989	-0.363467
AP2A1_S655	1.21012	0.478724
WIZ_S1127	2.23857	1.18043
WIZ_S996	0.428838	0.278255
CAVIN2_S241	0.813395	0.629016
CAVIN2_S27	1.41812	1.47565
CAVIN2_S274	0.274215	-0.235885
CAVIN2_S288	0.0908785	-0.158671
CAVIN2_S293	0.186506	0.243172
CAVIN2_S35	1.60494	0.64275
CAVIN2_S364	0.386169	0.343233
BAG3_S173	0.174221	-0.0885048
BAG3_S195	0.322835	-0.261162
BAG3_S264	0.471431	0.534058
BAG3_S289	0.554405	0.625984
BAG3_S377	0.224726	-0.157923
BAG3_S386	0.224726	-0.157923
BAG3_T285	0.575681	0.449949
MAP4K4_S631	0.187339	0.081049
MAP4K4_S639	0.867281	0.726933
MAP4K4_T628	0.113232	-0.0579052
MAP4K4_T846	0.254525	0.273006
AIFM1_S268	1.25251	0.44322
CLIC3_S49	0.00257937	-0.00383282
LATS1_S613	0.224358	0.0958996
MPIG6B_S226	0.53198	0.291789
C6orf47_S112	0.333797	0.192566
MBD3_S56	0.899756	0.528201
PTTG1_S165	0.15052	-0.161985
BCL10_S138	0.0827175	-0.0578957
MOCS2_S20	0.92251	0.337756
PAK4_S104	0.230287	0.156906
PAK4_S181	0.193333	-0.188086
PAK4_S291	0.374105	0.521169
PAK4_S474	1.47583	0.39147
PAK4_T207	0.0291992	-0.018446
ACTL6A_S233	0.58122	-0.381586
ABL1_S569	0.0624463	0.0300779
EGFR_S1026	0.78356	0.285491
EGFR_S1039	1.17212	0.868092
EGFR_S1042	1.39016	1.04335
EGFR_S1064	1.74432	1.03893
EGFR_S1071	1.34359	0.955912
EGFR_S1166	0.309329	0.48381
EGFR_S991	2.18692	0.834164
EGFR_T693	1.87728	0.927782
PGK1_S203	2.73645	0.999926
C1R_S541	0.832316	0.307755
PLG_S477	1.86081	1.27499
ALDOA_S36	0.137078	-0.27173
ALDOA_S39	0.168053	-0.219131
ALDOA_S46	0.264682	0.243431
KNG1_S332	2.2761	1.80137
MYC_S71	0.416119	0.201066
CD8A_S231	4.40287	-2.16537
HLA-B_S359	0.351822	0.24304
HLA-H_S356	0.327944	0.215219
HLA-H_S359	0.368326	-0.29596
HBD_S51	1.02741	1.51041
CRYAB_S59	0.107131	0.190821
LMNA_S107	2.24749	1.05832
LMNA_S212	2.2162	0.657372
LMNA_S22	1.3426	0.765413
LMNA_S277	0.613163	0.491621
LMNA_S301	0.749444	0.744415
LMNA_S390	0.818506	0.273003
LMNA_S392	2.20358	0.599165
LMNA_S406	0.255952	-0.263233
LMNA_S423	0.808984	0.845003
LMNA_S426	0.913698	1.33858
LMNA_S429	1.75716	1.05366
LMNA_S458	1.07982	0.709934
LMNA_S533	1.82233	1.12902
LMNA_S615	0.601481	0.235096
LMNA_S619	0.345226	0.447248
LMNA_S636	0.12244	0.094141
LMNA_S652	0.459654	0.286413
LMNA_S66	0.809518	0.365996
FGA_S274	0.867941	1.05393
FGA_S291	1.78239	1.38107
FGA_S364	3.26424	2.74994
FGA_S485	1.89739	0.992174
FGA_S594	0.369981	0.673216
FGA_S609	1.51872	1.17627
FGB_T398	0.9474	2.09104
MBP_S153	1.01852	0.372127
MBP_S19	1.43323	-0.514592
MBP_S40	0.465051	-0.265005
GYPA_S139	1.17545	1.30758
FN1_S2475	0.644774	0.672495
AHSG_S138	1.09478	0.856262
ALB_S82	1.56383	1.30821
PPBP_S70	0.720888	0.395945
FTH1_S179	0.0413284	0.0365934
VTN_S364	0.241509	0.255957
VTN_T76	3.2634	2.22415
RAF1_S29	0.331467	0.111609
RAF1_T260	0.366098	0.21364
ANXA1_S173	0.907728	0.71492
ANXA1_S182	0.506558	0.935137
ANXA1_S229	0.283895	-0.7735
NR3C1_S134	1.41118	-0.402964
NR3C1_S203	0.167925	0.102535
TK1_S231	0.764989	0.34481
CD74_S25	1.19468	-0.710073
GAPDH_S210	0.205896	-0.12718
GAPDH_S83	0.606021	0.352341
HLA-A_S352	0.26905	-0.624893
HLA-A_S359	0.0596048	-0.121391
ERBB2_S1083	0.148886	0.107464
ERBB2_S998	0.0961706	-0.0871277
ERBB2_T701	0.0135602	0.0105658
HSPB1_S15	0.0672679	0.0697899
HSPB1_S176	0.211564	-0.277159
HSPB1_S199	0.57094	0.404416
HSPB1_S65	2.1497	0.828133
HSPB1_S82	2.06717	0.878183
HSPB1_S83	0.775399	0.693777
HSPB1_S98	1.66854	0.99115
SLC4A2_S144	0.551648	0.2097
SLC4A2_S173	0.416967	0.278194
HMGN1_S86	0.104129	-0.116194
HMGN1_S89	0.870876	-0.492491
SLC25A5_S42	0.34263	-0.230187
SLC25A5_T84	0.0784841	-0.0953808
ALPL_S110	0.583599	-0.369425
ICAM1_T530	0.183027	-0.113258
RPLP2_S102	0.0903551	0.130976
RPLP2_S105	1.37981	0.477831
RPLP2_S16	0.430365	0.237657
RPLP2_S79	2.35426	0.488896
RPLP0_S307	0.251991	0.166337
JUN_S243	1.54187	1.14092
JUN_S63	1.2755	0.867971
SSB_S366	0.566942	-0.234777
PRKCB_T314	1.04901	-0.796304
PRKCB_T500	0.719962	-0.68795
PRKCB_T642	1.10266	-0.922253
KRT18_S18	1.15128	1.061
KRT18_S34	0.807957	0.650951
KRT18_S398	0.337772	0.539958
KRT18_S399	1.65046	1.54037
KRT18_S42	1.39167	0.658984
KRT18_S53	0.385638	0.785265
KRT18_S7	0.610836	0.623232
CD5_S428	0.345679	-0.383465
RB1_S249	0.281542	0.154743
RB1_S37	0.445389	0.243073
RB1_S795	0.669971	0.790312
RB1_S807	0.0792072	-0.0856609
RB1_T356	0.29013	0.154166
RB1_T373	1.24117	0.33723
CDK1_T14	0.016121	-0.0240517
CDK1_T161	0.353585	0.179144
ATP5F1B_S529	0.733886	0.798216
S100A9_T113	1.02032	0.722281
CKM_T166	0.259668	-1.01634
ENO1_S272	0.148153	0.113095
ENO1_S40	0.0714975	-0.0683727
ENO1_S419	0.205612	-0.191766
ENO1_S79	0.661332	0.59029
GPI_T109	1.78934	0.671244
NPM1_S125	0.0349087	-0.0442505
NPM1_S137	0.190657	0.197487
NPM1_S227	0.179971	-0.337111
NPM1_S243	0.137181	0.098793
NPM1_S254	0.511155	-0.429249
NPM1_S260	0.945492	0.520733
NPM1_S88	1.18283	0.316617
NPM1_T199	0.394539	0.590252
NPM1_T219	0.842405	0.922009
CENPB_S156	0.0128808	-0.00670815
H1-0_S92	0.0365374	0.0632772
ANXA2_S127	0.913262	0.639837
ANXA2_S164	2.50027	1.09898
ANXA2_S184	0.970313	0.543615
GP1BA_S629	0.496899	0.465783
GP1BA_S632	0.684995	1.15969
GP1BA_S651	1.37336	1.34284
TUBB_S172	0.029235	0.0335665
TUBB_T285	0.066594	0.0557251
PFN1_S92	0.397186	0.183213
APRT_S66	0.0204103	0.0173645
HSP90AA1_S231	0.141717	0.107912
HSP90AA1_S263	0.107168	-0.107088
HSP90AA1_S476	0.363909	-0.458402
HNRNPC_S113	0.431256	0.507335
HNRNPC_S115	0.184349	0.148474
HNRNPC_S233	0.00140086	-0.00184059
HNRNPC_S241	0.20316	0.354954
HNRNPC_S260	0.219913	-0.0953999
HNRNPC_S299	0.496454	-0.2873
HNRNPC_S306	0.216025	-0.192942
LYN_S13	1.01028	-0.746023
IGF1R_S1339	0.610159	0.314318
NGFR_T293	1.19744	-1.21769
HSP90AB1_S226	0.0297878	0.0267544
HSP90AB1_S255	0.12267	-0.090826
HSP90AB1_S718	0.108297	-0.0671835
GSTA1_S202	0.560941	-0.782187
PDHA1_S232	1.31043	0.954182
PDHA1_S293	0.264842	-0.202196
PLEK_S117	0.737135	-0.699721
PTPRC_S975	1.07314	-0.882401
SNRNP70_S226	0.365553	-0.247448
SNRNP70_S320	0.510202	-0.350864
SNRNP70_S410	0.35142	-0.191511
ITGA5_S127	0.845589	1.08934
NFIC_S276	0.23142	-0.274793
NFIC_S322	0.0192494	-0.0368528
NFIC_S323	0.10897	-0.125969
NFIC_S339	1.41181	-0.666658
VIM_S10	0.299853	-0.606987
VIM_S214	0.188338	0.223633
VIM_S22	0.402287	-0.706154
VIM_S26	0.437091	-0.393356
VIM_S325	0.362354	-0.414467
VIM_S34	0.00656371	-0.00909233
VIM_S409	1.90669	1.24511
VIM_S420	0.408668	0.380291
VIM_S430	0.23362	-0.235716
VIM_S459	0.955208	0.620926
VIM_S49	0.122026	-0.151606
VIM_S51	0.142709	-0.147161
VIM_S56	0.269639	0.175889
VIM_S72	0.486401	-0.556131
VIM_S73	0.065222	0.072258
VIM_S87	0.0627438	0.0466175
RPS17_S115	2.25675	0.729896
GNAI3_T187	2.138	1.33599
GNAI3_T190	2.138	1.33599
ANXA5_S37	0.261391	0.341608
ABHD2_S415	0.324865	-0.185634
ADRA2A_S346	1.23898	-1.44091
POU2F2_S26	0.972843	-0.746583
POU2F2_S55	0.491088	-0.486858
GSTP1_S43	0.421479	0.373878
GSTP1_T62	0.135395	0.147516
LGALS1_S30	0.355424	0.533079
TPM1_S283	0.0769203	0.198517
CLTA_S105	3.93026	0.734926
HMOX1_S229	0.181803	0.18944
HNRNPA1_S22	1.33519	0.7846
HNRNPA1_S4	0.18068	0.120482
HNRNPA1_S6	0.219032	-0.121305
HNRNPA1_S95	1.74564	-0.889246
PARP1_T368	0.0652406	0.0514593
POLA1_S186	2.90259	-0.985944
TFPT_S167	0.0462405	0.0280056
TFPT_S180	1.81418	-0.250107
TFPT_S252	0.230649	-0.110958
CLEC2L_S32	0.192058	0.224127
ATXN1L_T317	0.0885871	-0.0408478
POLR2M_S179	0.46571	0.155254
POLR2M_S270	0.56105	-0.259026
POLR1D_S104	0.684953	-0.431711
GLI3_S445	0.374282	-0.33576
RO60_S19	1.83598	1.00322
ARAF_S257	0.28149	0.229342
ARAF_S582	1.2301	-0.311813
MAPT_S721	0.0014364	-0.0030098
PRKAR1A_S83	0.618055	-0.334045
HSPD1_S70	0.3279	0.145487
CLU_S185	0.083141	-0.0644245
MYL2_S15	0.0790868	0.241632
MYL2_S19	0.00661964	0.0232973
HSPA8_S633	0.259684	-0.209007
SLC2A1_S465	1.66701	1.1915
SLC2A1_S490	2.51689	1.12169
SLC2A3_S485	1.12032	0.650009
EPB41_S542	1.31292	1.39552
EPB41_S709	0.0489237	-0.063467
EPB41_S712	1.03663	0.970203
EPB41_S85	1.38449	-0.984781
EPB41_S95	1.12463	-0.86105
EPB41_T859	0.0118721	-0.00654888
BCR_S354	0.00730655	-0.0050602
BCR_S698	0.288188	-0.42928
SPTB_S2125	1.43279	1.45905
TOP2A_S1106	0.00131426	-0.00189972
TOP2A_S1213	0.383723	0.335525
TOP2A_S1351	0.680437	0.656399
TOP2A_S1374	0.0498632	0.078269
TOP2A_S1377	1.19889	-0.622288
TOP2A_S1525	0.102632	-0.118639
UBL4A_S90	0.495799	-0.356004
DMD_S3490	0.078178	-0.0693455
MTHFD1_S490	0.0103933	0.014329
IGF2R_S2409	0.588097	0.255314
IGF2R_S2484	0.631761	0.194696
SRF_S103	0.866445	0.546177
SRF_S224	0.898478	-0.446533
MS4A1_S225	1.13239	-1.14714
MS4A1_S254	0.628439	-0.803701
MS4A1_S35	0.0842285	-0.110009
MS4A1_S36	0.198713	0.0788002
MS4A1_S7	0.862496	-0.687443
CD79A_S215	1.05232	-1.40979
COL6A3_S1783	1.8636	1.99033
IMPDH2_S160	0.524151	-0.394545
TPR_S1185	0.0465962	0.0431757
TPR_S2073	0.382451	0.195484
TPR_S2155	0.726581	0.486742
TPR_S379	1.13392	0.521545
TPR_T2116	0.577555	0.451216
TPR_T2137	0.200534	0.16889
CKMT1A_S318	0.100524	0.145072
BCKDHA_S337	0.0543942	-0.0687637
BCKDHA_S347	0.652483	-0.505228
SRC_S17	0.668563	0.405138
PEPD_T487	0.170971	0.195197
XRCC6_S520	0.182676	0.313092
UNG_T60	0.323323	-0.447762
GP1BB_S191	0.721176	1.12096
CYBA_T147	0.531208	-0.512089
VCAN_S1349	1.9024	1.74881
VCAN_S1351	0.97568	1.30617
VCAN_S2116	1.22546	1.54843
ITGA4_S1021	1.29189	-0.939987
EEF2_S502	1.11803	0.954216
EEF2_T57	1.41619	-0.806581
KRT13_S147	1.75486	-1.77881
KRT13_S153	1.9709	-1.74207
KRT13_S20	0.219777	-0.72451
KRT13_S221	1.79497	-1.85707
KRT13_S422	0.570431	-0.352249
KRT13_S425	0.0660707	-0.0996485
KRT13_S427	0.988624	-1.37747
KRT13_S432	0.285551	0.420649
KRT13_S453	1.05438	-1.60049
ALAD_S215	0.738742	0.592131
LCP1_S257	0.393143	-0.302486
LCP1_S474	1.08292	0.302044
LCP1_S5	0.35503	-0.428556
PLS3_S339	1.26339	0.970462
APEH_S187	0.181067	0.0899963
[truncated: 6,064 more rows]

## Sheet: Figure 1f
term	-LOG10(p)
supramolecular fiber organization	14.86
response to wounding	14.83
Signaling by Rho GTPases	11.39
regulation of cytoskeleton organization	10.91
PID ECADHERIN STABILIZATION PATHWAY	9.19
VEGFA-VEGFR2 signaling pathway	9.02
T-cell receptor (TCR) signaling pathway	8.79
regulation of cell adhesion	8.61
protein localization to cell periphery	8.27
microtubule cytoskeleton organization	7.92
cell junction organization	7.85
Adaptive Immune System	7.8
cortical actin cytoskeleton organization	7.76
lymphocyte activation	7.72
positive regulation of organelle organization	7.72
Focal adhesion	7.44
Vesicle-mediated transport	7.41
Cell-Cell communication	7.31
MAPK family signaling cascades	6.75
cellular component morphogenesis	6.69

## Sheet: Figure 2a
id	C1	C3	C2	C5	C4	NR4	NR8	NR3	NR6	NR1	NR7	NR5	NR2	R3	R1	R2	R6	R4	R7	R5
B2M	1.11	1.17	1.7	-0.85	0.55	-1.22	-0.67	1.71	-0.2	-0.29	-0.28	-1.71	0.82	0.44	-1.55	-0.79	-0.18	-0.1	-0.33	0.68
HLA-B	0.84	1.73	-0.04	1.26	1.47	-0.85	0.12	0.37	-2.24	0.14	-0.03	0.35	0.69	-0.8	-1.76	-0.95	-0.31	-0.43	0.33	0.1
HLA-C	-0.21	-1.51	1.31	2.28	1.19	0.9	-0.32	-0.26	-1.28	0.13	0.57	-0.74	-0.18	-0.17	-1.84	-0.68	-0.39	0.12	0.22	0.87
HLA-A	-0.37	1.5	-1.13	-0.17	-0.24	-0.57	1.33	1.2	-0.52	-0.98	0.22	1.31	0.43	-0.89	-1.2	-1.49	2	-0.15	-0.25	-0.03
TAPBP	0.27	1.29	0.25	-0.08	-0.55	1.19	0.01	1.78	-1.39	0.58	0.53	1.26	0.46	-0.41	-1.73	-0.89	-0.39	-1.96	-0.08	-0.14
TAP1	0	0.81	-1.75	-0.3	-1.47	0.39	0.6	1.88	-0.39	-0.15	0.36	1.51	0.5	0.84	-2.14	-0.75	0.22	-0.39	0	0.25
TAP2	-0.01	0.14	-1.26	-0.24	-1.22	0.92	0.58	1.72	-0.57	0.14	0.55	0.95	0.61	1.23	-2.7	-0.66	0.58	-0.26	-0.28	-0.23
HLA-DQA1	1.38	2.01	1.41	-1.46	-1.58	0.45	-0.06	-0.14	-0.65	-0.13	-0.78	-0.3	1.58	-0.23	-0.85	0.77	0.32	-0.5	-0.48	-0.78
HLA-DPB1	-1.05	0.44	1.15	0.15	0.23	-0.25	0.45	-0.92	0.31	-0.57	-0.03	-1.77	2.23	0.16	-1.62	1.29	0.91	0.43	-1.08	-0.46
HLA-DPA1	0.87	1.24	1.9	-0.15	1.19	1.28	1.43	-0.65	-0.72	-0.16	-0.12	-0.77	0.36	-0.9	-1.18	-0.28	-1.35	-0.34	-0.25	-1.41
HLA-DMB	0.98	1.04	1.31	1.3	0.99	-0.1	0.07	0.26	-1.19	-0.75	-0.24	0.77	0.84	-0.67	-2	0.15	-1.08	0.67	-0.75	-1.59
HLA-DRA	0.9	0.81	1.24	0.92	1.08	0.65	1.53	0.26	-0.81	-0.48	-0.36	0.42	0.58	-0.34	-2.43	-0.59	-0.8	-0.97	-0.4	-1.21
HLA-DRB1	0.94	0.93	1.91	1.54	1.41	-0.43	0.71	-0.17	-1.55	-1.21	-0.18	-0.27	0.36	-0.11	-1.7	-0.25	-0.45	-0.71	0.09	-0.86
HLA-DQB1	0.78	2.26	0.69	0.42	0.91	0.47	1.34	-0.61	-1.33	-0.43	-0.91	0.54	0.89	-1.08	-1.73	-0.5	-0.25	-0.36	-0.13	-0.97
HLA-DMA	-0.33	-0.07	-0.34	0.63	1.11	0.29	-0.96	-0.99	-0.92	-0.78	0.34	-0.46	-0.18	-0.8	0.47	-1	-0.9	0.45	1.64	2.79
CD40	0.65	2.16	0.86	1.28	1.35	0.32	-0.25	0.53	-1.62	-0.44	-1.03	-0.22	0.94	-0.48	-0.58	-0.81	-0.11	-0.21	-1.66	-0.68
CD70	NaN	-0.71	-0.72	-0.7	-0.09	3.13	-0.14	-0.52	NaN	0.01	0.61	NaN	NaN	-0.82	0	NaN	0.39	NaN	0	-0.43
CD79A	0.81	1.73	0.57	1.11	0.93	-0.25	-0.99	-1.42	-1	0.87	-0.28	0.8	1.31	-0.81	-0.52	0.36	-0.68	0.26	-1.66	-1.15
CD79B	1.28	2.03	0.87	1.38	1.34	-0.39	-1.25	-1.01	-1.03	-0.5	-0.6	0.92	0.89	-0.94	-0.07	-0.79	-0.79	-0.45	-0.46	-0.44
CR2	1.26	1.64	0.67	1.68	1.57	-0.47	-0.91	-1.17	-0.95	-0.97	-0.66	0.98	1	-0.94	-0.27	-0.44	-0.81	-0.31	-0.5	-0.41
CD22	1.45	1.57	1.01	1.38	1.17	-0.43	-0.53	-0.2	-1.46	-0.19	-0.5	0.85	1.15	-1.36	-0.97	-0.81	-1.06	-0.75	-0.11	-0.2
MS4A1	1.26	1.59	1.11	1.32	1.44	0.03	-0.74	-0.6	-1.16	-0.29	-0.65	0.88	1.13	-1.36	-1.03	-0.5	-1.04	-0.75	-0.33	-0.33
CD19	1.24	1.83	1.07	1.43	1.23	-0.32	-1.57	-1.2	-0.66	-0.5	0.16	0.55	1.02	-0.68	-0.08	-0.4	-0.34	-0.85	-1.1	-0.84
STAP1	NaN	1.25	1.39	1.43	1.42	-0.08	NaN	-1.19	NaN	-1	-0.37	NaN	NaN	-0.44	-0.63	NaN	-0.28	NaN	-0.97	-0.54
TNFRSF13C	NaN	1.19	1.7	1.23	1.24	0.03	-0.61	-0.93	NaN	-0.4	0.17	NaN	NaN	-1.04	0.39	NaN	-1.02	NaN	-1.09	-0.87
PAX5	NaN	0.43	0.58	0.07	0.98	-0.59	-0.1	-1.54	NaN	-1.4	-0.79	NaN	NaN	1.09	-0.31	NaN	2.17	NaN	-0.21	-0.36
CD3G	0.9	1.34	0.98	0.97	0.67	0.83	-0.22	0	-0.32	0.18	-0.27	1.18	1.5	-0.93	-1.59	-0.48	-1.24	-1.06	-0.98	-1.48
CD5	1.11	1.32	0.43	1.14	0.2	0.3	-0.76	0.16	-0.53	0.34	-0.13	1.48	1.72	-1.4	-1.81	-0.9	-1.17	-0.31	-0.46	-0.73
CD3D	0.53	2	0.89	0.93	NaN	1.3	-0.38	-0.57	-1.29	0.48	NaN	0.44	0.98	-1.01	NaN	-1.06	-1.03	-0.54	-0.74	-0.91
GZMK	1.31	1.13	0.13	0.79	0.64	1.21	-1.27	0.14	-1.01	0.19	-0.18	0.68	2.15	-0.96	-0.9	-0.58	-1.32	-0.52	-0.45	-1.17
ZAP70	1.07	1.66	1.12	1.1	0.59	0.56	-0.85	-0.14	-1.48	0.18	-0.35	1.03	1.12	-1.43	-1.45	-0.06	-1.18	-0.11	-0.86	-0.53
CD8A	1.12	1.1	-0.41	0.87	-0.42	1.48	-0.08	0.97	-0.37	0.89	0.27	0.87	1.05	-0.92	-2.02	-0.28	-1.3	-0.73	-0.79	-1.28
GZMA	0.76	0.27	-0.84	0.21	-0.15	1.51	-0.16	0.03	-2.22	0.38	1.2	1.22	1.61	-1.56	-0.23	-0.14	-1.07	0.18	-1.02	0.03
PRF1	-1.53	0.47	0	-0.55	0.38	-0.92	1.13	1.06	-1.76	0.69	-0.81	NaN	-0.48	-0.12	1.11	-1.3	-0.6	1.14	1.56	0.53
CCL5	-0.01	-1.74	-0.22	-0.46	-0.18	-0.83	0.38	-1.3	0.93	-1.72	0.45	-0.55	-0.63	1.38	1.52	0.35	1.38	1.34	-0.5	0.41
VSIR	0.78	0.55	-0.77	0.4	0.4	-1.41	-0.72	-1.3	-0.48	-0.44	-0.6	0.66	1.04	-0.73	-1.88	0.8	-0.17	2.07	0.95	0.86
TNFSF10	-0.29	-1.3	-1.05	-0.59	NaN	-0.46	0.99	2.26	1.27	-1.64	NaN	0.05	-0.05	1.41	NaN	-0.08	0.04	-0.07	-0.24	-0.24
VCAM1	1.35	1.03	1.08	1.09	1.47	1.35	0.22	-1.14	-1.27	-0.49	-0.38	0.51	0.89	-1.37	-0.63	-0.42	-1.1	-0.45	-0.84	-0.9
ENG	0.35	-0.18	-1.83	0.69	-1.1	-0.76	0.52	0.85	-1.29	1.07	1.71	-0.48	0.76	-1.29	0.52	0.32	-1.6	0.69	0.73	0.32
MMRN2	0.67	0.51	-0.51	0.13	0.59	-1.27	-1.81	-0.25	-1.14	-0.53	0.62	0.55	1.07	-1.32	0.9	1.39	-1.07	1.88	0.01	-0.41
MMRN1	0.25	-0.47	-0.72	-0.32	-0.6	-0.45	-0.02	-1.36	-0.78	-0.61	0.25	-0.22	-0.08	-0.63	1.15	0.53	-0.44	3.38	0.96	0.19
VWF	-0.2	-0.13	-1.14	-0.62	-1.09	-1.16	-0.52	-0.25	-0.54	-0.2	1.26	-0.43	0.69	-0.77	2.83	0.91	-0.7	1.19	0.23	0.64
LGALS9	0.71	1.07	1.02	0.83	0.46	1.79	-0.5	1.21	-0.56	1.12	-0.21	0.27	-0.09	-0.9	-1.62	-0.3	-1.7	-0.56	-0.83	-1.19
LAMB3	-0.65	-0.85	-0.78	-0.79	-0.74	0.06	-0.09	-0.49	-0.02	-0.51	-0.18	-0.64	-1.13	0.55	-0.67	0.07	1.63	0.83	2.28	2.13
LAMC2	-0.74	-0.77	-0.79	-0.91	-0.77	-0.18	-0.18	-0.42	-0.22	-0.57	0.17	-0.49	-1.03	0.35	-0.56	0.32	1.76	0.56	2.2	2.25
LAMA3	-0.52	-0.49	-0.46	-0.47	-0.55	0.19	-0.47	-1.38	-0.46	-0.7	-0.48	-0.15	-0.91	-0.15	0.9	-0.47	1.77	0.47	2.12	2.22
VTN	-0.34	-0.75	-0.76	-0.88	-0.47	-0.63	-0.45	-0.82	-1.08	-0.7	-0.33	0.16	-0.5	0.01	0.58	0.13	2	2.06	0.68	2.09
LGALS7	-1	-0.99	-1.13	-1.1	-0.94	-0.94	0.64	-0.23	-0.41	0.58	0.24	-0.79	-0.86	0.02	1.33	0.96	0.07	0.8	2.09	1.65
COL4A1	-0.72	-0.08	-1.09	-1.1	-0.76	-0.97	-0.31	-0.98	-0.59	-0.02	0.34	-0.24	-0.73	-0.2	0.7	1.41	0.39	2.66	0.89	1.38
COL5A1	-0.57	-0.67	-1.13	-0.78	-1.08	-0.57	-0.37	-0.22	-1.08	-0.71	0.7	-0.06	-0.36	-0.09	0.41	1.82	0.02	2.53	1.1	1.12
FN1	-0.46	-0.83	-0.81	-0.52	-0.7	-0.16	-0.68	-0.45	-0.86	-0.7	-0.06	-0.47	-0.59	-0.14	0.17	1.48	0.34	2.65	0.73	2.07
TNC	-0.52	-0.63	-0.92	-0.34	-0.34	-0.77	-0.5	-1.03	-0.88	-0.09	0.32	-0.06	-0.49	-0.37	-0.43	0.59	0.38	2.72	1.28	2.08
COL1A1	-0.7	0.05	-1.01	-0.8	-0.91	-1.05	-0.4	0.03	-1.31	-0.16	0.81	-0.37	-0.36	-0.21	1.14	1.76	-0.7	2.12	0.51	1.55
COL1A2	-0.56	0.34	-1.35	-0.53	-0.85	-1.08	-0.68	-0.05	-1.57	-0.19	0.86	-0.4	-0.09	-0.26	1.18	1.41	-0.51	1.95	0.78	1.61
COL3A1	-0.56	0.42	-1.03	-0.42	-0.93	-0.96	-0.8	0.86	-1.59	-0.08	1.05	-0.57	-0.31	-0.45	1.3	0.89	-0.67	2.4	0.56	0.9
MMP7	0.04	NaN	0.42	-0.83	0.02	-1.34	NaN	NaN	-1.43	NaN	-0.62	1.56	-0.09	-0.58	1.58	1.49	-1.01	0.58	NaN	0.2
MMP3	0.76	-0.66	-0.42	-0.92	NaN	-0.72	-0.5	-0.85	-0.63	2.3	NaN	-0.47	-0.91	-0.47	NaN	-0.26	-0.21	1.66	1.25	1.05
MMP1	-0.73	-0.84	-0.75	-0.84	-0.76	-0.59	-0.33	-0.42	-0.75	-0.41	0.63	-0.62	-0.76	0.06	-0.31	0.71	0.69	2.2	1.77	2.03
MMP2	-0.49	-0.93	-0.94	-0.97	-0.58	-1.06	-0.36	0.17	-0.89	-0.68	1.13	-0.56	-0.45	-0.24	0.56	0.66	0.41	2.41	0.84	1.98
MMP9	-0.66	-0.23	-0.53	-0.28	-0.38	-0.46	-0.8	-1.13	-1.16	-0.85	-0.46	-0.57	-0.6	0.25	0.03	1.48	1.56	1.17	1.41	2.2
CA9	-0.87	NaN	-0.87	-0.64	-0.57	-0.95	NaN	NaN	-1.35	NaN	0.98	0.14	-0.72	0.31	-0.27	0.93	1.4	0.39	NaN	2.1
MMP12	-0.25	-0.55	-0.93	-0.86	-0.49	-0.37	-0.04	0.09	-0.61	-0.46	-0.26	0.34	-0.49	-0.09	-1.17	-0.2	1.97	2.74	-0.04	1.68
PLOD2	-0.82	-1.46	-1.2	-1.2	-1.06	0.02	0.2	0.45	0.72	-1.04	1.09	-0.66	-1.12	0.67	-0.14	1.03	1.59	1.4	0.42	1.12
CD248	-0.03	NaN	-0.09	-0.02	-0.38	-0.31	NaN	NaN	-1.35	NaN	1.78	-1.02	0.64	-1.37	2.17	0.26	-0.66	-0.11	NaN	0.48
FGF2	0.7	1.06	0.86	0.37	0.04	-0.23	-1.45	-0.8	-1.78	0.53	-0.03	0.92	1.34	-1.52	1.82	0.17	-1.21	-0.1	0.02	-0.7
PDGFRB	0.58	-0.22	-0.42	0.17	NaN	-1.61	-1.16	-1.68	-0.43	-0.47	NaN	0.37	0.49	0.69	NaN	0	1.84	1.87	-0.49	0.47
FBLN1	-0.6	-0.87	-0.92	-0.77	-0.83	-0.31	-0.19	-0.23	-0.71	-0.7	0.36	-0.47	-0.75	-0.14	0.54	1.81	0.04	2.71	0.45	1.59
FAP	-0.61	-0.95	-1.03	-1.09	-1.06	-0.73	-0.33	1	-0.33	-0.6	1.48	-0.38	-0.59	-0.32	-0.61	1	0.31	1.48	1.97	1.39
COL6A1	-0.56	-0.24	-1.32	-0.32	-0.87	-1.24	-1.05	-0.36	-1.13	0.41	0.65	-0.54	-0.3	-0.4	2.02	0.81	0.98	1.51	0.3	1.66
COL6A2	-0.58	-0.25	-1.35	-0.37	-0.82	-1.26	-1	-0.25	-1.09	0.42	0.68	-0.71	-0.29	-0.39	2.02	0.79	1.06	1.51	0.28	1.6
COL6A3	-0.6	-0.31	-1.29	-0.44	-0.9	-1.26	-1.06	-0.36	-0.97	0.41	0.62	-0.62	-0.32	-0.29	1.84	1.02	0.86	1.75	0.3	1.64
LUM	-0.84	-0.29	-0.93	-0.46	-1.02	-1.34	-0.65	0.18	-1.43	-0.01	0.91	-0.5	-0.25	-0.29	1.64	1.04	0.33	2.12	0.34	1.44
ACTA2	-0.89	-0.72	-0.72	-0.77	-0.93	-0.81	-0.65	0.41	-0.64	-0.66	1.65	-0.38	0	-0.63	2.65	0.96	-0.2	1.12	0.19	1.03
LRP1	-0.71	-0.83	-1.65	-0.87	-1.24	-1.07	-0.37	0.54	0.14	-0.4	1.5	-0.29	0.09	-0.46	1.96	1.22	-0.37	1.3	1.05	0.46
CD177	-0.58	-1.31	-0.37	0.45	-0.47	-0.91	-0.49	-1.32	2.02	-0.92	0.22	-0.98	-0.87	0.25	0.22	0.59	1.98	0.47	0.65	1.37
PGLYRP1	-0.44	-0.03	-0.33	-0.41	-0.4	-0.44	-0.51	-1.02	-0.74	-0.46	-0.12	-0.65	-1.1	-0.26	0.32	0.11	0.59	0.82	2.07	3
ELANE	-0.37	-0.41	-0.11	-0.71	-0.24	-0.75	-0.54	-1.03	-1.09	-0.93	-0.19	-0.53	-0.9	0.2	-0.07	0.76	1.31	1.86	1.54	2.2
MPO	-0.43	-0.44	-0.32	-0.6	-0.29	-0.89	-0.72	-1.04	-0.92	-0.74	-0.07	-0.57	-0.76	0.26	-0.08	0.71	1.1	1.68	1.65	2.46
PRTN3	-0.2	-0.42	0.01	-0.9	0.1	-0.75	-0.96	-1.39	-1	-0.7	-0.14	-0.37	-1.06	0.39	-0.05	1.09	1.46	1.92	1.13	1.83
CTSG	-0.69	-0.49	-0.28	-0.54	-0.54	-1	-0.9	-1.17	-1.3	-0.41	1.45	-0.39	-0.37	-0.07	-0.2	1.69	0.87	1.44	1.1	1.81
CD163	-0.85	-0.54	-1.35	-0.07	-1.34	-0.79	-0.12	0.96	-1.11	-0.2	1.78	-0.51	0.39	-0.9	0.76	1.97	-0.12	0.96	-0.22	1.29
MRC1	-0.72	-1.24	-1.15	-1.02	-1.1	-1.02	0.15	0.23	-0.65	-0.59	1.76	-0.07	0.07	-0.04	0.57	1.76	0.12	2.07	0.08	0.8
CD68	-0.69	NaN	-1.83	0.07	0.61	0.98	NaN	NaN	-1.8	NaN	0.97	-0.37	-0.78	-0.03	-0.32	0.39	0.14	1.09	NaN	1.56
IRF5	0.49	NaN	1.81	-0.31	0.46	-0.14	NaN	NaN	-1.93	NaN	0.24	0.21	-0.3	-0.61	-0.58	0.83	-1.13	-0.76	NaN	1.73
IL1B	NaN	-1.59	0.01	-0.6	0.71	-0.84	-0.8	-0.84	NaN	0.37	-0.27	NaN	NaN	-0.13	-0.54	NaN	1.1	NaN	1.57	1.84
MIF	0.67	0.2	0.23	0	1.35	0.39	-0.04	0.76	-0.97	1.2	0.92	-2.42	-1.24	-0.67	-0.06	0.05	-0.68	-1.58	0.73	1.15
TGFB1	-0.08	-0.3	0.17	0.16	0.51	0.86	-1.43	-0.24	-1.94	-0.23	0.2	-0.05	0.15	-1.44	0.37	0.52	-0.67	2.84	-0.3	0.9
IL4I1	0.3	0.21	0.49	0.86	1.22	0.94	0.1	0.71	-1.81	-0.53	-0.66	0.56	0.26	-0.53	-1.99	-0.95	-1.08	2.06	-0.22	0.07
IDO1	0.04	0.12	-0.3	0.16	-0.48	0.81	0.9	3.49	-1.25	-0.11	0.36	-0.1	-0.73	-0.05	-0.29	-0.26	-0.43	-1.53	-0.05	-0.3
ARG1	-0.64	-0.36	-0.2	-0.54	-0.69	-0.65	-0.45	-0.95	-1.15	-0.65	0	-0.51	-1.1	-0.56	1.28	0.98	1.04	1.7	1.56	1.89
PTGS2	-0.87	NaN	-1.06	-1.26	-0.89	-0.64	NaN	NaN	-0.71	NaN	0.67	1.49	-0.53	-0.05	0.05	-0.03	2.02	0.65	NaN	1.17
CYBB	0.53	0.67	-1.16	0.43	0.5	0.29	-1.15	0.27	-2.19	-0.9	0.08	0.19	0.56	-1.08	-1.2	-0.16	-0.02	1.25	1.27	1.81
CXCR4	-1.58	NaN	-1.34	-0.47	-0.13	0.62	NaN	NaN	0.31	NaN	-0.23	-0.55	-1.32	0.9	0.25	-0.21	0.34	1.58	NaN	1.84
CCNB1	-0.49	-0.77	-0.51	-0.41	-0.56	0.81	0.81	1.34	1.07	-0.91	-0.09	-0.35	-1.7	1.81	-1.31	0.64	1.82	-0.18	-0.38	-0.65
CDK2	-0.58	-0.4	-0.71	-0.63	-0.31	0.66	0.2	0.43	2.11	-0.91	-0.92	0.05	-1.63	1.08	-0.89	0.04	1.85	1.48	-0.36	-0.56
MKI67	0.03	0.04	-0.37	0.3	0.44	0.23	0.64	0.41	-0.13	-1.04	-1.31	0.09	-0.84	2.81	-1.82	0.19	1.6	-0.4	-0.23	-0.63
MCM2	-0.57	-0.42	-0.53	-0.53	-0.01	2.85	1.24	0.43	1.42	-0.07	-0.04	0.02	-1.29	0.54	-1.51	0.04	0.47	-0.33	-0.89	-0.83
MCM6	-0.45	-0.45	-0.42	-0.55	0.04	3.07	1.35	0.09	0.98	-0.06	0.04	0.33	-0.95	0.46	-1.67	0.12	0.33	-0.71	-0.64	-0.91
AURKB	0	NaN	-0.35	-0.75	-0.48	-0.49	NaN	NaN	-0.28	NaN	0.71	-0.66	-0.46	-0.24	-1.1	1.05	0.29	3.02	NaN	-0.27
PLK1	-0.61	0.04	-0.32	-0.62	-1.05	-0.39	0.74	0.48	-0.91	-0.37	2.96	-0.67	-0.52	-0.16	1.93	-0.85	0.9	-0.58	-0.1	0.1

## Sheet: Figure 2b
T: Index	C1	C3	C2	C5	C4	NR4	NR8	NR3	NR6	NR1	NR7	NR5	NR2	R3	R1	R2	R6	R4	R7	R5
ACTN1	-0.00239894	-0.680396	0.0425929	-0.112371	-0.199808	-0.743074	-0.850847	-0.131708	-1.93103	-1.10548	1.37663	-0.570975	-0.215476	-1.11796	0.551294	0.865823	0.120408	1.68696	1.86483	1.15299
ANXA5	-0.315657	-0.473968	-0.498166	-0.682642	-0.519215	-0.134907	-0.454917	-0.700935	-1.44303	-0.483719	0.652645	-0.77991	-0.394747	-0.428018	2.93596	-0.362428	1.03536	0.810263	0.730498	1.50753
APP	-0.978932	-0.619562	-1.18306	-0.816406	-0.721353	0.474365	0.268998	0.128539	-1.06899	-0.81655	-0.0781099	-0.760933	-1.07596	0.528066	0.419648	-0.106168	2.03436	1.84691	1.28543	1.23969
C1S	-0.62267	-0.851043	-0.591753	-0.915266	-0.964785	-0.735221	-0.514554	-0.292593	-1.11363	-0.405815	0.371118	-0.492627	-0.663261	-0.341528	0.689909	1.31953	1.45146	2.22702	0.860671	1.58504
CALU	-0.984008	-1.56529	-1.22012	-0.961519	-0.709866	0.483359	-0.415043	0.227446	-0.22081	-0.0358268	1.54939	-1.39044	-0.604902	0.068562	0.223115	0.924646	0.632187	2.01268	1.24223	0.744207
CD63	-0.187365	-0.221126	-1.70686	-0.0880997	-0.101841	-0.627886	-0.969058	-0.402476	-0.964844	-0.301644	0.773118	-0.241949	0.0829279	-1.02944	2.30994	0.249395	-0.717799	1.48122	1.1206	1.54318
COL1A1	-0.69669	0.0474442	-1.01441	-0.799048	-0.905017	-1.04944	-0.397685	0.0321419	-1.30579	-0.158618	0.812486	-0.374762	-0.361739	-0.213578	1.14169	1.75991	-0.700212	2.11985	0.51008	1.55339
COL4A2	-0.598825	-0.984513	-1.26332	-0.845349	-0.876209	0.0329676	-0.896145	-0.501279	-0.817506	-0.172072	0.503332	-0.206357	-0.665509	-0.431662	0.986608	1.36097	0.676839	2.43236	0.860356	1.40531
COL5A2	-0.328094	0.0863759	-1.03259	-0.70956	-0.631142	-0.945592	-0.847588	0.232878	-1.28065	-0.137589	0.418685	-0.36305	-0.0533911	-0.673197	0.343191	2.03834	-0.65359	1.09602	1.01028	2.43026
DHRS7	-0.519733	-0.108234	-0.531828	0.637915	-0.193068	-0.863347	-1.35475	0.0781548	-1.68243	-0.30151	1.85954	-1.18212	0.0647504	-0.783626	0.408689	-0.561484	0.937953	1.55961	1.25352	1.28199
F3	-0.980195	-1.05714	-0.987304	-0.836168	-0.894427	-0.936512	0.364887	-0.165771	-0.176241	-0.121265	1.68074	-0.37176	-1.50018	-0.224695	1.46588	0.600047	0.174337	1.34296	0.912786	1.71002
FKBP9	-1.00835	-1.20464	-1.18804	-0.901456	-1.20636	0.120379	0.556104	1.19426	-0.430699	0.115341	0.424125	-1.05949	-1.38433	0.507445	-0.151401	0.433328	1.24231	0.810902	1.80588	1.3247
GALNT2	-1.02927	-1.58623	-0.891816	-0.365896	-1.36929	-0.521771	-0.554902	-0.713111	0.0311645	0.318704	0.485723	-0.822755	-0.111507	-0.227585	1.10165	0.443349	1.71027	1.94711	1.05556	1.1006
GJA1	0.478977	NaN	-0.471865	0.350795	0.142828	-2.18619	NaN	NaN	-0.646714	NaN	-1.70569	0.350625	0.569674	0.718648	-0.863785	0.369487	1.00966	1.51518	NaN	0.368366
HTRA1	-0.905696	-0.782326	-1.06886	-0.80163	-0.554999	-0.82419	-0.700505	-0.461626	-0.681353	-0.46556	0.428072	-0.372789	-0.446995	-0.160169	1.0068	0.306794	1.55679	1.62877	0.863835	2.43564
IGFBP7	0.101679	-0.460678	-0.19824	0.848807	0.958647	-1.05344	-0.0395818	-1.16948	-0.633206	-0.796527	0.418771	-0.415961	-1.36306	-1.25033	-0.612356	1.39275	0.551633	2.55024	0.644262	0.526071
ITGA5	-0.424463	-0.660785	-1.26264	-0.521582	-0.812287	-0.628745	-0.223119	0.0482078	-1.59988	-0.681213	1.02386	-0.183465	-0.204398	-0.40185	0.0245582	-0.012893	1.04807	1.89717	1.71566	1.85979
ITGA6	-0.971432	-1.2819	-1.5386	-0.817804	-1.23581	0.0894447	0.571538	0.146191	0.070325	-0.351048	0.373688	-0.624024	-0.904038	0.338982	0.741885	-0.33245	1.26648	0.677276	1.7649	2.01639
ITGB1	-0.830576	-1.01531	-2.15379	-0.607696	-1.30103	0.748436	-0.0794953	-0.279518	-0.19115	-0.430507	0.518835	-0.490541	-0.225812	-0.169028	0.80568	0.0945165	2.06094	1.30534	1.08301	1.15769
LAMA3	-0.517458	-0.493862	-0.458926	-0.466006	-0.554233	0.187702	-0.472571	-1.37904	-0.459711	-0.699375	-0.477775	-0.150914	-0.913298	-0.152771	0.901933	-0.468064	1.77073	0.470034	2.11636	2.21725
LAMB3	-0.650099	-0.84872	-0.782942	-0.793297	-0.744588	0.0623715	-0.0895318	-0.492927	-0.0192585	-0.514187	-0.181003	-0.643622	-1.12558	0.552934	-0.665665	0.0674231	1.62675	0.832436	2.28287	2.12663
LAMC2	-0.735386	-0.77335	-0.787178	-0.911115	-0.771878	-0.176951	-0.176882	-0.423293	-0.218627	-0.565791	0.165982	-0.490462	-1.03114	0.352671	-0.555389	0.323822	1.75879	0.560025	2.20352	2.25263
LTBP1	-0.350015	-0.197539	-0.606923	0.0165559	0.758831	-0.422074	-0.853824	-0.958107	-1.75928	-0.854618	0.385791	-0.270716	-0.374717	-0.578584	0.81148	0.289486	-0.326608	1.57807	1.0457	2.66709
MFAP2	-0.790771	-0.260673	-0.935265	-1.17928	-1.21393	-0.500062	-0.210573	0.0873556	-1.31257	-1.35501	1.52854	-0.474989	-0.10535	0.136428	0.84777	0.790531	1.11444	1.88531	0.777216	1.17086
MMP1	-0.733441	-0.837026	-0.748205	-0.841197	-0.75783	-0.586707	-0.32885	-0.420091	-0.748765	-0.405092	0.63478	-0.619318	-0.761613	0.0562146	-0.309072	0.709349	0.689247	2.20018	1.77416	2.03327
MMP10	-0.861551	-0.987445	-0.443072	-0.57768	-0.505277	-0.743942	0.0691578	-0.593341	-0.813234	-0.471795	0.785979	-0.388667	-0.784487	-0.0423551	1.09647	-0.599537	0.115293	2.45708	1.25816	2.03025
MMP2	-0.488083	-0.93056	-0.940441	-0.969568	-0.581947	-1.0602	-0.355771	0.166783	-0.889283	-0.676894	1.1305	-0.560429	-0.454732	-0.243785	0.564289	0.65786	0.405343	2.41081	0.836125	1.97998
MT2A	-0.577161	-1.35296	-1.32291	-1.05878	-0.815596	0.117325	-0.0241531	0.896145	-0.599258	0.355367	1.30667	-1.23576	-1.43609	-0.0184865	0.686093	1.31262	1.21657	0.271391	0.717682	1.56129
OCIAD2	-0.899462	-0.405885	-0.592899	-1.24212	-1.00076	0.319345	0.350661	-0.141602	0.0709592	-0.0455575	0.420364	-1.22371	-1.41317	0.491115	0.324894	-0.602378	-0.0154228	1.74546	1.92731	1.93286
P4HA2	-0.72285	-1.13151	-0.864375	-1.09717	-1.04461	-0.160723	0.191837	0.353905	-1.02574	0.11246	0.606022	-0.193498	-0.821925	-0.356595	-0.819926	1.07007	0.968492	1.28906	1.26343	2.38364
PDLIM7	-0.701537	-0.748324	-0.308103	-0.442491	-0.564318	-1.02353	-0.545707	0.27205	-1.24426	-1.03915	1.6684	-0.158586	-0.567397	-1.06575	1.82925	1.08631	-0.0677429	1.0648	1.49415	1.06194
PLOD2	-0.822736	-1.46356	-1.20494	-1.19734	-1.06007	0.0207437	0.199351	0.447005	0.715412	-1.03976	1.08588	-0.661948	-1.12059	0.674313	-0.135375	1.03133	1.58897	1.40383	0.417127	1.12236
PTK7	-0.972231	-1.40083	-1.24552	-0.969943	-1.18427	-0.178704	0.326141	0.236451	0.505578	-0.415012	1.09711	-0.486423	-0.717975	0.434234	-0.0896643	0.706084	-0.221922	2.34783	0.451607	1.77746
SERPINE1	-0.693644	-0.846907	-0.751546	-0.830319	-0.532108	-0.509632	0.0658094	-0.695246	-0.556426	-0.643789	-0.240548	-0.286471	-0.799197	0.0735484	-0.115306	0.174247	1.80261	2.58624	1.16414	1.63454
SERPINH1	-0.74167	-1.36386	-1.04129	-0.977302	-1.01091	0.094392	0.0738449	-0.103325	-0.530558	-0.398033	0.711147	-0.315432	-0.970855	0.0393678	-0.628717	1.68925	1.42266	2.0457	0.852279	1.15332
SLC39A14	-0.935279	-1.14132	-1.0861	-0.885567	-1.0764	-0.190999	-0.12635	-0.553705	0.88553	-0.718362	-0.417081	0.200414	-0.0831009	0.285878	1.37428	0.00136328	0.34133	3.02002	0.580177	0.525267
STON2	-0.374117	-1.28772	-0.37273	-1.35743	-0.731358	0.207011	-0.0677204	0.429243	-0.83848	-0.171604	0.403115	-0.476484	-0.853688	0.161995	-0.34695	0.18031	-0.0330768	1.23943	3.06256	1.22769
TGFBI	-0.135248	-0.253592	-0.751063	-0.43288	-0.22967	-1.10158	-0.988841	-1.26895	-1.21797	0.0954669	0.0968312	-0.214028	-0.331805	-0.423239	-0.0465793	0.909707	0.901608	2.50441	1.00135	1.88607
THBS1	-0.509292	-0.783934	-0.543456	-0.847676	-0.919221	-0.300565	-0.287024	-0.645479	-0.732257	-0.73409	-0.0380439	-0.0457206	-0.571288	-0.196278	0.302426	1.12756	1.45818	3.1852	0.452559	0.628405
TMED9	-0.976697	-1.44905	-0.64174	-0.265376	-0.777677	-0.659155	-0.280833	-0.146706	-0.599111	0.00460323	-0.288075	-0.483289	0.231525	-0.28807	3.03077	0.0232787	0.158671	1.38113	1.42617	0.599641
TNC	-0.523928	-0.63146	-0.917874	-0.340105	-0.343313	-0.772717	-0.503257	-1.0292	-0.875424	-0.088831	0.320224	-0.0629839	-0.494872	-0.369604	-0.428375	0.591498	0.382537	2.72356	1.28039	2.08373
CD99	-0.803413	1.8156	0.62554	0.705079	-0.351009	-0.368747	1.18788	-0.935326	-0.125979	1.21	1.0054	-0.163663	1.54798	-1.22052	0.327964	-1.0335	-0.547725	-1.77049	-0.561083	-0.544001

## Sheet: Figure 2c
	ANXA5								SERPINE1								TGFBI
C	-0.1304	-0.1958	-0.2058	-0.282	-0.21449				-1.01598	-1.24046	-1.10079	-1.21617	-0.77938				-0.11288	-0.21166	-0.62688	-0.3613	-0.19169
NR	-0.05573	-0.18793	-0.28956	-0.59612	-0.19983	0.269611	-0.32219	-0.16307	-0.74646	0.096391	-1.01832	-0.815	-0.94296	-0.35233	-0.41959	-1.17058	-0.91943	-0.82534	-1.05913	-1.01658	0.079682	0.08082	-0.17864	-0.27694
R	-0.17682	1.21286	-0.14972	0.427713	0.334725	0.301773	0.62277		0.107726	-0.16889	0.25522	2.64028	3.78806	1.70511	2.39411		-0.35326	-0.03888	0.759287	0.752527	2.09031	0.835774	1.57421

## Sheet: Figure 3a
Node	log2 difference
Agrin	0.7
CD36	1.43
Fibronectin	1.78
GP1bβ	0.96
GPV	0.62
GPIX	0.38
Perlecan	0.67
αIIb	0.87
α3	0.75
α5	0.92
α6	0.84
αV	0.49
β1	0.55
β3	0.87
β4	0.55
β8	0.46
Tanascin	1.67
Vitronectin	1.82
Collagen	1.28
Laminin	1.07
THBS	1.97

## Sheet: Figure 3b
	FN1								IL1B								LOXL2								TIMP1								MMP8								MMP9								COL12A1
control	-0.53	-0.96	-0.94	-0.6	-0.81					-1.6	0.01	-0.61	0.72				-0.93		-1.3	-1.07	-0.87				-0.88	-1.07	-0.79	-1.1	-0.49				-1	-0.66	-0.88	-0.6	-0.47				-0.82	-0.29	-0.66	-0.35	-0.47				-1.01
no recurrence	-0.19	-0.79	-0.52	-0.99	-0.81	-0.07	-0.54	-0.68	-0.85	-0.8	-0.84		0.38	-0.27			-0.76			-1.04		0.29	-0.11	-1.53	-0.89	-0.73	-0.4	-1.06	-0.61	-0.32	-0.28	-0.74	-0.77	-1.02	-1.16	-0.69	-0.91	-0.4	-0.92	-0.95	-0.58	-1.01	-1.42	-1.46	-1.06	-0.57	-0.72	-0.76	-1.32
recurrence	-0.17	0.2	1.71	0.39	3.05	0.84	2.39		-0.13	-0.55		1.11		1.58	1.85		-0.49	-0.68	1.12	0.89	3.12		3.36		-0.73	2.53	0.87	0.78	2.2	1.13	2.59		0.42	0.12	1.34	1.95	2.16	1.92	2.54		0.31	0.04	1.86	1.96	1.47	1.77	2.76		1.01
[truncated: 15 more columns]

[truncated: 9 more sheets: Figure 4a, Figure 4b, Figure 5a, Figure 5b, Figure 5c, Figure 6a, Figure 6b, Figure 7a, Figure 7b]
